# Supplementary material for: A bibliometric study on clinical research in neonatal encephalopathy
Source: Front Pediatr. 2024 Nov 1;12:1403671. doi: 10.3389/fped.2024.1403671 (PMC11563830; doi:10.3389/fped.2024.1403671)
Supplement: Supplementary file 1 [file Datasheet1.zip]

Archive with 4 entries (3 files):
- Data Sheet 1_v1/
- Data Sheet 1_v1/download_1.txt
- Data Sheet 1_v1/download_2.txt
- Data Sheet 1_v1/savedrecs .xls
