# Supplementary material for: A bibliometric study on clinical research in neonatal encephalopathy
Source: Front Pediatr. 2024 Nov 1;12:1403671. doi: 10.3389/fped.2024.1403671 (PMC11563830; doi:10.3389/fped.2024.1403671)
Supplement: Supplementary file 1 [file Datasheet1.zip › Data Sheet 1_v1/download_1.txt]

FN Clarivate Analytics Web of Science
VR 1.0
PT J
AU Papoff, P
   Caresta, E
   D'Agostino, B
   Midulla, F
   Petrarca, L
   Giannini, L
   Pisani, F
   Montecchia, F
AF Papoff, Paola
   Caresta, Elena
   D'Agostino, Benedetto
   Midulla, Fabio
   Petrarca, Laura
   Giannini, Luigi
   Pisani, Francesco
   Montecchia, Francesco
TI Expiratory braking defines the breathing patterns of asphyxiated
   neonates during therapeutic hypothermia
SO FRONTIERS IN PEDIATRICS
LA English
DT Article
DE breathing pattern; esophageal pressure; expiratory braking;
   hypoxicischemic encephalopathy; neonate; respiratory effort; respiratory
   flow; respiratory mechanics
ID TEMPERATURE; NEWBORNS; HYPOXIA; INFANTS; VENTILATION; HYPERCAPNIA;
   PARAMETERS; MECHANICS; NERVE; FLOW
AB Introduction Although neonatal breathing patterns vary after perinatal asphyxia, whether they change during therapeutic hypothermia (TH) remains unclear. We characterized breathing patterns in infants during TH for hypoxic-ischemic encephalopathy (HIE) and normothermia after rewarming. Methods In seventeen spontaneously breathing infants receiving TH for HIE and in three who did not receive TH, we analyzed respiratory flow and esophageal pressure tracings for respiratory timing variables, pulmonary mechanics and respiratory effort. Breaths were classified as braked (inspiratory:expiratory ratio >= 1.5) and unbraked (<1.5). Results According to the expiratory flow shape braked breaths were chategorized into early peak expiratory flow, late peak expiratory flow, slow flow, and post-inspiratory hold flow (PiHF). The most braked breaths had lower rates, larger tidal volume but lower minute ventilation, inspiratory airway resistance and respiratory effort, except for the PiHF, which had higher resistance and respiratory effort. The braked pattern predominated during TH, but not during normothermia or in the uncooled infants. Conclusions We speculate that during TH for HIE low respiratory rates favor neonatal braked breathing to preserve lung volume. Given the generally low respiratory effort, it seems reasonable to leave spontaneous breathing unassisted. However, if the PiHF pattern predominates, ventilatory support may be required.
C1 [Papoff, Paola; Caresta, Elena; D'Agostino, Benedetto] Sapienza Univ Rome, Pediat Intens Care Unit, Dept Pediat, Rome, Italy.
   [Midulla, Fabio; Petrarca, Laura] Sapienza Univ Rome, Dept Pediat, Pediat Emergency Care, Rome, Italy.
   [Giannini, Luigi] Sapienza Univ Rome, Dept Pediat, Pediat Neurol, Rome, Italy.
   [Pisani, Francesco] Sapienza Univ Rome, Dept Human Neurosci, Child Neurol & Psychiat Unit, Rome, Italy.
   [Montecchia, Francesco] Univ Roma Tor Vergata, Dept Civil Engn & Comp Sci, Med Engn Lab, Rome, Italy.
C3 Sapienza University Rome; Sapienza University Rome; Sapienza University
   Rome; Sapienza University Rome; University of Rome Tor Vergata
RP Papoff, P (corresponding author), Sapienza Univ Rome, Pediat Intens Care Unit, Dept Pediat, Rome, Italy.
EM paola.papoff@uniroma1.it
CR Aslami H, 2010, RESUSCITATION, V81, P1723, DOI 10.1016/j.resuscitation.2010.09.006
   Bacher A, 2005, INTENS CARE MED, V31, P24, DOI 10.1007/s00134-004-2369-3
   BARTLETT D, 1979, RESP PHYSIOL, V37, P293, DOI 10.1016/0034-5687(79)90076-8
   BONORA M, 1994, J APPL PHYSIOL, V77, P1644, DOI 10.1152/jappl.1994.77.4.1644
   CURRAN AK, 1995, RESP PHYSIOL, V101, P23, DOI 10.1016/0034-5687(95)00014-5
   Dassios T, 2014, ACTA PAEDIATR, V103, P157, DOI 10.1111/apa.12476
   DEAL CW, 1970, THORAX, V25, P105, DOI 10.1136/thx.25.1.105
   FISHER JT, 1982, AM REV RESPIR DIS, V125, P650
   GAUTIER H, 1986, RESP PHYSIOL, V64, P329, DOI 10.1016/0034-5687(86)90126-X
   GAUTIER H, 1984, EUR J PHARMACOL, V100, P335, DOI 10.1016/0014-2999(84)90010-4
   GRIFFITHS GB, 1983, J APPL PHYSIOL, V55, P243, DOI 10.1152/jappl.1983.55.1.243
   Hutchison AA, 2002, AM J RESP CRIT CARE, V166, P85, DOI 10.1164/rccm.2101024
   Jacobs SE, 2013, COCHRANE DB SYST REV, DOI 10.1002/14651858.CD003311.pub3
   KNELSON JH, 1970, J APPL PHYSIOL, V29, P328, DOI 10.1152/jappl.1970.29.3.328
   KOSCH PC, 1988, J APPL PHYSIOL, V64, P1968, DOI 10.1152/jappl.1988.64.5.1968
   KOSCH PC, 1984, J APPL PHYSIOL, V57, P1126, DOI 10.1152/jappl.1984.57.4.1126
   Lago P, 2020, ACTA PAEDIATR, V109, P628, DOI 10.1111/apa.15071
   MATHEW OP, 1986, RESP PHYSIOL, V66, P61, DOI 10.1016/0034-5687(86)90139-8
   Mills GH, 1997, BRIT J ANAESTH, V79, P726, DOI 10.1093/bja/79.6.726
   Montecchia F, 2015, IEEE INT SYM MED MEA, P234, DOI 10.1109/MeMeA.2015.7145205
   MOREL DR, 1984, J APPL PHYSIOL, V57, P1104, DOI 10.1152/jappl.1984.57.4.1104
   MORTOLA JP, 1984, AM REV RESPIR DIS, V129, P49
   MORTOLA JP, 1987, PHYSIOL REV, V67, P187, DOI 10.1152/physrev.1987.67.1.187
   MORTOLA JP, 1984, J APPL PHYSIOL, V56, P1533, DOI 10.1152/jappl.1984.56.6.1533
   MORTOLA JP, 1985, J APPL PHYSIOL, V58, P528, DOI 10.1152/jappl.1985.58.2.528
   NICHOLAS TE, 1982, RESP PHYSIOL, V49, P315, DOI 10.1016/0034-5687(82)90119-0
   Oliveira V, 2018, ARCH DIS CHILD-FETAL, V103, pF388, DOI 10.1136/archdischild-2017-313320
   Papoff P, 2021, PEDIATR PULM, V56, P2611, DOI 10.1002/ppul.25439
   Pattinson KTS, 2008, BRIT J ANAESTH, V100, P747, DOI 10.1093/bja/aen094
   PRAUD JP, 1995, AM J RESP CRIT CARE, V152, P732, DOI 10.1164/ajrccm.152.2.7633735
   Regiroli G, 2021, RESUSCITATION, V163, P116, DOI 10.1016/j.resuscitation.2021.04.015
   RUIZ AV, 1975, PFLUG ARCH EUR J PHY, V358, P125, DOI 10.1007/BF00583923
   RUTTIMANN UE, 1981, CRIT CARE MED, V9, P801, DOI 10.1097/00003246-198111000-00011
   SARNAT HB, 1976, ARCH NEUROL-CHICAGO, V33, P696, DOI 10.1001/archneur.1976.00500100030012
   SASIDHARAN P, 1992, ARCH DIS CHILD-FETAL, V67, P440, DOI 10.1136/adc.67.4_Spec_No.440
   SIMBRUNER G, 1982, RESPIRATION, V43, P414, DOI 10.1159/000194512
   Szakmar E, 2019, J PERINATOL, V39, P763, DOI 10.1038/s41372-019-0349-2
   te Pas AB, 2009, PEDIATR RES, V65, P352, DOI 10.1203/PDR.0b013e318193f117
   Thoresen M, 2000, PEDIATRICS, V106, P92, DOI 10.1542/peds.106.1.92
   Torbati D, 2000, INTENS CARE MED, V26, P585, DOI 10.1007/s001340051208
   Weber B, 2019, PLOS ONE, V14, DOI 10.1371/journal.pone.0219211
NR 41
TC 0
Z9 0
U1 0
U2 0
PU FRONTIERS MEDIA SA
PI LAUSANNE
PA AVENUE DU TRIBUNAL FEDERAL 34, LAUSANNE, CH-1015, SWITZERLAND
SN 2296-2360
J9 FRONT PEDIATR
JI Front. Pediatr.
PD MAY 20
PY 2024
VL 12
AR 1383689
DI 10.3389/fped.2024.1383689
PG 11
WC Pediatrics
WE Science Citation Index Expanded (SCI-EXPANDED)
SC Pediatrics
GA SW2B2
UT WOS:001237409300001
PM 38832000
OA gold
DA 2024-09-06
ER

PT J
AU Bitar, L
   Stonestreet, BS
   Lim, YP
   Qiu, JS
   Chen, XD
   Mir, IN
   Chalak, LF
AF Bitar, Lynn
   Stonestreet, Barbara S.
   Lim, Yow-Pin
   Qiu, Joseph
   Chen, Xiaodi
   Mir, Imran N.
   Chalak, Lina F.
TI Association between decreased cord blood inter-alpha inhibitor levels
   and neonatal encephalopathy at birth
SO EARLY HUMAN DEVELOPMENT
LA English
DT Article
DE Inter -alpha inhibitor proteins; Hypoxic-ischemic encephalopathy
ID FETAL ACIDEMIA; BRAIN-INJURY; PROTEINS; INFANTS; AGE
AB Background: Inter-alpha inhibitor proteins (IAIPs) are structurally related proteins found in the systemic circulation with immunomodulatory anti-inflammatory properties. Reduced levels are found in inflammatory related conditions including sepsis and necrotizing enterocolitis, and in neonatal rodents after exposure to hypoxia ischemia. In the current study, cord blood IAIP levels were measured in neonates with and without exposure to hypoxic-ischemic encephalopathy (HIE). Methods: This is a prospective cohort study including infants born >= 36 weeks over a one-year period. Term pregnancies were divided into two groups: a "reference control" (uncomplicated term deliveries), and "moderate to severe HIE" (qualifying for therapeutic hypothermia). IAIPs were quantified using a sensitive ELISA on the cord blood samples. Results: The study included 57 newborns: Reference control group (n = 13) and moderate/severe HIE group (n = 44). Measurement of IAIP cord blood concentrations in moderate to severe HIE group [278.2 (138.0, 366.0) mu g/ ml] revealed significantly lower IAIP concentrations compared with the control group [418.6 (384.5, 445.0) mu g/ ml] (p = 0.002). Conclusions: These findings suggest a potential role for IAIPs as indicators of neonates at risk for HIE. IAIP levels could have diagnostic implications in the management of HIE. Future research is required to explore the relationship between HIE and IAIPs as biomarkers for disease severity. Category of study: Translational.
C1 [Bitar, Lynn; Mir, Imran N.; Chalak, Lina F.] Univ Texas Southwestern Med Ctr Dallas, Dept Pediat, Div Neonatal Perinatal Med, Dallas, TX USA.
   [Stonestreet, Barbara S.; Chen, Xiaodi] Brown Univ, Women & Infants Hosp Rhode Isl, Alpert Med Sch, Dept Pediat, Providence, RI USA.
   [Lim, Yow-Pin; Qiu, Joseph] ProThera Biol Inc, Providence, RI USA.
   [Lim, Yow-Pin] Brown Univ, Alpert Med Sch, Dept Pathol & Lab Med, Providence, RI USA.
   [Chalak, Lina F.] UT Southwestern Med Ctr, Program Fetal & Neonatal Neurol Fellowship Program, Neurol Neonatal Intens Care Unit NeuroNICU, 5323 Harry Hines Blvd, Dallas, TX 75390 USA.
C3 University of Texas System; University of Texas Southwestern Medical
   Center Dallas; Brown University; Women & Infants Hospital Rhode Island;
   Brown University; University of Texas System; University of Texas
   Southwestern Medical Center Dallas
RP Chalak, LF (corresponding author), UT Southwestern Med Ctr, Program Fetal & Neonatal Neurol Fellowship Program, Neurol Neonatal Intens Care Unit NeuroNICU, 5323 Harry Hines Blvd, Dallas, TX 75390 USA.
EM Lina.chalak@utsouthwestern.edu
OI Bitar, Lynn/0009-0002-0580-3876
FU National Institute of Health [2RO1NS102617-06A1]; National Institute of
   General Medical Sciences of the National Institutes of Health
   [1R21NS095130, 1R21NS096525, R44NS084575]
FX Research reported in this publication was supported by the National
   Institute of Health under the following award number: 2RO1NS102617-06A1
   and by the National Institute of General Medical Sciences of the
   National Institutes of Health under: 1R21NS095130, 1R21NS096525, and
   R44NS084575. The authors assume full responsibility for the study and
   assert that the contents herein do not represent the National
   In-stitutes of Health's official views.
CR Barrios-Anderson A, 2019, J NEUROPATH EXP NEUR, V78, P742, DOI 10.1093/jnen/nlz051
   Chaaban H, 2010, J PEDIATR-US, V157, P757, DOI 10.1016/j.jpeds.2010.04.075
   Chaaban H, 2009, J PEDIATR-US, V154, P620, DOI 10.1016/j.jpeds.2008.10.008
   Chalak L.F., 2016, NeoReviews, V17, pe463
   Chen XD, 2022, NEUROTHERAPEUTICS, V19, P528, DOI 10.1007/s13311-022-01217-8
   Chen XD, 2019, EXP NEUROL, V317, P244, DOI 10.1016/j.expneurol.2019.03.013
   Disdier C, 2020, J NEUROSCI RES, V98, P1468, DOI 10.1002/jnr.24590
   Disdier C, 2018, INT J DEV NEUROSCI, V65, P54, DOI 10.1016/j.ijdevneu.2017.10.008
   Gaudet CM, 2016, BEHAV BRAIN RES, V302, P88, DOI 10.1016/j.bbr.2016.01.016
   Gopagondanahalli KR, 2016, FRONT PEDIATR, V4, DOI 10.3389/fped.2016.00114
   Hatayama K, 2021, FASEB J, V35, DOI 10.1096/fj.202002109RR
   Ibrahim J, 2018, PEDIATR RES, V84, P799, DOI 10.1038/s41390-018-0194-6
   Koehn LM, 2022, INT J MOL SCI, V23, DOI 10.3390/ijms232113473
   Lim Yow-Pin, 2013, R I Med J (2013), V96, P16
   Lim YP, 2003, J INFECT DIS, V188, P919, DOI 10.1086/377642
   Logsdon AF, 2023, EXP NEUROL, V370, DOI 10.1016/j.expneurol.2023.114563
   Logsdon AF, 2020, J CEREBR BLOOD F MET, V40, P1090, DOI 10.1177/0271678X19859465
   McCullough LD, 2021, J CLIN INVEST, V131, DOI 10.1172/JCI144898
   PERLMAN JM, 1993, PEDIATR NEUROL, V9, P277, DOI 10.1016/0887-8994(93)90063-I
   PubMed, Inter-alpha inhibitor protein administration improves survival from neonatal sepsis in mice
   Schuffels S, 2020, EXP NEUROL, V334, DOI 10.1016/j.expneurol.2020.113442
   Shah P, 2004, ARCH DIS CHILD-FETAL, V89, P152, DOI 10.1136/adc.2002.023093
   Shalak L, 2005, PEDIATR NEUROL, V33, P162, DOI 10.1016/j.pediatrneurol.2005.04.005
   Shankaran S, 2007, CLIN OBSTET GYNECOL, V50, P624, DOI 10.1097/GRF.0b013e31811eba5e
   Shankaran S, 2014, JAMA-J AM MED ASSOC, V312, P2629, DOI 10.1001/jama.2014.16058
   Spasova MS, 2017, DEV NEUROBIOL, V77, P726, DOI 10.1002/dneu.22451
   Stoll BJ, 2004, JAMA-J AM MED ASSOC, V292, P2357, DOI 10.1001/jama.292.19.2357
   Thornton C, 2017, FRONT CELL NEUROSCI, V11, DOI 10.3389/fncel.2017.00248
   Threlkeld SW, 2017, BRAIN BEHAV IMMUN, V64, P173, DOI 10.1016/j.bbi.2017.03.004
   Threlkeld SW, 2014, EXP NEUROL, V261, P424, DOI 10.1016/j.expneurol.2014.07.012
   Wisnowski JL, 2023, DEV NEUROSCI-BASEL, DOI 10.1159/000534618
NR 31
TC 1
Z9 1
U1 0
U2 0
PU ELSEVIER IRELAND LTD
PI CLARE
PA ELSEVIER HOUSE, BROOKVALE PLAZA, EAST PARK SHANNON, CO, CLARE, 00000,
   IRELAND
SN 0378-3782
EI 1872-6232
J9 EARLY HUM DEV
JI Early Hum. Dev.
PD JUN
PY 2024
VL 193
AR 106036
DI 10.1016/j.earlhumdev.2024.106036
EA MAY 2024
PG 6
WC Obstetrics & Gynecology; Pediatrics
WE Science Citation Index Expanded (SCI-EXPANDED)
SC Obstetrics & Gynecology; Pediatrics
GA TH6Q6
UT WOS:001240419000001
PM 38733833
DA 2024-09-06
ER

PT J
AU Garegrat, R
   Londhe, A
   Manerkar, S
   Fattepur, S
   Deshmukh, L
   Joshi, A
   Chandriah, S
   Kariyappa, M
   Devadas, S
   Ethirajan, T
   Srivasan, K
   Kamalarathnam, C
   Balachandran, A
   Krishnan, E
   Sahayaraj, D
   Bandiya, P
   Shivanna, N
   Burgod, C
   Thayyil, A
   Alocious, A
   Lanza, M
   Muraleedharan, P
   Pant, S
   Venkateswaran, H
   Morales, MM
   Montaldo, P
   Krishnan, V
   Kalathingal, T
   Joshi, AR
   Vare, A
   Patil, GC
   Satyanathan, BP
   Hapat, P
   Deshmukh, A
   Shivarudhrappa, I
   Annayappa, MK
   Baburaj, M
   Muradi, C
   Fernandes, E
   Thale, N
   Jahan, I
   Shahidullah, M
   Choudhury, SM
   Dey, SK
   Neogi, SB
   Banerjee, R
   Rameh, V
   Alobeidi, F
   Grant, E
   Juul, SE
   Wilson, M
   De Vita, E
   Pressler, R
   Bassett, P
   Shankaran, S
   Thayyil, S
AF Garegrat, Reema
   Londhe, Atul
   Manerkar, Swati
   Fattepur, Sudhindrashayana
   Deshmukh, Laxmikant
   Joshi, Amol
   Chandriah, Savitha
   Kariyappa, Mallesh
   Devadas, Sahana
   Ethirajan, Theranirajan
   Srivasan, Kalaivani
   Kamalarathnam, Chinnathambi
   Balachandran, Anitha
   Krishnan, Elango
   Sahayaraj, Deepthy
   Bandiya, Prathik
   Shivanna, Niranjan
   Burgod, Constance
   Thayyil, Ashwini
   Alocious, Annie
   Lanza, Marianna
   Muraleedharan, Pallavi
   Pant, Stuti
   Venkateswaran, Harini
   Morales, Maria Moreno
   Montaldo, Paolo
   Krishnan, Vaisakh
   Kalathingal, Thaslima
   Joshi, Anagha Rajeev
   Vare, Ajay
   Patil, G. C.
   Satyanathan, Babu Peter
   Hapat, Pavan
   Deshmukh, Abhishek
   Shivarudhrappa, Indramma
   Annayappa, Manjesh Kurupalya
   Baburaj, Mythili
   Muradi, Christina
   Fernandes, Esprance
   Thale, Nishad
   Jahan, Ismat
   Shahidullah, Mohammed
   Choudhury, Sadeka Moni
   Dey, Sanjoy Kumer
   Neogi, Sutapa B.
   Banerjee, Rupsa
   Rameh, Vanessa
   Alobeidi, Farah
   Grant, Ellen
   Juul, Sandra E.
   Wilson, Martin
   De Vita, Enrico
   Pressler, Ronit
   Bassett, Paul
   Shankaran, Seetha
   Thayyil, Sudhin
TI Early and extended erythropoietin monotherapy after hypoxic ischaemic
   encephalopathy: a multicentre double-blind pilot randomised controlled
   trial
SO ARCHIVES OF DISEASE IN CHILDHOOD-FETAL AND NEONATAL EDITION
LA English
DT Article; Early Access
DE Global Health; Intensive Care Units, Neonatal; Magnetic Resonance
   Imaging; Neonatology; Neurology
ID INDIA
AB Objective To examine the feasibility of early and extended erythropoietin monotherapy after hypoxic ischaemic encephalopathy (HIE).Design Double-blind pilot randomised controlled trial.Setting Eight neonatal units in South Asia.Patients Neonates (>= 36 weeks) with moderate or severe HIE admitted between 31 December 2022 and 3 May 2023.Interventions Erythropoietin (500 U/kg daily) or to the placebo (sham injections using a screen) within 6 hours of birth and continued for 9 days. MRI at 2 weeks of age.Main outcomes and measures Feasibility of randomisation, drug administration and assessment of brain injury using MRI.Results Of the 154 neonates screened, 56 were eligible; 6 declined consent and 50 were recruited; 43 (86%) were inborn. Mean (SD) age at first dose was 4.4 (1.2) hours in erythropoietin and 4.1 (1.0) hours in placebo. Overall mortality at hospital discharge occurred in 5 (19%) vs 11 (46%) (p=0.06), and 3 (13%) vs 9 (40.9%) (p=0.04) among those with moderate encephalopathy in the erythropoietin and placebo groups. Moderate or severe injury to basal ganglia, white matter and cortex occurred in 5 (25%) vs 5 (38.5%); 14 (70%) vs 11 (85%); and 6 (30%) vs 2 (15.4%) in the erythropoietin and placebo group, respectively. Sinus venous thrombosis was seen in two (10%) neonates in the erythropoietin group and none in the control group.Conclusions Brain injury and mortality after moderate or severe HIE are high in South Asia. Evaluation of erythropoietin monotherapy using MRI to examine treatment effects is feasible in these settings.Trial registration number NCT05395195.
C1 [Garegrat, Reema] Imperial Coll London, London W12 0HS, England.
   [Garegrat, Reema; Burgod, Constance; Alocious, Annie; Lanza, Marianna; Muraleedharan, Pallavi; Pant, Stuti; Morales, Maria Moreno; Montaldo, Paolo; Krishnan, Vaisakh; Thayyil, Sudhin] Imperial Coll London, Ctr Perinatal Neurosci, Dept Brain Sci, London, England.
   [Londhe, Atul; Deshmukh, Laxmikant; Joshi, Amol; Vare, Ajay] Govt Med Coll & Canc Hosp Aurangabad, Aurangabad, Maharashtra, India.
   [Manerkar, Swati] Lokmanya Tilak Municipal Med Coll & Gen Hosp, Neonatol, Mumbai, Maharashtra, India.
   [Fattepur, Sudhindrashayana] Karnataka Inst Med Sci, Pediat, Hubli, Karnataka, India.
   [Chandriah, Savitha; Annayappa, Manjesh Kurupalya] Bangalore Med Coll & Res Inst, Bangalore, India.
   [Kariyappa, Mallesh; Devadas, Sahana] Bangalore Med Coll & Res Inst, Pediat, Bangalore, Karnataka, India.
   [Ethirajan, Theranirajan; Srivasan, Kalaivani; Kamalarathnam, Chinnathambi; Balachandran, Anitha; Krishnan, Elango; Sahayaraj, Deepthy; Satyanathan, Babu Peter] Madras Med Coll & Govt Gen Hosp, Chennai, Tamil Nadu, India.
   [Bandiya, Prathik] Indira Gandhi Inst Child Hlth, Neonatol, Bangalore, India.
   [Shivanna, Niranjan] Indira Gandhi Inst Child Hlth, Bangalore, Karnataka, India.
   [Thayyil, Ashwini; Pressler, Ronit] UCL, London, England.
   [Venkateswaran, Harini; Hapat, Pavan; Deshmukh, Abhishek; Shivarudhrappa, Indramma; Baburaj, Mythili; Muradi, Christina; Fernandes, Esprance; Thale, Nishad] Perinatal Brain Res Ctr, Hisar, India.
   [Kalathingal, Thaslima; Joshi, Anagha Rajeev] Lokmanya Tilak Municipal Med Coll & Gen Hosp, Mumbai, Maharashtra, India.
   [Patil, G. C.] Karnataka Inst Med Sci, Hubli, Karnataka, India.
   [Jahan, Ismat; Shahidullah, Mohammed; Choudhury, Sadeka Moni; Dey, Sanjoy Kumer] Bangabandhu Sheikh Mujib Med Univ, Dhaka, Dhaka District, Bangladesh.
   [Neogi, Sutapa B.; Banerjee, Rupsa] Int Inst Hlth Management Res New Delhi, Delhi, India.
   [Rameh, Vanessa; Grant, Ellen] Harvard Univ, Med & Radiol, Cambridge, MA USA.
   [Alobeidi, Farah] Imperial Coll Healthcare NHS Trust, London, England.
   [Juul, Sandra E.] Univ Washington, Seattle, WA USA.
   [Wilson, Martin; De Vita, Enrico] Univ Birmingham, Birmingham, England.
   Great Ormond St Hosp Children NHS Fdn Trust, London, England.
   [Bassett, Paul] Medicine, Med, Amersham, England.
   [Shankaran, Seetha] Univ Texas Austin, Dell Seton Med Ctr, Pediat Neonatol, Austin, TX USA.
C3 Imperial College London; Imperial College London; Bangalore Medical
   College & Research Institute (BMCRI); Bangalore Medical College &
   Research Institute (BMCRI); Madras Medical College & General Hospital;
   University of London; University College London; Bangabandhu Sheikh
   Mujib Medical University (BSMMU); Harvard University; Imperial College
   London; University of Washington; University of Washington Seattle;
   University of Birmingham; University of London; University College
   London; Great Ormond Street Hospital for Children NHS Foundation Trust;
   University of Texas System; University of Texas Austin
RP Garegrat, R (corresponding author), Imperial Coll London, London W12 0HS, England.
EM r.garegrat@imperial.ac.uk
RI Neogi, Sutapa B/AAH-9252-2020
OI Neogi, Sutapa B/0000-0002-2173-966X; Wilson, Martin/0000-0002-2089-3956;
   Garegrat, Reema/0000-0001-6879-4028; Burgod,
   Constance/0000-0002-7789-1003; Muraleedharan,
   Pallavi/0000-0002-1626-4786; Manerkar, Swati/0000-0002-7623-7528;
   Pressler, Ronit/0000-0002-2905-6839
FU Thrasher Foundation [15077]; National Institute for Health and Care
   Research (NIHR) [300118]
FX This research was funded by the Thrasher Foundation (no: 15077) and the
   National Institute for Health and Care Research (NIHR; 300118).
CR Bhuyan A, 2021, LANCET, V397, P264, DOI 10.1016/S0140-6736(21)00145-8
   Burgod C, 2024, LANCET REG HLTH-SE A, V20, DOI 10.1016/j.lansea.2023.100284
   Glass HC, 2023, PEDIATR RES, V94, P252, DOI 10.1038/s41390-022-02398-w
   Ivain P, 2021, J PERINATOL, V41, P2134, DOI 10.1038/s41372-021-01132-4
   Juul SE, 2023, JAMA NETW OPEN, V6, DOI 10.1001/jamanetworkopen.2023.22131
   Juul SE, 2023, J PEDIATR-US, V258, DOI 10.1016/j.jpeds.2023.113400
   Juul SE, 2020, NEW ENGL J MED, V382, P233, DOI 10.1056/NEJMoa1907423
   Lally PJ, 2019, LANCET NEUROL, V18, P35, DOI 10.1016/S1474-4422(18)30325-9
   Lee ACC, 2013, PEDIATR RES, V74, P50, DOI 10.1038/pr.2013.206
   Lippi G, 2010, SEMIN THROMB HEMOST, V36, P537, DOI 10.1055/s-0030-1255448
   Mizrahi EM, 2022, PEDIATRICS, V150, DOI 10.1542/peds.2022-058114
   Montaldo P, 2024, JAMA NETW OPEN, V7, DOI 10.1001/jamanetworkopen.2023.54433
   Ohlsson A, 2020, COCHRANE DB SYST REV, DOI 10.1002/14651858.CD004863.pub6
   Oorschot DE, 2020, INT J MOL SCI, V21, DOI 10.3390/ijms21041487
   Pant S, 2022, INDIAN J PEDIATR, V89, P274, DOI 10.1007/s12098-021-03810-9
   Pant S, 2021, BMJ GLOB HEALTH, V6, DOI 10.1136/bmjgh-2021-005757
   Patterson JK, 2021, PLOS ONE, V16, DOI 10.1371/journal.pone.0248263
   Rossor T, 2018, DEV MED CHILD NEUROL, V60, P884, DOI 10.1111/dmcn.13760
   Rutherford M, 2010, LANCET NEUROL, V9, P39, DOI 10.1016/S1474-4422(09)70295-9
   Thayyil S, 2023, JAMA NETW OPEN, V6, DOI 10.1001/jamanetworkopen.2023.12152
   Urooj M, 2017, INT J PHARM INVESTIG, V7, P41, DOI 10.4103/jphi.JPHI_31_17
   Wassink G, 2020, J PHYSIOL-LONDON, V598, P999, DOI 10.1113/JP279131
   Wisnowski JL, 2023, DEV NEUROSCI-BASEL, DOI 10.1159/000534618
   Wu YW, 2022, NEW ENGL J MED, V387, P148, DOI 10.1056/NEJMoa2119660
   Yee A, 2012, LANCET, V379, P397, DOI 10.1016/S0140-6736(12)60172-X
NR 25
TC 0
Z9 0
U1 3
U2 3
PU BMJ PUBLISHING GROUP
PI LONDON
PA BRITISH MED ASSOC HOUSE, TAVISTOCK SQUARE, LONDON WC1H 9JR, ENGLAND
SN 1359-2998
EI 1468-2052
J9 ARCH DIS CHILD-FETAL
JI Arch. Dis. Child.-Fetal Neonatal Ed.
PD 2024 MAY 10
PY 2024
DI 10.1136/archdischild-2024-327107
EA MAY 2024
PG 8
WC Pediatrics
WE Science Citation Index Expanded (SCI-EXPANDED)
SC Pediatrics
GA QY9F8
UT WOS:001224540200001
PM 38729748
OA hybrid
DA 2024-09-06
ER

PT J
AU Afifi, J
   Shivananda, S
   Wintermark, P
   Wood, S
   Brain, P
   Mohammad, K
AF Afifi, J.
   Shivananda, S.
   Wintermark, P.
   Wood, S.
   Brain, P.
   Mohammad, K.
TI Quality improvement and outcomes for neonates with hypoxic-ischemic
   encephalopathy: obstetrics and neonatal perspectives
SO SEMINARS IN PERINATOLOGY
LA English
DT Review
DE Quality improvement; Hypoxic ischemic encephalopathy; Perinatal hypoxia
ID THERAPEUTIC HYPOTHERMIA; ASPHYXIATED NEWBORNS; BRAIN-INJURY; CARE;
   PROGRAM; MRI; HYPOGLYCEMIA; ASSOCIATION; CONSENSUS; EDUCATION
AB Despite significant improvement in perinatal care and research, hypoxic ischemic encephalopathy (HIE) remains a global healthcare challenge. From both published research and reports of QI initiatives, we have identified a number of distinct opportunities that can serve as targets of quality improvement (QI) initiatives focused on reducing HIE. Specifically, (i) implementation of perinatal interventions to anticipate and timely manage highrisk deliveries; (ii) enhancement of team training and communication; (iii) optimization of early HIE diagnosis and management in referring centers and during transport; (iv) standardization of the approach when managing neonates with HIE during therapeutic hypothermia; (v) and establishment of protocols for family integration and follow-up, have been identified as important in successful QI initiatives. We also provide a framework and examples of tools that can be used to support QI work and discuss some of the perceived challenges and future opportunities for QI targeting HIE.
C1 [Afifi, J.] Dalhousie Univ, Dept Pediat, Neonatal Perinatal Med, 5980 Univ Ave, Halifax, NS B3K6R8, Canada.
   [Shivananda, S.] Univ British Columbia, Dept Pediat, Neonatal Perinatal Med, Vancouver, BC, Canada.
   [Wintermark, P.] McGill Univ, Dept Pediat, Neonatal Perinatal Med, Montreal, PQ, Canada.
   [Wood, S.; Brain, P.] Univ Calgary, Dept Obstet & Gynecol, Calgary, AB, Canada.
   [Mohammad, K.] Univ Calgary, Dept Pediat, Sect Pediat Neurol, Calgary, AB, Canada.
C3 Dalhousie University; University of British Columbia; McGill University;
   University of Calgary; University of Calgary
RP Afifi, J (corresponding author), Dalhousie Univ, Dept Pediat, Neonatal Perinatal Med, 5980 Univ Ave, Halifax, NS B3K6R8, Canada.
EM Jehier.afifi@iwk.nshealth.ca
CR Akula VP, 2015, J PEDIATR-US, V166, P856, DOI 10.1016/j.jpeds.2014.12.061
   Al Balushi A, 2016, AJP REP, V6, pE48, DOI 10.1055/s-0035-1565921
   Al Shafouri N, 2015, J Neonatal Perinatal Med, V8, P119, DOI 10.3233/NPM-15814107
   Alfirevic Z, 2017, COCHRANE DB SYST REV, DOI 10.1002/14651858.CD006066.pub3
   [Anonymous], Neonatal resuscitation program: Frequently asked questions
   [Anonymous], 2009, Levels of evidence
   Ansari SP, 2020, J PATIENT SAF, V16, pE359, DOI 10.1097/PTS.0000000000000609
   Asim Al B, 2016, Respiratory Management of Newborns, V5
   Azzopardi DV, 2009, NEW ENGL J MED, V361, P1349, DOI 10.1056/NEJMoa0900854
   Bashir RA, 2016, PEDIATR NEUROL, V64, P38, DOI 10.1016/j.pediatrneurol.2016.07.007
   Basu SK, 2018, J PEDIATR-US, V203, P137, DOI 10.1016/j.jpeds.2018.07.041
   Basu SK, 2016, ARCH DIS CHILD-FETAL, V101, pF149, DOI 10.1136/archdischild-2015-308733
   Beltempo M, 2022, J PERINATOL, V42, P898, DOI 10.1038/s41372-022-01412-7
   Birkenmaier A, 2023, THER HYPOTHERMIA TEM, V13, P175, DOI 10.1089/ther.2022.0055
   Blecharczyk Elizabeth, 2022, Hosp Pediatr, V12, P29, DOI 10.1542/hpeds.2021-006135
   Boudes E, 2015, ARCH DIS CHILD-FETAL, V100, pF238, DOI 10.1136/archdischild-2014-306550
   Bourque Stephanie L, 2018, Pediatr Qual Saf, V3, pe056, DOI 10.1097/pq9.0000000000000056
   Brogaard L, 2022, ACTA OBSTET GYN SCAN, V101, P25, DOI 10.1111/aogs.14263
   Byford S, 2014, AUST NZ J OBSTET GYN, V54, P348, DOI 10.1111/ajo.12200
   Carlton K, 2021, J PERINAT MED, V49, P389, DOI 10.1515/jpm-2020-0095
   Cascio A, 2022, eNeurologicalSci, V29
   Chang LL, 2018, NEONATOLOGY, V113, P347, DOI 10.1159/000487848
   Craig A, 2019, ACTA PAEDIATR, V108, P1597, DOI 10.1111/apa.14743
   Craig AK, 2021, J PERINATOL, V41, P1519, DOI 10.1038/s41372-020-00828-3
   Davidson JO, 2023, ARCH DIS CHILD-FETAL, V108, pF83, DOI 10.1136/archdischild-2021-323743
   Dizon MLV, 2019, BMC PEDIATR, V19, DOI 10.1186/s12887-019-1441-7
   Dol Justine, 2018, JBI Database System Rev Implement Rep, V16, P701, DOI 10.11124/JBISRIR-2017-003535
   El-Dib M, 2023, PEDIATR RES, V94, P64, DOI 10.1038/s41390-022-02393-1
   El-Dib M, 2021, SEMIN FETAL NEONAT M, V26, DOI 10.1016/j.siny.2021.101263
   European Resuscitation Council, Newborn life support program
   Fitzgerald MP, 2017, EPILEPSIA, V58, P1047, DOI 10.1111/epi.13745
   Fransen AF, 2020, COCHRANE DB SYST REV, DOI 10.1002/14651858.CD011545.pub2
   Gale C, 2021, HEALTH TECHNOL ASSES, V25, pI, DOI 10.3310/hta25360
   Glass HC, 2021, JAMA NEUROL, V78, P817, DOI 10.1001/jamaneurol.2021.1437
   Glass HC, 2016, J PEDIATR-US, V174, P98, DOI 10.1016/j.jpeds.2016.03.035
   Gluckman PD, 2005, LANCET, V365, P663, DOI 10.1016/S0140-6736(05)17946-X
   Goswami I, 2021, PEDIATR QUAL SAF, V6, DOI 10.1097/pq9.0000000000000461
   Groenendaal F, 2009, PEDIATRICS, V123, P170, DOI 10.1542/peds.2008-1955
   Hellström-Westas L, 2015, ACTA PAEDIATR, V104, P123, DOI 10.1111/apa.12812
   Hill MG, 2021, SEMIN FETAL NEONAT M, V26, DOI 10.1016/j.siny.2021.101259
   Hollesen RV, 2018, BMJ QUAL SAF, V27, P633, DOI 10.1136/bmjqs-2017-006599
   Ingram J, 2022, HEALTH EXPECT, V25, P1384, DOI 10.1111/hex.13477
   Jacobs SE, 2013, COCHRANE DB SYST REV, DOI 10.1002/14651858.CD003311.pub3
   Kaplan HC, 2010, MILBANK Q, V88, P500, DOI 10.1111/j.1468-0009.2010.00611.x
   Kariholu U, 2020, ARCH DIS CHILD-FETAL, V105, pF225, DOI 10.1136/archdischild-2018-315711
   Kelly S, 2021, BJOG-INT J OBSTET GY, V128, P1408, DOI 10.1111/1471-0528.16619
   Kieffer H, 2023, J PERINAT MED, V51, P956, DOI 10.1515/jpm-2022-0421
   Langely G J., 2009, The Improvement Guide. A Practical Approach to Enhancing Organizational Performance
   Laporte MAL, 2019, J MATERN-FETAL NEO M, V32, P1312, DOI 10.1080/14767058.2017.1404980
   Laptook A, 2008, PEDIATRICS, V122, P491, DOI 10.1542/peds.2007-1673
   Laptook AR, 2017, JAMA-J AM MED ASSOC, V318, P1550, DOI 10.1001/jama.2017.14972
   Lawn JE, 2009, INT J GYNECOL OBSTET, V107, pS5, DOI 10.1016/j.ijgo.2009.07.016
   Lee ACC, 2013, PEDIATR RES, V74, P50, DOI 10.1038/pr.2013.206
   Luthander CM, 2016, ACTA OBSTET GYN SCAN, V95, P596, DOI 10.1111/aogs.12873
   Luton A, 2017, ADV NEONAT CARE, V17, P237, DOI 10.1097/ANC.0000000000000383
   Maaloe N, 2017, BMC PREGNANCY CHILDB, V17, DOI 10.1186/s12884-017-1360-2
   Maitre NL, 2020, PEDIATRICS, V145, DOI 10.1542/peds.2019-2126
   Malin GL, 2010, BMJ-BRIT MED J, V340, DOI 10.1136/bmj.c1471
   Massaro AN, 2016, J PEDIATR-US, V173, P76, DOI 10.1016/j.jpeds.2016.02.033
   Mathew JL, 2022, J GLOB HEALTH, V12, DOI 10.7189/jogh.12.04030
   McIntyre S, 2021, SEMIN FETAL NEONAT M, V26, DOI 10.1016/j.siny.2021.101265
   McKinlay CJD, 2017, JAMA PEDIATR, V171, P972, DOI 10.1001/jamapediatrics.2017.1579
   McPherson C, 2021, SEMIN FETAL NEONAT M, V26, DOI 10.1016/j.siny.2021.101264
   Michie S, 2011, IMPLEMENT SCI, V6, DOI 10.1186/1748-5908-6-42
   Mir IN, 2015, AM J OBSTET GYNECOL, V213, DOI 10.1016/j.ajog.2015.09.072
   Mohammad K, 2024, AM J PERINAT, V41, pe2209, DOI 10.1055/s-0043-1771016
   Mohammad K, 2023, PEDIATR RES, V94, P321, DOI 10.1038/s41390-022-02453-6
   Mohammad K, 2021, PAED CHILD HEALT-CAN, V26, pE215, DOI 10.1093/pch/pxaa075
   Montaldo P, 2020, PEDIATR RES, V88, P218, DOI 10.1038/s41390-020-0827-4
   Mulkey SB, 2014, J CHILD NEUROL, V29, P31, DOI 10.1177/0883073812469051
   Murray DM, 2010, DEV MED CHILD NEUROL, V52, pe55, DOI 10.1111/j.1469-8749.2009.03550.x
   Ogrinc G, 2016, J NURS CARE QUAL, V31, P1, DOI 10.1097/NCQ.0000000000000153
   Organization GWH, World patient safety day goals 2021-2022: safe maternal and newborn care
   Patterson J, 2021, SEMIN FETAL NEONAT M, V26, DOI 10.1016/j.siny.2021.101262
   Peng S, 2015, AM J PERINAT, V32, P555, DOI 10.1055/s-0034-1396692
   Petther CM, 2017, SEMIN PERINATOL, V41, P151, DOI 10.1053/j.semperi.2017.03.003
   Pilon B, 2021, SEMIN FETAL NEONAT M, V26, DOI 10.1016/j.siny.2021.101278
   Pinchefsky EF, 2021, SEMIN FETAL NEONAT M, V26, DOI 10.1016/j.siny.2021.101268
   Pinchefsky EF, 2019, J PEDIATR-US, V209, P23, DOI 10.1016/j.jpeds.2019.02.027
   Pressler RM, 2021, EPILEPSIA, V62, P615, DOI 10.1111/epi.16815
   Redpath S, 2022, PEDIATR QUAL SAF, V7, DOI 10.1097/pq9.0000000000000556
   Sadler LC, 2019, AUST NZ J OBSTET GYN, V59, P699, DOI 10.1111/ajo.12957
   Sagaser A, 2024, AM J PERINAT, V41, P586, DOI 10.1055/a-1739-3388
   SARNAT HB, 1976, ARCH NEUROL-CHICAGO, V33, P696, DOI 10.1001/archneur.1976.00500100030012
   Segar JL, 2021, SEMIN FETAL NEONAT M, V26, DOI 10.1016/j.siny.2021.101261
   Tam EWY, 2012, J PEDIATR-US, V161, P88, DOI 10.1016/j.jpeds.2011.12.047
   Tolcher MC, 2016, AM J OBSTET GYNECOL, V214, DOI 10.1016/j.ajog.2016.01.155
   Variane GF, 2019, AM J PERINAT, V36, P1150, DOI 10.1055/s-0038-1676052
   Walker D, 2014, BMC PREGNANCY CHILDB, V14, DOI 10.1186/s12884-014-0367-1
   Welsford M, 2019, PEDIATRICS, V143, DOI 10.1542/peds.2018-1825
   Whitesel E, 2022, SEMIN PERINATOL, V46, DOI 10.1016/j.semperi.2022.151629
   Wintermark P, 2014, NEUROIMAGE, V85, P287, DOI 10.1016/j.neuroimage.2013.04.072
   Wintermark P, 2021, SEMIN FETAL NEONAT M, V26, DOI 10.1016/j.siny.2021.101303
   Wintermark P, 2011, ARCH DIS CHILD-FETAL, V96, pF36, DOI 10.1136/adc.2010.184291
   Wintermark P, 2010, PEDIATR RADIOL, V40, P1950, DOI 10.1007/s00247-010-1816-2
   Wisnowski JL, 2021, SEMIN FETAL NEONAT M, V26, DOI 10.1016/j.siny.2021.101304
   Wyckoff MH, 2020, RESUSCITATION, V156, pA156, DOI 10.1016/j.resuscitation.2020.09.015
   Xu CG, 2023, FRONT PEDIATR, V11, DOI 10.3389/fped.2023.1138633
   Xu E H, 2020, J Neonatal Perinatal Med, V13, P449, DOI 10.3233/NPM-190368
NR 99
TC 0
Z9 0
U1 0
U2 0
PU W B SAUNDERS CO-ELSEVIER INC
PI PHILADELPHIA
PA 1600 JOHN F KENNEDY BOULEVARD, STE 1800, PHILADELPHIA, PA 19103-2899 USA
SN 0146-0005
EI 1558-075X
J9 SEMIN PERINATOL
JI Semin. Perinatol.
PD APR
PY 2024
VL 48
IS 3
AR 151904
DI 10.1053/j.semperi.2024.151904
EA MAY 2024
PG 12
WC Obstetrics & Gynecology; Pediatrics
WE Science Citation Index Expanded (SCI-EXPANDED)
SC Obstetrics & Gynecology; Pediatrics
GA TH3R4
UT WOS:001240341700001
PM 38688744
OA hybrid
DA 2024-09-06
ER

PT J
AU Leandro, DMK
   Variane, GFT
   Dahlen, A
   Pietrobom, RFR
   de Castro, JARR
   Rodrigues, DP
   Magalhaes, M
   Mimica, MJ
   Van Meurs, KP
   Chock, VY
AF Leandro, Danieli M. K.
   Variane, Gabriel F. T.
   Dahlen, Alex
   Pietrobom, Rafaela F. R.
   de Castro, Jessica A. R. R.
   Rodrigues, Daniela P.
   Magalhaes, Mauricio
   Mimica, Marcelo J.
   Van Meurs, Krisa P.
   Chock, Valerie Y.
TI Therapeutic Hypothermia for Neonatal Hypoxic-Ischemic Encephalopathy:
   Reducing Variability in Practice through a Collaborative Telemedicine
   Initiative
SO AMERICAN JOURNAL OF PERINATOLOGY
LA English
DT Article; Early Access
DE perinatal asphyxia; hypoxic-ischemic encephalopathy; therapeutic
   hypothermia; cooling; practice variation; educational intervention;
   telehealth
ID SEIZURES
AB Objective This study aimed to assess the viability of implementing a tele-educational training program in neurocritical care for newborns diagnosed with hypoxic-ischemic encephalopathy (HIE) and treated with therapeutic hypothermia (TH), with the goal of reducing practice variation.
   Study Design Prospective study including newborns with HIE treated with TH from 12 neonatal intensive care units in Brazil conducted from February 2021 to February 2022. An educational intervention consisting of 12 biweekly, 1-hour, live videoconferences was implemented during a 6-month period in all centers. Half of the centers had the assistance of a remote neuromonitoring team. The primary outcome was the rate of deviations from TH protocol, and it was evaluated during a 3-month period before and after the intervention. Logistic regression via generalized estimating equations was performed to compare the primary and secondary outcomes. Protocol deviations were defined as practices not in compliance with the TH protocol provided. A subanalysis evaluated the differences in protocol deviations and clinical variables between centers with and without neuromonitoring.
   Results Sixty-six (39.5%) newborns with HIE were treated with TH during the preintervention period, 69 (41.3%) during the intervention period and 32 (19.1%) after intervention. There was not a significant reduction in protocol deviations between the pre- and postintervention periods (37.8 vs. 25%, p = 0.23); however, a decrease in the rates of missing Sarnat examinations within 6 hours after birth was seen between the preintervention (n = 5, 7.6%) and postintervention (n = 2, 6.3%) periods (adjusted odds ratio [aOR]: 0.36 [0.25-0.52], p < 0.001). Centers with remote neuromonitoring support had significantly lower rates of seizures (27.6 vs. 57.5%; aOR: 0.26 [0.12-0.55], p < 0.001) and significant less seizure medication (27.6 vs. 68.7%; aOR: 0.17 [0.07-0.4], p < 0.001).
   Conclusion This study shows that implementing a tele-educational program in neonatal neurocritical care is feasible and may decrease variability in the delivery of care to patients with HIE treated with TH.
C1 [Leandro, Danieli M. K.; Variane, Gabriel F. T.; Pietrobom, Rafaela F. R.; de Castro, Jessica A. R. R.; Magalhaes, Mauricio] Irmandade Santa Casa Misericordia Sao Paulo, Dept Pediat, Div Neonatol, Sao Paulo, Brazil.
   [Leandro, Danieli M. K.; Variane, Gabriel F. T.; Pietrobom, Rafaela F. R.; de Castro, Jessica A. R. R.; Magalhaes, Mauricio; Mimica, Marcelo J.] Protecting Brains & Saving Futures Org, Clin Res Dept, Sao Paulo, Brazil.
   [Dahlen, Alex] NYU, Sch Global Publ Hlth, Dept Biostat, New York, NY USA.
   Univ Fed Sao Paulo, Dept Pediat Nursing, Escola Paulista Enfermagem, Sao Paulo, Brazil.
   [Mimica, Marcelo J.] Fac Ciencias Med Santa Casa Sao Paulo, Dept Pathol, Sao Paulo, Brazil.
   [Mimica, Marcelo J.] Fac Ciencias Med Santa Casa Sao Paulo, Dept Pediat, Sao Paulo, Brazil.
   [Van Meurs, Krisa P.; Chock, Valerie Y.] Stanford Univ, Div Neonatal & Dev Med, Sch Med, Palo Alto, CA USA.
   [Leandro, Danieli M. K.] Irmandade St Casa Misericordia Sao Paulo, Rua Doutor Cesario Mota Jr,112 Vila Buarque, BR-012021 Sao Paulo, Brazil.
C3 Universidade Federal de Sao Paulo (UNIFESP); New York University;
   Universidade Federal de Sao Paulo (UNIFESP); Faculdade de Ciencias
   Medicas Santa Casa de Sao Paulo; Faculdade de Ciencias Medicas Santa
   Casa de Sao Paulo; Universidade Federal de Sao Paulo (UNIFESP); Stanford
   University
RP Leandro, DMK (corresponding author), Irmandade St Casa Misericordia Sao Paulo, Rua Doutor Cesario Mota Jr,112 Vila Buarque, BR-012021 Sao Paulo, Brazil.
EM danieli.kimura@pbsf.com.br
FU Stanford University Office of International Affairs Exploration Funding
FX No Statement Available
CR Azzopardi D, 2014, NEW ENGL J MED, V371, P140, DOI 10.1056/NEJMoa1315788
   Azzopardi DV, 2009, NEW ENGL J MED, V361, P1349, DOI 10.1056/NEJMoa0900854
   Bashir RA, 2016, PEDIATR NEUROL, V64, P38, DOI 10.1016/j.pediatrneurol.2016.07.007
   Coyne L, 2018, CURR PHARM TEACH LEA, V10, P1384, DOI 10.1016/j.cptl.2018.07.005
   Gajarawala SN, 2021, JNP-J NURSE PRACT, V17, P218, DOI 10.1016/j.nurpra.2020.09.013
   Ismail II, 2021, PLOS ONE, V16, DOI 10.1371/journal.pone.0250241
   Leal MD, 2012, REPROD HEALTH, V9, DOI 10.1186/1742-4755-9-15
   Liu L, 2016, LANCET, V388, P3027, DOI 10.1016/S0140-6736(16)31593-8
   Montaldo P, 2015, SEMIN FETAL NEONAT M, V20, P72, DOI 10.1016/j.siny.2014.10.004
   Murray DM, 2008, ARCH DIS CHILD-FETAL, V93, pF187, DOI 10.1136/adc.2005.086314
   Pauliah SS, 2013, PLOS ONE, V8, DOI 10.1371/journal.pone.0058834
   Scientific Department of Neonatology of the Brazilian Society of Pediatrics, Therapeutic hypothermia. Scientific Document n4
   Shankaran S, 2005, NEW ENGL J MED, V353, P1574, DOI 10.1056/NEJMcps050929
   Shankaran S, 2012, NEW ENGL J MED, V366, P2085, DOI 10.1056/NEJMoa1112066
   Srinivasakumar P, 2015, PEDIATRICS, V136, pE1302, DOI 10.1542/peds.2014-3777
   Tagin MA, 2012, ARCH PEDIAT ADOL MED, V166, P558, DOI 10.1001/archpediatrics.2011.1772
   Thayyil S, 2021, LANCET GLOB HEALTH, V9, pE1273, DOI 10.1016/S2214-109X(21)00264-3
   Variane GFT, 2022, PLOS ONE, V17, DOI 10.1371/journal.pone.0262581
   Turan Z, 2023, EDUC INF TECHNOL, V28, P16041, DOI 10.1007/s10639-023-11849-8
   van Rooij LGM, 2010, PEDIATRICS, V125, pE358, DOI 10.1542/peds.2009-0136
   Variane GF, 2019, AM J PERINAT, V36, P1150, DOI 10.1055/s-0038-1676052
   Wang HD, 2016, LANCET, V388, P1725, DOI 10.1016/S0140-6736(16)31575-6
   Wietstock SO, 2016, J CHILD NEUROL, V31, P328, DOI 10.1177/0883073815592224
   Ziobro JM, 2021, NEUROTHERAPEUTICS, V18, P1564, DOI 10.1007/s13311-021-01085-8
NR 24
TC 0
Z9 0
U1 0
U2 0
PU THIEME MEDICAL PUBL INC
PI NEW YORK
PA 333 SEVENTH AVE, NEW YORK, NY 10001 USA
SN 0735-1631
EI 1098-8785
J9 AM J PERINAT
JI Am. J. Perinatol.
PD 2024 MAY 7
PY 2024
DI 10.1055/s-0044-1786720
EA MAY 2024
PG 8
WC Obstetrics & Gynecology; Pediatrics
WE Science Citation Index Expanded (SCI-EXPANDED)
SC Obstetrics & Gynecology; Pediatrics
GA PP0Z6
UT WOS:001215177600001
PM 38714205
DA 2024-09-06
ER

PT J
AU Prial, J
   El-Shibiny, H
   El-Dib, M
   Benjamin, J
   Erdei, C
   Dodrill, P
   Szakmar, E
   Bell, KA
AF Prial, Jennifer
   El-Shibiny, Hoda
   El-Dib, Mohamed
   Benjamin, Jennifer
   Erdei, Carmina
   Dodrill, Pamela
   Szakmar, Eniko
   Bell, Katherine A.
TI Growth trajectories and need for oral feeding support among infants with
   neonatal encephalopathy treated with therapeutic hypothermia
SO JOURNAL OF PERINATOLOGY
LA English
DT Article
ID HYPOXIC-ISCHEMIC ENCEPHALOPATHY; WHOLE-BODY HYPOTHERMIA; PERINATAL
   ASPHYXIA; TERM; NEWBORNS; OUTCOMES; LESIONS
AB ObjectiveIdentify feeding supports required among infants with neonatal encephalopathy and determine growth trajectories to 3 years.Study designSingle-center retrospective cohort study of 120 infants undergoing therapeutic hypothermia. Logistic regression and stratified analyses identified whether clinical factors, EEG-determined encephalopathy severity, and MRI-based brain injury predict feeding supports (nasogastric tube, oral feeding compensations) and growth.Results50.8% of infants required feeding supports in the hospital, decreasing to 14% at discharge. Moderate-to-severe encephalopathy and basal ganglia injury predicted feeding support needs. Yet, 35% of mildly encephalopathic infants required gavage tubes. Growth trajectories approximated expected growth of healthy infants.ConclusionInfants with neonatal encephalopathy-even if mild-frequently experience feeding difficulties during initial hospitalization. With support, most achieve full oral feeds by discharge and adequate early childhood growth. Clinical factors may help identify infants requiring feeding support, but do not detect all at-risk infants, supporting routine screening of this high-risk population.
C1 [Prial, Jennifer; El-Shibiny, Hoda; El-Dib, Mohamed; Benjamin, Jennifer; Erdei, Carmina; Dodrill, Pamela; Szakmar, Eniko; Bell, Katherine A.] Brigham & Womens Hosp, Dept Pediat, Div Newborn Med, Boston, MA 02115 USA.
   [El-Dib, Mohamed; Benjamin, Jennifer; Erdei, Carmina; Dodrill, Pamela; Bell, Katherine A.] Harvard Med Sch, Boston, MA 02115 USA.
   [Szakmar, Eniko] Semmelweis Univ, Pediat Ctr, Div Neonatol, Budapest, Hungary.
C3 Harvard University; Brigham & Women's Hospital; Harvard University;
   Harvard Medical School; Semmelweis University
RP Bell, KA (corresponding author), Brigham & Womens Hosp, Dept Pediat, Div Newborn Med, Boston, MA 02115 USA.; Bell, KA (corresponding author), Harvard Med Sch, Boston, MA 02115 USA.
EM kbell7@bwh.harvard.edu
OI El-Dib, Mohamed/0000-0001-6979-7407; El-Shibiny,
   Hoda/0000-0002-5662-1661; Erdei, Carmina/0000-0001-8657-9620; Bell,
   Katherine/0000-0002-4287-0667
FU Brigham and Women's Hospital Division of Newborn Medicine Undergraduate
   Summer Student Research program
FX No Statement Available
CR Alburaki W, 2022, J MATERN-FETAL NEO M, V35, P9440, DOI 10.1080/14767058.2022.2041594
   [Anonymous], 2007, WHO child growth standards: head circumference-forage, arm circumference-for-age, triceps skinfold-for-age and subscapular skinfoldfor-age: methods and development
   Azad MB, 2018, PEDIATRICS, V142, DOI 10.1542/peds.2018-1092
   Azzopardi D, 2014, NEW ENGL J MED, V371, P140, DOI 10.1056/NEJMoa1315788
   Azzopardi D, 2012, PLOS ONE, V7, DOI 10.1371/journal.pone.0038504
   Azzopardi DV, 2009, NEW ENGL J MED, V361, P1349, DOI 10.1056/NEJMoa0900854
   Beltempo M, 2022, J PERINATOL, V42, P898, DOI 10.1038/s41372-022-01412-7
   BERSETH CL, 1992, PEDIATRICS, V90, P669
   Bhagat I, 2023, AM J PERINAT, V40, P666, DOI 10.1055/s-0041-1730431
   BUXTON KE, 1991, AM J PREV MED, V7, P101, DOI 10.1016/S0749-3797(18)30945-0
   Chang LL, 2018, NEONATOLOGY, V113, P347, DOI 10.1159/000487848
   Cooper BM, 2012, JOGNN-J OBST GYN NEO, V41, P774, DOI 10.1111/j.1552-6909.2012.01401.x
   de Vries LS, 2010, ARCH DIS CHILD-FETAL, V95, pF220, DOI 10.1136/adc.2008.148205
   Dodrill P, 2015, ANN NUTR METAB, V66, P24, DOI 10.1159/000381372
   Gale Chris, 2021, Lancet Child Adolesc Health, V5, P408, DOI 10.1016/S2352-4642(21)00026-2
   Gale C, 2021, HEALTH TECHNOL ASSES, V25, pI, DOI 10.3310/hta25360
   Gardiner J, 2014, EUR J PAEDIATR NEURO, V18, P391, DOI 10.1016/j.ejpn.2014.02.003
   Garvey AA, 2023, PEDIATR RES, V94, P1011, DOI 10.1038/s41390-023-02580-8
   Goday PS, 2019, J PEDIATR GASTR NUTR, V68, P124, DOI 10.1097/MPG.0000000000002188
   Gupta S, 2018, J PERINATOL, V38, P728, DOI 10.1038/s41372-018-0080-4
   Hazeldine B, 2017, BMJ PAEDIATR OPEN, V1, DOI 10.1136/bmjpo-2017-000022
   Jacobs SE, 2013, COCHRANE DB SYST REV, DOI 10.1002/14651858.CD003311.pub3
   Jacobs SE, 2011, ARCH PEDIAT ADOL MED, V165, P692, DOI 10.1001/archpediatrics.2011.43
   Krüger E, 2019, BREASTFEED MED, V14, P718, DOI 10.1089/bfm.2019.0048
   Laptook AR, 2017, J PEDIATR-US, V183, P8, DOI 10.1016/j.jpeds.2016.12.074
   Maastrup R, 2014, PLOS ONE, V9, DOI 10.1371/journal.pone.0108208
   Markus M, 2021, CHILDREN-BASEL, V8, DOI 10.3390/children8100899
   Martinez-Biarge M, 2012, EUR J PAEDIATR NEURO, V16, P688, DOI 10.1016/j.ejpn.2012.05.001
   Oliveira V, 2018, ARCH DIS CHILD-FETAL, V103, pF388, DOI 10.1136/archdischild-2017-313320
   Quattrocchi CC, 2010, AM J NEURORADIOL, V31, P1438, DOI 10.3174/ajnr.A2103
   Rao R, 2022, AM J PERINAT, V39, P319, DOI 10.1055/s-0040-1716341
   Sachdev H P, 1995, Indian Pediatr, V32, P1287
   Sarkar SS, 2021, J PERINATOL, V41, P512, DOI 10.1038/s41372-020-00873-y
   Scherer J, 2020, Z GEBURTSH NEONATOL, V224, P367, DOI 10.1055/a-1164-7174
   Shankaran S, 2005, NEW ENGL J MED, V353, P1574, DOI 10.1056/NEJMcps050929
   Szakmar E, 2021, AM J NEURORADIOL, V42, P969, DOI 10.3174/ajnr.A7048
   Takle M, 2022, AM J PERINAT, V39, P1678, DOI 10.1055/s-0041-1725161
   Thornton KM, 2014, INT J PEDIAT, V2014, DOI 10.1155/2014/643689
   Thyagarajan B, 2015, ACTA PAEDIATR, V104, P146, DOI 10.1111/apa.12838
   Tsuda K, 2017, SCI REP-UK, V7, DOI 10.1038/srep39508
   Walsh BH, 2022, PEDIATR RES, V92, P791, DOI 10.1038/s41390-021-01834-7
   Weeke LC, 2018, J PEDIATR-US, V192, P33, DOI 10.1016/j.jpeds.2017.09.043
   Yieh L, 2022, ARCH DIS CHILD-FETAL, V107, P324, DOI 10.1136/archdischild-2021-322250
   ,, 2006, Acta Paediatrica, V95, P76
NR 44
TC 0
Z9 0
U1 0
U2 0
PU SPRINGERNATURE
PI LONDON
PA CAMPUS, 4 CRINAN ST, LONDON, N1 9XW, ENGLAND
SN 0743-8346
EI 1476-5543
J9 J PERINATOL
JI J. Perinatol.
PD AUG
PY 2024
VL 44
IS 8
BP 1163
EP 1171
DI 10.1038/s41372-024-01983-7
EA MAY 2024
PG 9
WC Obstetrics & Gynecology; Pediatrics
WE Science Citation Index Expanded (SCI-EXPANDED)
SC Obstetrics & Gynecology; Pediatrics
GA A8A9M
UT WOS:001217463900001
PM 38702507
DA 2024-09-06
ER

PT J
AU Lavrentev, SN
   Petrova, AS
   Serova, OF
   Vishnyakova, P
   Kondratev, MV
   Gryzunova, AS
   Zakharova, NI
   Zubkov, VV
   Silachev, DN
AF Lavrentev, Simeon N.
   Petrova, Anastasia S.
   Serova, Olga F.
   Vishnyakova, Polina
   Kondratev, Maxim V.
   Gryzunova, Anastasia S.
   Zakharova, Nina I.
   Zubkov, Victor V.
   Silachev, Denis N.
TI Ultrasound Diagnosis and Near-Infrared Spectroscopy in the Study of
   Encephalopathy in Neonates Born under Asphyxia: Narrative Review
SO CHILDREN-BASEL
LA English
DT Review
DE hypoxic-ischemic encephalopathy; neonatal encephalopathy; brain
   ultrasound; NIRS; cerebral perfusion; newborns
ID HYPOXIC-ISCHEMIC ENCEPHALOPATHY; CEREBRAL-BLOOD-FLOW; ARTERY DOPPLER
   ULTRASONOGRAPHY; FULL-TERM INFANTS; MAGNETIC-RESONANCE; PULSATILITY
   INDEX; BRAIN PERFUSION; CRANIAL ULTRASOUND; RESISTANCE INDEX; PROGNOSTIC
   TOOL
AB Brain injury resulting from adverse events during pregnancy and delivery is the leading cause of neonatal morbidity and disability. Surviving neonates often suffer long-term motor, sensory, and cognitive impairments. Birth asphyxia is among the most common causes of neonatal encephalopathy. The integration of ultrasound, including Doppler ultrasound, and near-infrared spectroscopy (NIRS) offers a promising approach to understanding the pathology and diagnosis of encephalopathy in this special patient population. Ultrasound diagnosis can be very helpful for the assessment of structural abnormalities associated with neonatal encephalopathy such as alterations in brain structures (intraventricular hemorrhage, infarcts, hydrocephalus, white matter injury) and evaluation of morphologic changes. Doppler sonography is the most valuable method as it provides information about blood flow patterns and outcome prediction. NIRS provides valuable insight into the functional aspects of brain activity by measuring tissue oxygenation and blood flow. The combination of ultrasonography and NIRS may produce complementary information on structural and functional aspects of the brain. This review summarizes the current state of research, discusses advantages and limitations, and explores future directions to improve applicability and efficacy.
C1 [Lavrentev, Simeon N.; Petrova, Anastasia S.; Serova, Olga F.; Kondratev, Maxim V.; Gryzunova, Anastasia S.] State Budgetary Inst, Moscow Reg Perinatal Ctr, Balashikha 143912, Russia.
   [Lavrentev, Simeon N.; Petrova, Anastasia S.; Kondratev, Maxim V.; Gryzunova, Anastasia S.; Zakharova, Nina I.; Zubkov, Victor V.] Res Clin Inst Childhood Moscow Reg, Moscow 115093, Russia.
   [Lavrentev, Simeon N.; Petrova, Anastasia S.; Vishnyakova, Polina; Gryzunova, Anastasia S.; Zubkov, Victor V.; Silachev, Denis N.] Minist Healthcare Russian Federat, VI Kulakov Natl Med Res Ctr Obstet Gynecol & Perin, Moscow 117997, Russia.
   [Vishnyakova, Polina] PeoplesFriendship Univ Russia RUDN Univ, Res Inst Mol & Cellular Med, Moscow 117198, Russia.
   [Silachev, Denis N.] Lomonosov Moscow State Univ, AN Belozersky Inst Physico Chem Biol, Moscow 119991, Russia.
C3 Lomonosov Moscow State University
RP Silachev, DN (corresponding author), Minist Healthcare Russian Federat, VI Kulakov Natl Med Res Ctr Obstet Gynecol & Perin, Moscow 117997, Russia.; Silachev, DN (corresponding author), Lomonosov Moscow State Univ, AN Belozersky Inst Physico Chem Biol, Moscow 119991, Russia.
EM semyonlavrentev@mail.ru; trifonovaas@gmail.com; olga-serova@yandex.ru;
   p_vishnyakova@oparina4.ru; mama-x@yandex.ru; nkvaselisa@gmail.com;
   oor@bk.ru; v_zubkov@oparina4.ru; silachevdn@belozersky.msu.ru
RI Vishnyakova, Polina/M-7730-2014
OI Vishnyakova, Polina/0000-0001-8650-8240; Silachev,
   Denis/0000-0003-0581-9755
FU Russian Science Foundation
FX No Statement Available
CR Ancora G, 2013, BRAIN DEV-JPN, V35, P26, DOI 10.1016/j.braindev.2011.09.008
   [Anonymous], 2014, Obstet Gynecol, V123, P896, DOI 10.1097/01.AOG.0000445580.65983.d2
   ARCHER LNJ, 1986, LANCET, V2, P1116
   Aslam S, 2019, FRONT PEDIATR, V7, DOI 10.3389/fped.2019.00142
   BARDELLI M, 1992, J HYPERTENS, V10, P985
   Bhagwani DK, 2016, J CLIN DIAGN RES, V10, pSC16, DOI 10.7860/JCDR/2016/22896.8882
   Carrasco M, 2018, PEDIATR NEUROL, V82, P36, DOI 10.1016/j.pediatrneurol.2018.02.004
   Chalak L, 2019, PEDIATR RES, V86, P548, DOI 10.1038/s41390-019-0547-9
   Chao CP, 2006, RADIOGRAPHICS, V26, pS159, DOI 10.1148/rg.26si065504
   Chen MW, 2022, DEV NEUROSCI-BASEL, V44, P363, DOI 10.1159/000522314
   CHEUNG YF, 1994, EARLY HUM DEV, V37, P57, DOI 10.1016/0378-3782(94)90147-3
   Childs AM, 2001, CLIN RADIOL, V56, P647, DOI 10.1053/crad.2001.0754
   Ciobanu A, 2019, ULTRASOUND OBST GYN, V53, P465, DOI 10.1002/uog.20157
   Claessens NHP, 2019, J THORAC CARDIOV SUR, V158, P867, DOI 10.1016/j.jtcvs.2019.02.106
   Crockett SL, 2019, CONGENIT HEART DIS, V14, P15, DOI 10.1111/chd.12714
   Dammann O, 2011, PEDIATR RES, V70, P1, DOI 10.1203/01.pdr.0000403893.61640.b6
   De Vis JB, 2015, EUR RADIOL, V25, P113, DOI 10.1007/s00330-014-3352-1
   De Vis JB, 2013, EUR J RADIOL, V82, P538, DOI 10.1016/j.ejrad.2012.10.013
   Dudink J, 2020, PEDIATR RES, V87, P3, DOI 10.1038/s41390-020-0776-y
   Ehehalt S, 2005, ULTRASOUND MED BIOL, V31, P191, DOI 10.1016/j.ultrasmedbio.2004.10.002
   EKEN P, 1995, ARCH DIS CHILD-FETAL, V73, pF75, DOI 10.1136/fn.73.2.F75
   El-Atawi KM, 2023, CUREUS J MED SCIENCE, V15, DOI 10.7759/cureus.51162
   Elstad M, 2011, ACTA PAEDIATR, V100, P1344, DOI 10.1111/j.1651-2227.2011.02327.x
   Epelman M, 2010, PEDIATR RADIOL, V40, P1640, DOI 10.1007/s00247-010-1634-6
   Ferriero DM, 2004, NEW ENGL J MED, V351, P1985, DOI 10.1056/NEJMra041996
   FINER NN, 1981, J PEDIATR-US, V98, P112, DOI 10.1016/S0022-3476(81)80555-0
   Garvey AA, 2018, CURR OPIN PEDIATR, V30, P209, DOI 10.1097/MOP.0000000000000599
   Gerner GJ, 2016, J PERINATOL, V36, P202, DOI 10.1038/jp.2015.169
   Gómez O, 2008, ULTRASOUND OBST GYN, V32, P128, DOI 10.1002/uog.5315
   GOSLING RG, 1991, ULTRASOUND OBST GYN, V1, P175, DOI 10.1046/j.1469-0705.1991.01030175.x
   Greco P, 2020, ACTA NEUROL BELG, V120, P277, DOI 10.1007/s13760-020-01308-3
   Hakimi N, 2023, SENSORS-BASEL, V23, DOI 10.3390/s23094487
   Heck S, 2012, NEONATOLOGY, V101, P254, DOI 10.1159/000334648
   Hellwig L, 2022, J PERINATOL, V42, P885, DOI 10.1038/s41372-022-01356-y
   Hirschel J, 2024, VIRCHOWS ARCH, V484, P815, DOI 10.1007/s00428-024-03780-1
   Horn EP, 2016, EUR J ANAESTH, V33, P334, DOI 10.1097/EJA.0000000000000369
   Ilves P, 2009, J ULTRAS MED, V28, P1471, DOI 10.7863/jum.2009.28.11.1471
   Ilves P, 2009, ACTA PAEDIATR, V98, P459, DOI 10.1111/j.1651-2227.2008.01119.x
   Jongeling BR, 2002, PEDIATR NEUROL, V26, P37, DOI 10.1016/S0887-8994(01)00354-X
   Karamian AGS, 2021, SEMIN FETAL NEONAT M, V26, DOI 10.1016/j.siny.2021.101272
   Kivi A, 2022, ACTA PAEDIATR, V111, P291, DOI 10.1111/apa.16133
   Kleuskens DG, 2021, FRONT PEDIATR, V9, DOI 10.3389/fped.2021.631258
   Korf JM, 2023, TRANSL PEDIATR, V12, P1552, DOI 10.21037/tp-23-253
   Lee ACC, 2013, PEDIATR RES, V74, P50, DOI 10.1038/pr.2013.206
   Lee JK, 2017, DEV NEUROSCI-BASEL, V39, P248, DOI 10.1159/000452833
   Lee SJ, 2009, J PHYSIOL-LONDON, V587, P2033, DOI 10.1113/jphysiol.2009.166983
   LEFFLER C W, 1989, American Journal of Physiology, V257, pH1917
   Leon RL, 2022, PEDIATR RES, V91, P787, DOI 10.1038/s41390-021-01521-7
   LEVENE MI, 1986, LANCET, V1, P67, DOI 10.1016/S0140-6736(86)90718-X
   LEVENE MI, 1987, DEV MED CHILD NEUROL, V29, P311
   Liao H T, 1997, Zhonghua Min Guo Xiao Er Ke Yi Xue Hui Za Zhi, V38, P208
   Lin N, 2018, SEMIN PERINATOL, V42, P111, DOI 10.1053/j.semperi.2017.12.007
   Liu J, 2007, J TROP PEDIATRICS, V53, P351, DOI 10.1093/tropej/fmm046
   LOREK A, 1994, PEDIATR RES, V36, P699, DOI 10.1203/00006450-199412000-00003
   Low James A., 1995, Current Opinion in Pediatrics, V7, P132, DOI 10.1097/00008480-199504000-00003
   Manole MD, 2009, J CEREBR BLOOD F MET, V29, P197, DOI 10.1038/jcbfm.2008.112
   Massaro AN, 2015, J NEUROPHYSIOL, V114, P818, DOI 10.1152/jn.00353.2015
   Mathew JL, 2022, J GLOB HEALTH, V12, DOI 10.7189/jogh.12.04030
   Meek JH, 1999, ARCH DIS CHILD-FETAL, V81, pF110, DOI 10.1136/fn.81.2.F110
   Michel E, 1998, ULTRASOUND MED BIOL, V24, P597, DOI 10.1016/S0301-5629(98)00024-6
   Mir IN, 2015, AM J OBSTET GYNECOL, V213, DOI 10.1016/j.ajog.2015.09.072
   Mitra S, 2020, FRONT NEUROL, V11, DOI 10.3389/fneur.2020.00393
   Nageotte MP, 2015, SEMIN FETAL NEONAT M, V20, P144, DOI 10.1016/j.siny.2015.02.002
   Nakamura M, 2015, INT J DEV NEUROSCI, V42, P1, DOI 10.1016/j.ijdevneu.2015.02.009
   Noori S, 2012, J PEDIATR-US, V160, P943, DOI 10.1016/j.jpeds.2011.12.008
   Padilla NF, 2009, ULTRASOUND MED BIOL, V35, P1421, DOI 10.1016/j.ultrasmedbio.2009.04.014
   Patil AV, 2011, BIOMED OPT EXPRESS, V2, P1478, DOI 10.1364/BOE.2.001478
   Pellett AA, 2004, ECHOCARDIOGR-J CARD, V21, P197, DOI 10.1111/j.0742-2822.2004.03146.x
   Pereira CO, 2021, AN PEDIATR, V94, P136, DOI 10.1016/j.anpedi.2020.01.022
   Perlman JM, 2006, PEDIATRICS, V117, pS28, DOI 10.1542/peds.2005-0620E
   Pierrat V, 2005, ARCH DIS CHILD-FETAL, V90, P257, DOI 10.1136/adc.2003.047985
   Pinto PS, 2012, J PERINATOL, V32, P448, DOI 10.1038/jp.2011.121
   Polderman KH, 2008, LANCET, V371, P1955, DOI 10.1016/S0140-6736(08)60837-5
   Ravichandran L, 2020, J OBSTET GYNAECOL CA, V42, P1489, DOI 10.1016/j.jogc.2020.04.020
   Roberts D.J., 2021, Atlas of Placental Pathology
   Robertson NJ, 2002, ANN NEUROL, V52, P732, DOI 10.1002/ana.10365
   ROSENBERG AA, 1986, PEDIATR RES, V20, P778, DOI 10.1203/00006450-198608000-00016
   ROSENBERG AA, 1988, STROKE, V19, P239, DOI 10.1161/01.STR.19.2.239
   RUBIN JM, 1995, RADIOLOGY, V197, P183, DOI 10.1148/radiology.197.1.7568820
   Salhab Walid A, 2004, J Perinatol, V24, P534, DOI 10.1038/sj.jp.7211165
   SARNAT HB, 1976, ARCH NEUROL-CHICAGO, V33, P696, DOI 10.1001/archneur.1976.00500100030012
   Shaikh H, 2015, TRANSL STROKE RES, V6, P224, DOI 10.1007/s12975-015-0387-9
   Sie LTL, 2000, AM J NEURORADIOL, V21, P852
   Simaeys B, 2000, COMPUT MED IMAG GRAP, V24, P11, DOI 10.1016/S0895-6111(99)00041-5
   Skranes JH, 2014, NEONATOLOGY, V106, P17, DOI 10.1159/000358229
   Smith AM, 2009, NAT NANOTECHNOL, V4, P710, DOI 10.1038/nnano.2009.326
   STARK JE, 1994, J ULTRAS MED, V13, P595
   Tewari VV, 2022, CURR PEDIATR REV, V18, P301, DOI 10.2174/1573396318666220304210653
   Thayyil S, 2021, LANCET GLOB HEALTH, V9, pE1273, DOI 10.1016/S2214-109X(21)00264-3
   Variane GFT, 2023, FRONT PEDIATR, V11, DOI 10.3389/fped.2023.1111347
   Wang SD, 2015, INT J CLIN EXP PATHO, V8, P12177
   Weeke LC, 2016, EUR J PAEDIATR NEURO, V20, P855, DOI 10.1016/j.ejpn.2016.06.003
   Wintermark P, 2011, AM J NEURORADIOL, V32, P2023, DOI 10.3174/ajnr.A2708
   Wintermark P, 2011, ARCH DIS CHILD-FETAL, V96, pF36, DOI 10.1136/adc.2010.184291
   WLADIMIROFF JW, 1986, BRIT J OBSTET GYNAEC, V93, P471, DOI 10.1111/j.1471-0528.1986.tb07932.x
   Wu TW, 2018, J PEDIATR-US, V197, P68, DOI 10.1016/j.jpeds.2018.01.067
NR 96
TC 0
Z9 0
U1 1
U2 1
PU MDPI
PI BASEL
PA ST ALBAN-ANLAGE 66, CH-4052 BASEL, SWITZERLAND
EI 2227-9067
J9 CHILDREN-BASEL
JI Children-Basel
PD MAY
PY 2024
VL 11
IS 5
AR 591
DI 10.3390/children11050591
PG 13
WC Pediatrics
WE Science Citation Index Expanded (SCI-EXPANDED)
SC Pediatrics
GA SD9J8
UT WOS:001232635400001
PM 38790586
OA gold, Green Published
DA 2024-09-06
ER

PT J
AU Proietti, J
   Boylan, GB
   Walsh, BH
AF Proietti, Jacopo
   Boylan, Geraldine B.
   Walsh, Brian H.
TI Regional variability in therapeutic hypothermia eligibility criteria for
   neonatal hypoxic-ischemic encephalopathy
SO PEDIATRIC RESEARCH
LA English
DT Review; Early Access
ID WHOLE-BODY HYPOTHERMIA; POSTISCHEMIC SEIZURES; MODERATE HYPOTHERMIA;
   PERINATAL ASPHYXIA; NEWBORNS; TERM; GUIDELINES; STATEMENT; OUTCOMES;
   INFANTS
AB Early induced therapeutic hypothermia represents the cornerstone treatment in neonates with probable hypoxic-ischemic encephalopathy. The selection of patients for treatment usually involves meeting criteria indicating evidence of perinatal hypoxia-ischemia and the presence of moderate or severe encephalopathy. In this review, we highlight the variability that exists between some of the different regional and national eligibility guidelines. Determining the potential presence of perinatal hypoxia-ischemia may require either one, two or three signs amongst history of acute perinatal event, prolonged resuscitation at delivery, abnormal blood gases and low Apgar score, with a range of cutoff values. Clinical neurological exams often define the severity of encephalopathy differently, with varying number of domains required for determining eligibility and blurred interpretation of findings assigned to different severity grades in different systems. The role of early electrophysiological assessment is weighted differently. A clinical implication is that infants may receive different care depending on the location in which they are born. This could also impact epidemiological data, as inference of rates of moderate-severe encephalopathy based on therapeutic hypothermia rates are misleading and influenced by different eligibility methods used. We would advocate that a universally endorsed single severity staging of encephalopathy is vital for standardizing management and neonatal outcome.
C1 [Proietti, Jacopo; Boylan, Geraldine B.; Walsh, Brian H.] Univ Coll Cork, Infant Res Ctr, Cork, Ireland.
   [Proietti, Jacopo; Boylan, Geraldine B.; Walsh, Brian H.] Univ Coll Cork, Dept Paediat & Child Hlth, Cork, Ireland.
   [Proietti, Jacopo] Univ Verona, Dept Engn Innovat Med, Innovat Biomed Sect, Verona, Italy.
C3 University College Cork; University College Cork; University of Verona
RP Walsh, BH (corresponding author), Univ Coll Cork, Infant Res Ctr, Cork, Ireland.; Walsh, BH (corresponding author), Univ Coll Cork, Dept Paediat & Child Hlth, Cork, Ireland.
EM brianhenry.walsh@ucc.ie
RI Walsh, Brian/HGA-7649-2022
OI Walsh, Brian/0000-0003-4665-6884
FU IReL Consortium
FX Open Access funding provided by the IReL Consortium.
CR Adams M, 2021, J PERINATOL, V41, P2804, DOI 10.1038/s41372-021-01156-w
   [Anonymous], Hypoxic Ischaemic Encephalopathy in the Newborn
   [Anonymous], Neonatal Encephalopathy Consensus Statement from the Newborn Clinical Network. New Zealand Child and Youth Clinical Networks (NZCYCN)
   Azzopardi D, 2014, NEW ENGL J MED, V371, P140, DOI 10.1056/NEJMoa1315788
   Azzopardi D, 2012, PLOS ONE, V7, DOI 10.1371/journal.pone.0038504
   Azzopardi DV, 2009, NEW ENGL J MED, V361, P1349, DOI 10.1056/NEJMoa0900854
   Beltempo M, 2022, J PERINATOL, V42, P898, DOI 10.1038/s41372-022-01412-7
   British Association of Perinatal Medicine (BAPM), Therapeutic Hypothermia for Neonatal Encephalopathy, a framework for practice
   Chalak LF, 2019, J PEDIATR-US, V214, P217, DOI 10.1016/j.jpeds.2019.06.026
   Conway JM, 2018, EARLY HUM DEV, V120, P80, DOI 10.1016/j.earlhumdev.2018.02.007
   Davies A, 2019, NEURAL REGEN RES, V14, P1678, DOI 10.4103/1673-5374.257512
   Edwards AD, 2010, BMJ-BRIT MED J, V340, DOI 10.1136/bmj.c363
   Eicher DJ, 2005, PEDIATR NEUROL, V32, P18, DOI 10.1016/j.pediatrneurol.2004.06.015
   El-Dib M, 2019, PEDIATR RES, V85, P442, DOI 10.1038/s41390-019-0291-1
   Faix R., 2023, PED AC SOC ANN M WAS
   Finder M, 2020, JAMA PEDIATR, V174, P48, DOI 10.1001/jamapediatrics.2019.4011
   Gagne-Loranger M, 2016, AM J PERINAT, V33, P195, DOI 10.1055/s-0035-1563712
   Groenendaal F., 2014, Landelijke aanbeveling: Therapeutische hypothermie na perinatale asfyxie
   Gunn AJ, 1999, PEDIATR RES, V46, P274, DOI 10.1203/00006450-199909000-00005
   Gunn AJ, 1998, PEDIATRICS, V102, P1098, DOI 10.1542/peds.102.5.1098
   Jacobs SE, 2013, COCHRANE DB SYST REV, DOI 10.1002/14651858.CD003311.pub3
   Jacobs SE, 2011, ARCH PEDIAT ADOL MED, V165, P692, DOI 10.1001/archpediatrics.2011.43
   Kim SH, 2024, J PERINATOL, V44, P528, DOI 10.1038/s41372-024-01874-x
   Laptook AR, 2017, JAMA-J AM MED ASSOC, V318, P1550, DOI 10.1001/jama.2017.14972
   Lemyre B, 2018, PAED CHILD HEALT-CAN, V23, P285, DOI 10.1093/pch/pxy028
   Low E, 2012, ARCH DIS CHILD-FETAL, V97, pF267, DOI 10.1136/archdischild-2011-300716
   Lynch NE, 2015, SEIZURE-EUR J EPILEP, V33, P60, DOI 10.1016/j.seizure.2015.10.007
   Malone A, 2009, EPILEPSIA, V50, P2097, DOI 10.1111/j.1528-1167.2009.02132.x
   Mehta S, 2017, J PAEDIATR CHILD H, V53, P295, DOI 10.1111/jpc.13378
   Moran P, 2024, AM J PERINAT, V41, P1680, DOI 10.1055/a-2251-6317
   Natarajan N, 2022, PEDIATR NEUROL, V134, P52, DOI 10.1016/j.pediatrneurol.2022.06.006
   Northington FJ, 2007, NEUROSCIENCE, V149, P822, DOI 10.1016/j.neuroscience.2007.06.060
   O'Sullivan M, 2019, SENSORS-BASEL, V19, DOI 10.3390/s19112637
   Oliveira V, 2018, ARCH DIS CHILD-FETAL, V103, pF388, DOI 10.1136/archdischild-2017-313320
   Papile LA, 2014, PEDIATRICS, V133, P1146, DOI 10.1542/peds.2014-0899
   Parmentier CEJ, 2022, ARCH DIS CHILD-FETAL, V107, P364, DOI 10.1136/archdischild-2020-321331
   Pellegrin S, 2019, VACCINE, V37, P7596, DOI 10.1016/j.vaccine.2019.05.031
   Perlman JM, 2010, RESUSCITATION, V81, P1459, DOI 10.1016/j.resuscitation.2010.07.006
   Pfister RH, 2012, BMC PEDIATR, V12, DOI 10.1186/1471-2431-12-84
   Queensland Clinical Guidelines, 2021, Guideline No. MN21.11-V11-R26
   Rao R, 2022, AM J PERINAT, V39, P319, DOI 10.1055/s-0040-1716341
   ROBERTSON C, 1985, DEV MED CHILD NEUROL, V27, P473
   Perez JMR, 2017, REV ASSOC MED BRAS, V63, P64, DOI 10.1590/1806-9282.63.01.64
   San Lazaro Campillo I., Annual Report 2016-2020
   Sarnat HB, 2020, PEDIATR NEUROL, V113, P75, DOI 10.1016/j.pediatrneurol.2020.08.014
   SARNAT HB, 1976, ARCH NEUROL-CHICAGO, V33, P696, DOI 10.1001/archneur.1976.00500100030012
   Shankaran S, 2005, NEW ENGL J MED, V353, P1574, DOI 10.1056/NEJMcps050929
   Shankaran S, 2015, CURR OPIN PEDIATR, V27, P152, DOI [10.1097/MOP.0000000000000199, 10.1007/s11940-012-0200-y]
   Simbruner G, 2010, PEDIATRICS, V126, pE771, DOI 10.1542/peds.2009-2441
   Takenouchi T, 2012, BRAIN DEV-JPN, V34, P165, DOI 10.1016/j.braindev.2011.06.009
   Thompson CM, 1997, ACTA PAEDIATR, V86, P757, DOI 10.1111/j.1651-2227.1997.tb08581.x
   Thoresen M, 2013, NEONATOLOGY, V104, P228, DOI 10.1159/000353948
   Toern AE, 2023, BJOG-INT J OBSTET GY, V130, P1602, DOI 10.1111/1471-0528.17533
   Wachtel EV, 2019, CURR PROB PEDIATR AD, V49, DOI 10.1016/j.cppeds.2019.07.001
   Walsh BH, 2022, PEDIATR RES, V92, P791, DOI 10.1038/s41390-021-01834-7
   Walsh BH, 2022, J PERINATOL, V42, P328, DOI 10.1038/s41372-021-01180-w
   Walsh BH, 2018, EARLY HUM DEV, V120, P75, DOI 10.1016/j.earlhumdev.2018.02.006
   Wassink G, 2014, FRONT NEUROSCI-SWITZ, V8, DOI 10.3389/fnins.2014.00040
   Weeke LC, 2017, NEONATOLOGY, V112, P24, DOI 10.1159/000455819
   White Y N, 2020, J Neonatal Perinatal Med, V13, P441, DOI 10.3233/NPM-200458
   Wyatt JS, 2007, PEDIATRICS, V119, P912, DOI 10.1542/peds.2006-2839
   Yieh L, 2022, ARCH DIS CHILD-FETAL, V107, P324, DOI 10.1136/archdischild-2021-322250
NR 62
TC 2
Z9 2
U1 0
U2 0
PU SPRINGERNATURE
PI LONDON
PA CAMPUS, 4 CRINAN ST, LONDON, N1 9XW, ENGLAND
SN 0031-3998
EI 1530-0447
J9 PEDIATR RES
JI Pediatr. Res.
PD 2024 APR 22
PY 2024
DI 10.1038/s41390-024-03184-6
EA APR 2024
PG 9
WC Pediatrics
WE Science Citation Index Expanded (SCI-EXPANDED)
SC Pediatrics
GA OH0J6
UT WOS:001206260200002
PM 38649726
OA hybrid
DA 2024-09-06
ER

PT J
AU Andorka, C
   Barta, H
   Sesztak, T
   Nyilas, N
   Kovacs, K
   Dunai, L
   Rudas, G
   Jermendy, A
   Szabo, M
   Szakmar, E
AF Andorka, Csilla
   Barta, Hajnalka
   Sesztak, Timea
   Nyilas, Nora
   Kovacs, Kata
   Dunai, Ludovika
   Rudas, Gabor
   Jermendy, Agnes
   Szabo, Miklos
   Szakmar, Eniko
TI The predictive value of MRI scores for neurodevelopmental outcome in
   infants with neonatal encephalopathy
SO PEDIATRIC RESEARCH
LA English
DT Article; Early Access
ID HYPOXIC-ISCHEMIC ENCEPHALOPATHY; PERINATAL ASPHYXIA; ABNORMALITIES;
   INJURY
AB Background MRI scoring systems are utilized to quantify brain injury and predict outcome in infants with neonatal encephalopathy (NE). Our aim was to evaluate the predictive accuracy of total scores, white matter (WM) and grey matter (GM) subscores of Barkovich and Weeke scoring systems for neurodevelopmental outcome at 2 years of age in infants receiving therapeutic hypothermia for NE. Methods Data of 162 infants were analyzed in this retrospective cohort study. DeLong tests were used to compare areas under the curve of corresponding items of the two scoring systems. LASSO logistic regression was carried out to evaluate the association between MRI scores and adverse composite (death or severe disabilities), motor and cognitive outcomes (Bayley developmental index <70). Results Weeke scores predicted each outcome measure with greater accuracy than the corresponding items of Barkovich system (DeLong tests p < 0.03). Total scores, GM and cerebellum involvement were associated with increased odds for adverse outcomes, in contrast to WM injury, after adjustment to 5' Apgar score, first postnatal lactate and aEEG normalization within 48 h. Conclusion A more detailed scoring system had better predictive value for adverse outcome. GM injury graded on both scoring systems was an independent predictor of each outcome measure. Impact statements A more detailed MRI scoring system had a better predictive value for motor, cognitive and composite outcomes. While hypoxic-ischemic brain injuries in the deep grey matter and cerebellum were predictive of adverse outcome, white matter injury including cortical involvement was not associated with any of the outcome measures at 2 years of age. Structured MRI evaluation based on validated scores may aid future clinical research, as well as inform parents and caregivers to optimize care beyond the neonatal period.
C1 [Andorka, Csilla; Barta, Hajnalka; Sesztak, Timea; Kovacs, Kata; Dunai, Ludovika; Jermendy, Agnes; Szabo, Miklos; Szakmar, Eniko] Semmelweis Univ, MTA Ctr Excellence, Pediat Ctr, Div Neonatol, Budapest, Hungary.
   [Sesztak, Timea; Nyilas, Nora; Rudas, Gabor] Semmelweis Univ, Med Imaging Ctr, Dept Neuroradiol, Budapest, Hungary.
C3 Semmelweis University; Semmelweis University
RP Szakmar, E (corresponding author), Semmelweis Univ, MTA Ctr Excellence, Pediat Ctr, Div Neonatol, Budapest, Hungary.
EM szakmar.eniko@semmelweis.hu
FU European Union [RRF-2.3.1-21-2022-00011]; New National Excellence
   Program of the Ministry for Innovation and Technology from National
   Research, Development and Innovation Fund [UNKP-21-4-II-S-12]; Hungarian
   Scientific Research Fund [OTKA_PD 142288, OTKA 135222, TKP2021-EGA25];
   Semmelweis University
FX H.B., K.K., A.J., M.Sz. and E.Sz. were supported through project no.
   RRF-2.3.1-21-2022-00011, titled National Laboratory of Translational
   Neuroscience, implemented with the support provided by the Recovery and
   Resilience Facility of the European Union within the framework of
   Program Szechenyi Plan Plus. E.Sz. was supported by the
   UNKP-21-4-II-S-12 New National Excellence Program of the Ministry for
   Innovation and Technology from the source of the National Research,
   Development and Innovation Fund. K.K. and A.J. were also supported by
   Hungarian Scientific Research Fund (OTKA_PD 142288, OTKA 135222 and
   TKP2021-EGA25). Open access funding provided by Semmelweis University
CR Aly H, 2015, J PERINATOL, V35, P186, DOI 10.1038/jp.2014.186
   Annink KV, 2021, PEDIATR RES, V89, P1171, DOI 10.1038/s41390-020-01173-z
   Azzopardi D, 2008, BMC PEDIATR, V8, DOI 10.1186/1471-2431-8-17
   Barkovich AJ, 1998, AM J NEURORADIOL, V19, P143
   Barta H, 2022, PEDIATR RES, V91, P581, DOI 10.1038/s41390-021-01626-z
   Bayley N., 1993, Bayley Scale of Infants Development, VSecond
   Chakkarapani E, 2016, J CHILD NEUROL, V31, P553, DOI 10.1177/0883073815600865
   Cheong JLY, 2012, ARCH PEDIAT ADOL MED, V166, P634, DOI 10.1001/archpediatrics.2012.284
   Connolly DJA, 2007, AM J NEURORADIOL, V28, P16
   de Vries LS, 2010, NEURORADIOLOGY, V52, P555, DOI 10.1007/s00234-010-0674-9
   Dixon BJ, 2015, INT J MOL SCI, V16, P22368, DOI 10.3390/ijms160922368
   Edwards AD, 2010, BMJ-BRIT MED J, V340, DOI 10.1136/bmj.c363
   El Shimi MS, 2014, J MATERN-FETAL NEO M, V27, P1295, DOI 10.3109/14767058.2013.855894
   Himmelmann K, 2007, DEV MED CHILD NEUROL, V49, P246, DOI 10.1111/j.1469-8749.2007.00246.x
   Jacobs SE, 2013, COCHRANE DB SYST REV, DOI 10.1002/14651858.CD003311.pub3
   Kwan S, 2015, AM J NEURORADIOL, V36, P1542, DOI 10.3174/ajnr.A4326
   Langeslag JF, 2022, NEONATOLOGY, V119, P311, DOI 10.1159/000522629
   Lawn JE, 2010, SEMIN PERINATOL, V34, P371, DOI 10.1053/j.semperi.2010.09.011
   Lee BL, 2022, PEDIATR RES, V92, P505, DOI 10.1038/s41390-021-01526-2
   Lemmon ME, 2017, DEV NEUROSCI-BASEL, V39, P207, DOI 10.1159/000454856
   Machie M, 2021, PEDIATR NEUROL, V116, P32, DOI 10.1016/j.pediatrneurol.2020.11.015
   Martinez-Biarge M, 2011, NEUROLOGY, V76, P2055, DOI 10.1212/WNL.0b013e31821f442d
   Miller SP, 2002, PEDIATR RES, V52, P71, DOI 10.1203/00006450-200207000-00014
   Ni Bhroin M, 2022, PEDIATR NEUROL, V126, P35, DOI 10.1016/j.pediatrneurol.2021.10.005
   O'Kane A, 2021, J PEDIATR-US, V232, P73, DOI 10.1016/j.jpeds.2021.01.050
   Oguni H, 2008, PEDIATR NEUROL, V38, P345, DOI 10.1016/j.pediatrneurol.2007.10.016
   Parmentier CEJ, 2022, DIAGNOSTICS, V12, DOI 10.3390/diagnostics12030645
   Rutherford M, 2010, LANCET NEUROL, V9, P39, DOI 10.1016/S1474-4422(09)70295-9
   Sargent MA, 2004, AM J NEURORADIOL, V25, P1008
   Shankaran S, 2012, ARCH DIS CHILD-FETAL, V97, pF398, DOI 10.1136/archdischild-2011-301524
   Steinman KJ, 2009, PEDIATRICS, V123, P1025, DOI 10.1542/peds.2008-1203
   Szakmar E, 2021, AM J NEURORADIOL, V42, P969, DOI 10.3174/ajnr.A7048
   Szakmar E, 2021, J PERINATOL, V41, P269, DOI 10.1038/s41372-020-00910-w
   Trivedi SB, 2017, PEDIATR RADIOL, V47, P1491, DOI 10.1007/s00247-017-3893-y
   Walsh BH, 2017, J PEDIATR-US, V187, P26, DOI 10.1016/j.jpeds.2017.03.065
   Weeke LC, 2018, J PEDIATR-US, V192, P33, DOI 10.1016/j.jpeds.2017.09.043
   Wisnowski JL, 2021, SEMIN FETAL NEONAT M, V26, DOI 10.1016/j.siny.2021.101304
   Wisnowski JL, 2021, BMJ OPEN, V11, DOI 10.1136/bmjopen-2020-043852
NR 38
TC 2
Z9 2
U1 0
U2 0
PU SPRINGERNATURE
PI LONDON
PA CAMPUS, 4 CRINAN ST, LONDON, N1 9XW, ENGLAND
SN 0031-3998
EI 1530-0447
J9 PEDIATR RES
JI Pediatr. Res.
PD 2024 APR 18
PY 2024
DI 10.1038/s41390-024-03189-1
EA APR 2024
PG 8
WC Pediatrics
WE Science Citation Index Expanded (SCI-EXPANDED)
SC Pediatrics
GA OD9L9
UT WOS:001205439800001
PM 38637693
OA hybrid
DA 2024-09-06
ER

PT J
AU Zhussupova, Z
   Jaxybayeva, A
   Ayaganov, D
   Tekebayeva, L
   Mamedbayli, A
   Tamadon, A
   Zharmakhanova, G
AF Zhussupova, Zhanna
   Jaxybayeva, Altynshash
   Ayaganov, Dinmukhamed
   Tekebayeva, Latina
   Mamedbayli, Ayten
   Tamadon, Amin
   Zharmakhanova, Gulmira
TI General movement assessment efficacy for assessment of nervous system
   integrity in children after hypoxic-ischemic encephalopathy in middle
   income countries
SO EARLY HUMAN DEVELOPMENT
LA English
DT Article
DE Prechtl general movement; Fidgety; Cramped synchronized; Cerebral palsy;
   Hypoxic-ischemic encephalopathy; Hammersmith neurological examination
ID NEONATAL ENCEPHALOPATHY; ACCURATE DIAGNOSIS; INFANTS; BORN; TOOL
AB Background: Many infants who survive hypoxic-ischemic encephalopathy (HIE) face long-term complications like epilepsy, cerebral palsy, and developmental delays. Detecting and forecasting developmental issues in high -risk infants is critical. Aim: This study aims to assess the effectiveness of standardized General Movements Assessment (GMA) and Hammersmith Infant Neurological Examinations (HINE) in identifying nervous system damage and predicting neurological outcomes in infants with HIE. Design: Prospective. Subjects and measures: We examined full -term newborns with perinatal asphyxia, classifying them as Grade 2 HIE according to Sarnat and Sarnat. The study included 31 infants, with 14 (45.2 %) receiving therapeutic hypothermia (Group 1) and 17 (54.8 %) not (Group 2). We evaluated general movements during writhing and fidgety phases and conducted neurological assessments using the HINE. Results: All infants exhibited cramped -synchronized - like movements, leading to cerebral palsy (CP) diagnosis. Three children in Group 1 and four in Group 2 lacked fidgety movements. During active movements, HINE and GMA showed high sensitivity and specificity, reaching 96 % and 100 % for all children. The ROC curve ' s area under the curve (AUC) was 0.978. Conclusion: Our study affirms HINE and GMA as effective tools for predicting CP in HIE -affected children. GMA exhibits higher sensitivity and specificity during fidgety movements. However, study limitations include a small sample size and data from a single medical institution, necessitating further research.
C1 [Zhussupova, Zhanna; Ayaganov, Dinmukhamed] West Kazakhstan Marat Ospanov Med Univ, Dept Neurol Psychiat & Narcol, Aktobe, Kazakhstan.
   [Jaxybayeva, Altynshash] Astana Med Univ, Neurol Dept, Astana, Kazakhstan.
   [Tekebayeva, Latina] Kazakhstans Med Univ, Higher Sch Publ Hlth LLP, Dept Childrens Dis, Alma Ata, Kazakhstan.
   [Mamedbayli, Ayten] Azerbaijan Med Univ, Neurol Dept, Baku, Azerbaijan.
   [Tamadon, Amin; Zharmakhanova, Gulmira] West Kazakhstan Marat Ospanov Med Univ, Dept Nat Sci, Aktobe, Kazakhstan.
C3 West Kazakhstan Marat Ospanov Medical University; Astana Medical
   University; Ministry of Education of Azerbaijan Republic; Azerbaijan
   Medical University; West Kazakhstan Marat Ospanov Medical University
RP Zhussupova, Z (corresponding author), West Kazakhstan Marat Ospanov Med Univ, Dept Neurol Psychiat & Narcol, Aktobe, Kazakhstan.
EM zh.zhusupova@zkmu.kz; d.ayaganov@zkmu.kz; lati-teckebaeva@yandex.kz;
   g.zharmakhanova@zkmu.kz
RI Mammadbayli, Aytan/KTQ-5232-2024; Tamadon, Amin/J-5794-2013
OI Mammadbayli, Aytan/0000-0003-1201-3629; Tamadon,
   Amin/0000-0002-0222-3035
FU West Kazakhstan Marat Ospanov Medical University [N degrees BR11065386]
FX This research was funded by the West Kazakhstan Marat Ospanov Medical
   University (N degrees BR11065386) .
CR Apaydin U, 2021, EARLY HUM DEV, V163, DOI 10.1016/j.earlhumdev.2021.105487
   data.unicef, 2023, Neonatal mortality
   Einspieler C, 2005, MENT RETARD DEV D R, V11, P61, DOI 10.1002/mrdd.20051
   Einspieler C, 2016, DEV MED CHILD NEUROL, V58, P361, DOI 10.1111/dmcn.12923
   Ferrari F, 2023, EUR J PAEDIATR NEURO, V42, P53, DOI 10.1016/j.ejpn.2022.12.004
   Ferrari F, 2011, J PEDIATR-US, V158, P904, DOI 10.1016/j.jpeds.2010.11.037
   Finder M, 2020, JAMA PEDIATR, V174, P48, DOI 10.1001/jamapediatrics.2019.4011
   Khurana S, 2021, PEDIATR PHYS THER, V33, P208, DOI 10.1097/PEP.0000000000000824
   Kwong AKL, 2018, DEV MED CHILD NEUROL, V60, P480, DOI 10.1111/dmcn.13697
   Lawn JE, 2005, LANCET, V365, P891, DOI 10.1016/S0140-6736(05)71048-5
   Molloy EJ, 2023, PEDIATR RES, V93, P1819, DOI 10.1038/s41390-022-02295-2
   Morgan C, 2021, JAMA PEDIATR, V175, P846, DOI 10.1001/jamapediatrics.2021.0878
   Morgan C, 2019, J CLIN MED, V8, DOI 10.3390/jcm8111879
   Novak I, 2018, JAMA PEDIATR, V172, P199, DOI 10.1001/jamapediatrics.2017.4815
   Novak I, 2017, JAMA PEDIATR, V171, P897, DOI 10.1001/jamapediatrics.2017.1689
   Pouppirt NR, 2021, J CHILD NEUROL, V36, P601, DOI 10.1177/0883073820981515
   PRECHTL HFR, 1993, EARLY HUM DEV, V35, P91, DOI 10.1016/0378-3782(93)90096-D
   Romeo DM, 2019, J CLIN MED, V8, DOI 10.3390/jcm8081247
   Sarnat HB, 2020, PEDIATR NEUROL, V113, P75, DOI 10.1016/j.pediatrneurol.2020.08.014
   SARNAT HB, 1976, ARCH NEUROL-CHICAGO, V33, P696, DOI 10.1001/archneur.1976.00500100030012
   Soleimani F, 2015, EARLY HUM DEV, V91, P479, DOI 10.1016/j.earlhumdev.2015.05.007
   Thayyil S., 2021, Lancet Glob. Health, V9, DOI [10.1016/S2214-109X(21)00264-3e1273, DOI 10.1016/S2214-109X(21)00264-3E1273]
   Tomantschger I, 2018, REV SAUDE PUBL, V52, DOI [10.11606/s1518-8787.2018052000332, 10.11606/S1518-8787.2018052000332]
   United Nations Inter-Agency Group for Child Mortality Estimation (UN IGME), 2023, Report
   Zhussupova Z, 2024, EARLY HUM DEV, V188, DOI 10.1016/j.earlhumdev.2023.105924
NR 25
TC 0
Z9 0
U1 1
U2 1
PU ELSEVIER IRELAND LTD
PI CLARE
PA ELSEVIER HOUSE, BROOKVALE PLAZA, EAST PARK SHANNON, CO, CLARE, 00000,
   IRELAND
SN 0378-3782
EI 1872-6232
J9 EARLY HUM DEV
JI Early Hum. Dev.
PD MAY
PY 2024
VL 192
AR 105992
DI 10.1016/j.earlhumdev.2024.105992
EA APR 2024
PG 6
WC Obstetrics & Gynecology; Pediatrics
WE Science Citation Index Expanded (SCI-EXPANDED)
SC Obstetrics & Gynecology; Pediatrics
GA QT7W8
UT WOS:001223196400001
PM 38574696
DA 2024-09-06
ER

PT J
AU Odd, D
   Sabir, H
   Jones, SA
   Gale, C
   Chakkarapani, E
AF Odd, David
   Sabir, Hemmen
   Jones, Simon A.
   Gale, Chris
   Chakkarapani, Ela
TI Risk factors for infection and outcomes in infants with neonatal
   encephalopathy: a cohort study
SO PEDIATRIC RESEARCH
LA English
DT Article; Early Access
ID HYPOXIC-ISCHEMIC ENCEPHALOPATHY; HYPOTHERMIA; INJURY; HEMORRHAGE;
   EVOLUTION; BIRTH
AB Background To determine the association between early infection risk factors and short-term outcomes in infants with neonatal encephalopathy following perinatal asphyxia (NE). Methods A retrospective population-based cohort study utilizing the National Neonatal Research Database that included infants with NE admitted to neonatal units in England and Wales, Jan 2008-Feb 2018. Exposure: one or more of rupture of membranes >18 h, maternal group B streptococcus colonization, chorioamnionitis, maternal pyrexia or antepartum antibiotics. Primary outcome: death or nasogastric feeds/nil by mouth (NG/NBM) at discharge. Secondary outcomes: organ dysfunction; length of stay; intraventricular hemorrhage; antiseizure medications use. Results 998 (13.7%) out of 7265 NE infants had exposure to early infection risk factors. Primary outcome (20.3% vs. 23.1%, OR 0.87 (95% CI 0.71-1.08), p = 0.22), death (12.8% vs. 14.0%, p = 0.32) and NG/NBM (17.4% vs. 19.9%. p = 0.07) did not differ between the exposed and unexposed group. Time to full sucking feeds (OR 0.81 (0.69-0.95)), duration (OR 0.82 (0.71-0.95)) and the number of antiseizure medications (OR 0.84 (0.72-0.98)) were lower in exposed than unexposed infants after adjusting for confounders. Therapeutic hypothermia did not alter the results. Conclusions Infants with NE exposed to risk factors for early-onset infection did not have worse short-term adverse outcomes. Impact Risk factors for early-onset neonatal infection, including rupture of membranes >18 h, maternal group B streptococcus colonization, chorioamnionitis, maternal pyrexia or antepartum antibiotics, were not associated with death or short-term morbidity after cooling for NE. Despite exposure to risk factors for early-onset neonatal infection, infants with NE reached oral feeds earlier and needed fewer anti-seizure medications for a shorter duration than infants with NE but without such risk factors. This study supports current provision of therapeutic hypothermia for infants with NE and any risk factors for early-onset neonatal infection.
C1 [Odd, David; Jones, Simon A.] Cardiff Univ, Sch Med, Cardiff, Wales.
   [Sabir, Hemmen] Univ Bonn, Childrens Hosp, Dept Neonatol & Pediat Intens Care, D-53127 Bonn, Germany.
   [Gale, Chris] Imperial Coll London, Sch Publ Hlth, Neonatal Med, London, England.
   [Chakkarapani, Ela] Univ Bristol, Bristol Med Sch, Translat Hlth Sci, Bristol, England.
   [Chakkarapani, Ela] Univ Hosp Bristol & Weston NHS Fdn Trust, St Michaels Hosp, Neonatal Intens Care Unit, Bristol, England.
C3 Cardiff University; University of Bonn; Imperial College London;
   University of Bristol
RP Chakkarapani, E (corresponding author), Univ Bristol, Bristol Med Sch, Translat Hlth Sci, Bristol, England.; Chakkarapani, E (corresponding author), Univ Hosp Bristol & Weston NHS Fdn Trust, St Michaels Hosp, Neonatal Intens Care Unit, Bristol, England.
EM ela.chakkarapani@bristol.ac.uk
RI Gale, Chris/F-1833-2010
OI Gale, Chris/0000-0003-0707-876X; Chakkarapani,
   Elavazhagan/0000-0003-3380-047X
FU GW4 Data Science Seed Corn Funding
FX This project was funded by the GW4 Data Science Seed Corn Funding. The
   funder did not play any role in any aspect of the study or the decision
   to submit it for publication.
CR Battersby C, 2018, PLOS ONE, V13, DOI 10.1371/journal.pone.0201815
   Bernis ME, 2022, OXID MED CELL LONGEV, V2022, DOI 10.1155/2022/2479626
   Bromiker R, 2020, AM J PERINAT, V37, pS18, DOI 10.1055/s-0040-1714079
   Car KP, 2022, J PERINATOL, V42, P354, DOI 10.1038/s41372-021-01290-5
   Cepeda MS, 2003, AM J EPIDEMIOL, V158, P280, DOI 10.1093/aje/kwg115
   Digital, 2022, Dapb1595: Neonatal Data Set
   Ding CY, 2022, FRONT PUBLIC HEALTH, V10, DOI 10.3389/fpubh.2022.952161
   Eklind S, 2005, PEDIATR RES, V58, P112, DOI 10.1203/01.PDR.0000163513.03619.8D
   Falck M, 2017, DEV NEUROSCI-BASEL, V39, P238, DOI 10.1159/000455838
   Fitchett EJA, 2016, LANCET INFECT DIS, V16, pE202, DOI 10.1016/S1473-3099(16)30082-2
   Gale C, 2016, ARCH DIS CHILDHOOD-E, V101, P216, DOI 10.1136/archdischild-2015-309928
   Gorelik N, 2016, QUANT IMAG MED SURG, V6, P504, DOI 10.21037/qims.2016.08.07
   Hagberg H, 2015, NAT REV NEUROL, V11, P192, DOI 10.1038/nrneurol.2015.13
   Hakobyan M, 2019, NEONATOLOGY, V115, P127, DOI 10.1159/000493358
   Hickey E, 2011, PEDIATR RES, V70, P10, DOI 10.1203/PDR.0b013e31821d02aa
   Jacobs SE, 2013, COCHRANE DB SYST REV, DOI 10.1002/14651858.CD003311.pub3
   Jawad S, 2019, TRIALS, V20, DOI 10.1186/s13063-019-3849-7
   Jenster M, 2014, PEDIATR RES, V76, P93, DOI 10.1038/pr.2014.47
   Lee-Kelland R, 2020, ARCH DIS CHILD-FETAL, V105, pF8, DOI 10.1136/archdischild-2018-316509
   Lin HY, 2009, PEDIATR RES, V66, P254, DOI 10.1203/PDR.0b013e3181b0d336
   Martinez-Biarge M, 2012, J PEDIATR-US, V161, P799, DOI 10.1016/j.jpeds.2012.04.054
   Mir IN, 2015, AM J OBSTET GYNECOL, V213, DOI 10.1016/j.ajog.2015.09.072
   National Institute for Health and Care Excellence (NICE), 2021, Neonatal infection: antibiotics for prevention and treatment
   Odd D., 2022, Arch. Dis. Child, V107, pA163
   Odd DE, 2009, LANCET, V373, P1615, DOI 10.1016/S0140-6736(09)60244-0
   Osredkar D, 2014, RESUSCITATION, V85, P567, DOI 10.1016/j.resuscitation.2013.12.006
   PAPILE LA, 1978, J PEDIATR-US, V92, P529, DOI 10.1016/S0022-3476(78)80282-0
   Quattrocchi CC, 2010, AM J NEURORADIOL, V31, P1438, DOI 10.3174/ajnr.A2103
   Robb TJ, 2022, SCI REP-UK, V12, DOI 10.1038/s41598-022-21723-1
   Shankaran S, 2012, J PEDIATR-US, V160, P567, DOI 10.1016/j.jpeds.2011.09.018
   Shipley L, 2021, ARCH DIS CHILD-FETAL, V106, pF529, DOI 10.1136/archdischild-2020-320902
   Tann CJ, 2017, CLIN INFECT DIS, V65, pS173, DOI 10.1093/cid/cix662
   Tann CJ, 2014, PLOS ONE, V9, DOI 10.1371/journal.pone.0097259
   Thayyil S, 2021, LANCET GLOB HEALTH, V9, pE1273, DOI 10.1016/S2214-109X(21)00264-3
   Tonks J, 2019, BRAIN INJURY, V33, P894, DOI 10.1080/02699052.2019.1597163
   van den Heuij LG, 2014, J NEUROINFLAMM, V11, DOI 10.1186/1742-2094-11-89
   Wilkinson JD, 2022, J CLIN EPIDEMIOL, V152, P176, DOI 10.1016/j.jclinepi.2022.09.009
NR 37
TC 0
Z9 0
U1 0
U2 0
PU SPRINGERNATURE
PI LONDON
PA CAMPUS, 4 CRINAN ST, LONDON, N1 9XW, ENGLAND
SN 0031-3998
EI 1530-0447
J9 PEDIATR RES
JI Pediatr. Res.
PD 2024 APR 2
PY 2024
DI 10.1038/s41390-024-03157-9
EA APR 2024
PG 7
WC Pediatrics
WE Science Citation Index Expanded (SCI-EXPANDED)
SC Pediatrics
GA MT4Z0
UT WOS:001195886500002
PM 38565915
OA hybrid
DA 2024-09-06
ER

PT J
AU Christensen, R
   de Vries, LS
   Cizmeci, MN
AF Christensen, Rhandi
   de Vries, Linda S.
   Cizmeci, Mehmet N.
TI Neuroimaging to guide neuroprognostication in the neonatal intensive
   care unit
SO CURRENT OPINION IN PEDIATRICS
LA English
DT Review
DE brain injury; hypoxic-ischemic encephalopathy; neuroimaging; perinatal
   arterial ischemic stroke; preterm; prognostication
ID HYPOXIC-ISCHEMIC ENCEPHALOPATHY; WHOLE-BODY HYPOTHERMIA; BRAIN-INJURY;
   PERINATAL ASPHYXIA; APGAR SCORES; OUTCOMES; INFANTS; TERM; NEWBORNS;
   STROKE
AB Purpose of reviewNeurological problems are common in infants admitted to the neonatal intensive care unit (NICU). Various neuroimaging modalities are available for neonatal brain imaging and are selected based on presenting problem, timing and patient stability.Recent findingsNeuroimaging findings, taken together with clinical factors and serial neurological examination can be used to predict future neurodevelopmental outcomes. In this narrative review, we discuss neonatal neuroimaging modalities, and how these can be optimally utilized to assess infants in the NICU. We will review common patterns of brain injury and neurodevelopmental outcomes in hypoxic-ischemic encephalopathy, perinatal arterial ischemic stroke and preterm brain injury.SummaryTimely and accurate neuroprognostication can identify infants at risk for neurodevelopmental impairment and allow for early intervention and targeted therapies to improve outcomes.
C1 [Christensen, Rhandi] Hosp Sick Children, Div Neurol, Toronto, ON, Canada.
   [Christensen, Rhandi; Cizmeci, Mehmet N.] Univ Toronto, Toronto, ON, Canada.
   [de Vries, Linda S.] Leiden Univ, Med Ctr, Div Neonatol, Leiden, Netherlands.
   [Cizmeci, Mehmet N.] Univ Toronto, Hosp Sick Children, Toronto, ON, Canada.
   [Cizmeci, Mehmet N.] Hosp Sick Children, 170 Elizabeth St Main Atrium,3rd Floor,East 3891, Toronto, ON M5G 1E8, Canada.
   [Cizmeci, Mehmet N.] Univ Toronto, Pediat, 170 Elizabeth St Main Atrium,3rd Floor,East 3891, Toronto, ON M5G 1E8, Canada.
   [Cizmeci, Mehmet N.] Hosp Sick Children, Neonatal Neurocrit Care Unit, 170 Elizabeth St Main Atrium,3rd Floor,East 3891, Toronto, ON M5G 1E8, Canada.
C3 University of Toronto; Hospital for Sick Children (SickKids); University
   of Toronto; Leiden University; Leiden University Medical Center (LUMC);
   Leiden University - Excl LUMC; University of Toronto; Hospital for Sick
   Children (SickKids); University of Toronto; Hospital for Sick Children
   (SickKids); University of Toronto; University of Toronto; Hospital for
   Sick Children (SickKids)
RP Cizmeci, MN (corresponding author), Hosp Sick Children, 170 Elizabeth St Main Atrium,3rd Floor,East 3891, Toronto, ON M5G 1E8, Canada.; Cizmeci, MN (corresponding author), Univ Toronto, Pediat, 170 Elizabeth St Main Atrium,3rd Floor,East 3891, Toronto, ON M5G 1E8, Canada.; Cizmeci, MN (corresponding author), Hosp Sick Children, Neonatal Neurocrit Care Unit, 170 Elizabeth St Main Atrium,3rd Floor,East 3891, Toronto, ON M5G 1E8, Canada.
EM Mehmet.cizmeci@sickkids.ca
FU Dr Karen Pape Program in Neuroplasticity for neuroprognostication
   research
FX Dr Mehmet N. Cizmeci received funding through Dr Karen Pape Program in
   Neuroplasticity for neuroprognostication research.
CR Agrawal N, 2009, STROKE, V40, P3415, DOI 10.1161/STROKEAHA.109.564633
   Annink KV, 2020, PEDIATR RES, V87, P59, DOI 10.1038/s41390-020-0782-0
   Asztalos EV, 2017, AM J PERINAT, V34, P364, DOI 10.1055/s-0036-1592080
   Awal MA, 2016, CLIN NEUROPHYSIOL, V127, P285, DOI 10.1016/j.clinph.2015.05.018
   Azzopardi DV, 2009, NEW ENGL J MED, V361, P1349, DOI 10.1056/NEJMoa0900854
   Baak LM, 2023, PEDIATR RES, V94, P20, DOI 10.1038/s41390-022-02433-w
   Bano S, 2017, J PEDIATR NEUROSCI, V12, P1, DOI 10.4103/1817-1745.205646
   Barkovich AJ, 2006, AM J NEURORADIOL, V27, P533
   Barkovich AJ, 1998, AM J NEURORADIOL, V19, P143
   Barnette AR, 2014, PEDIATRICS, V133, pE1508, DOI 10.1542/peds.2013-4247
   Bell EF, 2022, JAMA-J AM MED ASSOC, V327, P248, DOI 10.1001/jama.2021.23580
   Benavente-Fernández I, 2019, JAMA NETW OPEN, V2, DOI 10.1001/jamanetworkopen.2019.2914
   Boswinkel V, 2019, CEREBELLUM, V18, P989, DOI 10.1007/s12311-019-01053-1
   Cawley P, 2020, ARCH DIS CHILDHOOD-E, V105, P75, DOI 10.1136/archdischild-2017-314116
   Cayam-Rand D, 2019, NEUROLOGY, V93, pE1231, DOI 10.1212/WNL.0000000000008172
   Chakkarapani E, 2016, J CHILD NEUROL, V31, P553, DOI 10.1177/0883073815600865
   Chau V, 2014, CURR PEDIATR REV, V10, P28, DOI 10.2174/157339631001140408120336
   Chau V, 2012, PEDIATR RES, V71, P274, DOI 10.1038/pr.2011.40
   Chau V, 2009, PEDIATR NEUROL, V40, P181, DOI 10.1016/j.pediatrneurol.2008.09.012
   Chen DY, 2021, DIAGNOSTICS, V11, DOI 10.3390/diagnostics11112056
   Cheong JLY, 2012, ARCH PEDIAT ADOL MED, V166, P634, DOI 10.1001/archpediatrics.2012.284
   Christensen R., 2023, The Journal of Pediatrics, P113401
   Cizmeci MN, 2021, PEDIATR RES, V89, P1602, DOI 10.1038/s41390-021-01379-9
   Cizmeci MN, 2020, J PEDIATR-US, V217, P79, DOI 10.1016/j.jpeds.2019.09.081
   De Wispelaere LATT, 2019, EUR J PAEDIATR NEURO, V23, P181, DOI 10.1016/j.ejpn.2018.09.001
   deVeber GA, 2017, PEDIATR NEUROL, V69, P58, DOI 10.1016/j.pediatrneurol.2017.01.016
   Ecury-Goossen GM, 2016, DEV MED CHILD NEUROL, V58, P49, DOI 10.1111/dmcn.12857
   Edmonds CJ, 2020, EUR J PAEDIATR NEURO, V27, P78, DOI 10.1016/j.ejpn.2020.04.003
   Ferriero DM, 2019, STROKE, V50, pE51, DOI 10.1161/STR.0000000000000183
   Garvey AA, 2022, SEMIN PERINATOL, V46, DOI 10.1016/j.semperi.2022.151592
   Gluckman PD, 2005, LANCET, V365, P663, DOI 10.1016/S0140-6736(05)17946-X
   Gomaa Noha, 2021, Arch Dis Child Fetal Neonatal Ed, V106, P2, DOI 10.1136/archdischild-2020-319983
   Guillot M, 2020, Can Paediatr Soc
   Guillot M, 2021, SEMIN PERINATOL, V45, DOI 10.1016/j.semperi.2021.151469
   Guo T, 2017, NEUROLOGY, V88, P614, DOI 10.1212/WNL.0000000000003606
   Hajek CA, 2014, J CHILD NEUROL, V29, P887, DOI 10.1177/0883073813491828
   Hand IL, 2020, PEDIATRICS, V146, DOI 10.1542/peds.2020-029082
   Hortensius LM, 2018, PEDIATRICS, V142, DOI 10.1542/peds.2018-0609
   Inder TE, 2023, NEW ENGL J MED, V389, P441, DOI 10.1056/NEJMra2303347
   Inder TE, 2021, J PEDIATR-US, V237, P276, DOI 10.1016/j.jpeds.2021.06.014
   Jacobs SE, 2011, ARCH PEDIAT ADOL MED, V165, P692, DOI 10.1001/archpediatrics.2011.43
   Kurinczuk JJ, 2010, EARLY HUM DEV, V86, P329, DOI 10.1016/j.earlhumdev.2010.05.010
   Lally PJ, 2019, LANCET NEUROL, V18, P35, DOI 10.1016/S1474-4422(18)30325-9
   Laptook AR, 2009, PEDIATRICS, V124, P1619, DOI 10.1542/peds.2009-0934
   Malin GL, 2010, BMJ-BRIT MED J, V340, DOI 10.1136/bmj.c1471
   Manuck TA, 2014, AM J OBSTET GYNECOL, V210, DOI 10.1016/j.ajog.2014.01.046
   Martinez-Biarge M, 2011, NEUROLOGY, V76, P2055, DOI 10.1212/WNL.0b013e31821f442d
   Martinez-Biarge M, 2016, PLOS ONE, V11, DOI 10.1371/journal.pone.0156245
   Miller JV, 2022, Biol Psychiatry
   Miller SP, 2005, J PEDIATR-US, V147, P609, DOI 10.1016/j.jpeds.2005.06.033
   Mohammad K, 2021, FRONT PEDIATR, V9, DOI 10.3389/fped.2021.618236
   Morgan C, 2021, JAMA PEDIATR, V175, P846, DOI 10.1001/jamapediatrics.2021.0878
   Morgan C, 2016, RES DEV DISABIL, V55, P256, DOI 10.1016/j.ridd.2016.04.005
   Nash KB, 2011, NEUROLOGY, V76, P556, DOI 10.1212/WNL.0b013e31820af91a
   Natarajan G, 2013, ARCH DIS CHILD-FETAL, V98, pF473, DOI 10.1136/archdischild-2013-303692
   Parmentier CEJ, 2023, J PEDIATR-US, V258, DOI 10.1016/j.jpeds.2023.113402
   Parmentier CEJ, 2022, DIAGNOSTICS, V12, DOI 10.3390/diagnostics12030645
   Perez A, 2013, J PEDIATR-US, V163, P454, DOI 10.1016/j.jpeds.2013.02.003
   Pierrat V, 2021, BMJ-BRIT MED J, V373, DOI 10.1136/bmj.n741
   Rees P, 2024, DEV MED CHILD NEUROL, V66, P282, DOI 10.1111/dmcn.15713
   Rees P, 2022, PEDIATRICS, V150, DOI 10.1542/peds.2022-057442
   Salamon AS, 2014, DEV MED CHILD NEUROL, V56, P547, DOI 10.1111/dmcn.12393
   Schmidt B, 2003, JAMA-J AM MED ASSOC, V289, P1124, DOI 10.1001/jama.289.9.1124
   Shankaran S, 2005, NEW ENGL J MED, V353, P1574, DOI 10.1056/NEJMcps050929
   Shankaran S, 2015, J PEDIATR-US, V167, P987, DOI 10.1016/j.jpeds.2015.08.013
   Sheth RD, 1998, J CHILD NEUROL, V13, P424, DOI 10.1177/088307389801300902
   Simbruner G, 2010, PEDIATRICS, V126, pE771, DOI 10.1542/peds.2009-2441
   Sorokan ST, 2018, PAED CHILD HEALT-CAN, V23, P322, DOI 10.1093/pch/pxx161
   Tagin MA, 2012, ARCH PEDIAT ADOL MED, V166, P558, DOI 10.1001/archpediatrics.2011.1772
   Tan JKG, 2017, BMJ PAEDIATR OPEN, V1, DOI 10.1136/bmjpo-2017-000175
   Thayyil S, 2010, PEDIATRICS, V125, pE382, DOI 10.1542/peds.2009-1046
   Thoresen M, 2010, PEDIATRICS, V126, pE131, DOI 10.1542/peds.2009-2938
   Treyvaud K, 2009, PEDIATRICS, V123, P555, DOI 10.1542/peds.2008-0477
   Tsuchida TN, 2013, J CLIN NEUROPHYSIOL, V30, P122, DOI 10.1097/WNP.0b013e3182872ac2
   Van der Aa NE, 2013, DEV MED CHILD NEUROL, V55, P283, DOI 10.1111/dmcn.12055
   van Haastert IC, 2011, J PEDIATR-US, V159, P86, DOI 10.1016/j.jpeds.2010.12.053
   Villamor-Martinez E, 2019, FRONT PHYSIOL, V10, DOI 10.3389/fphys.2019.00800
   Vohr BR, 2022, SEMIN PERINATOL, V46, DOI 10.1016/j.semperi.2022.151594
   Wagenaar N, 2018, PEDIATRICS, V142, DOI 10.1542/peds.2017-4164
   Weeke LC, 2018, J PEDIATR-US, V192, P33, DOI 10.1016/j.jpeds.2017.09.043
   Wisnowski JL, 2021, SEMIN FETAL NEONAT M, V26, DOI 10.1016/j.siny.2021.101304
   Woodward LJ, 2006, NEW ENGL J MED, V355, P685, DOI 10.1056/NEJMoa053792
   Wyatt JS, 2007, PEDIATRICS, V119, P912, DOI 10.1542/peds.2006-2839
NR 83
TC 1
Z9 1
U1 1
U2 1
PU LIPPINCOTT WILLIAMS & WILKINS
PI PHILADELPHIA
PA TWO COMMERCE SQ, 2001 MARKET ST, PHILADELPHIA, PA 19103 USA
SN 1040-8703
EI 1531-698X
J9 CURR OPIN PEDIATR
JI CURR. OPIN. PEDIATR.
PD APR
PY 2024
VL 36
IS 2
BP 190
EP 197
DI 10.1097/MOP.0000000000001299
PG 8
WC Pediatrics
WE Science Citation Index Expanded (SCI-EXPANDED)
SC Pediatrics
GA SP2G4
UT WOS:001235583000012
PM 37800448
DA 2024-09-06
ER

PT J
AU García-Alix, A
   Arnaez, J
   Arca, G
   Martinez-Biarge, M
AF Garcia-Alix, Alfredo
   Arnaez, Juan
   Arca, Gemma
   Martinez-Biarge, Miriam
TI Hypoxic-ischaemic encephalopathy code: a systematic review for
   resource-limited settings
SO ANALES DE PEDIATRIA
LA English
DT Article
DE Neonatal encephalopathy; Hypoxic-ischaemic encephalopathy; Neonate;
   Therapeutic hypothermia; Electroence- phalographic monitoring;
   Low-middle-income countries; Resource-limited settings; Neonatal
   seizures
ID WHOLE-BODY HYPOTHERMIA; NEONATAL ENCEPHALOPATHY; SEIZURE BURDEN;
   THERAPEUTIC HYPOTHERMIA; TERM INFANTS; OUTCOMES; RESUSCITATION;
   GUIDELINES; EVOLUTION; CONSENSUS
AB It is estimated that 96% of infants with hypoxic-ischaemic encephalopathy (HIE) are born in resource -limited settings with no capacity to provide the standard of care that has been established for nearly 15 years in high -resource countries, which includes therapeutic hypothermia, continuous electroencephalographic monitoring and magnetic resonance imaging in addition to close vital signs and haemodynamic monitoring. This situation does not seem to be changing; however, even with these limitations, currently available knowledge can help improve the care of HIE patients in resource -limited settings. The purpose of this systematic review was to provide, under the term << HIE Code >>, evidence -based recommendations for feasible care practices to optimise the care of infants with HIE and potentially help reduce the risks associated with comorbidity and improve neurodevelopmental outcomes. The content of the HIE code was grouped under 9 headings: 1) prevention of HIE, 2) resuscitation, 3) first 6 hours post birth, 4) identification and grading of encephalopathy, 5) seizure management, 6) other therapeutic interventions, 7) multiple organ dysfunction, 8) diagnostic tests and 9) family care. (c) 2024 Asociaci & oacute;n Espa & ntilde;ola de Pediatr & iacute;a. Published by Elsevier Espa & ntilde;a, S.L.U. This is an open access article under the CC BY -NC -ND license (http://creativecommons.org/licenses/by-nc-nd/ 4.0/).
C1 [Garcia-Alix, Alfredo; Arnaez, Juan; Arca, Gemma] NeNe Fdn, Neurol Neonatal, Madrid, Spain.
   [Garcia-Alix, Alfredo; Arnaez, Juan] Iberoamer Soc Neonatol SIBEN, Neonatol, Hackensack, NJ 07932 USA.
   [Arnaez, Juan] Complejo Asistencial Univ Burgos, Unidad Neonatal, Burgos, Spain.
   [Arca, Gemma] Hosp Clin Barcelona, Dept Neonatol, IDIBAPS, Barcelona, Spain.
   [Martinez-Biarge, Miriam] Imperial Coll Healthcare NHS Trust, Dept Paediat, London, England.
C3 University of Barcelona; Hospital Clinic de Barcelona; IDIBAPS; Imperial
   College London
RP García-Alix, A (corresponding author), NeNe Fdn, Neurol Neonatal, Madrid, Spain.; García-Alix, A (corresponding author), Iberoamer Soc Neonatol SIBEN, Neonatol, Hackensack, NJ 07932 USA.
EM alfredoalix@gmail.com
OI Arnaez, Juan/0000-0001-8883-5181
CR Abate BB, 2021, PLOS ONE, V16, DOI 10.1371/journal.pone.0247229
   Aker K, 2020, ARCH DIS CHILD-FETAL, V105, pF405, DOI 10.1136/archdischild-2019-317311
   Alsina M, 2017, PEDIATR CRIT CARE ME, V18, P234, DOI 10.1097/PCC.0000000000001068
   Arnaez J, 2021, ARCH DIS CHILD-FETAL, V106, pF522, DOI 10.1136/archdischild-2020-320791
   Arnaez J, 2020, AN PEDIATR, V92, P286, DOI 10.1016/j.anpedi.2019.05.013
   Azzopardi D, 1999, EARLY HUM DEV, V55, P113, DOI 10.1016/S0378-3782(99)00010-9
   Bellos I, 2022, NEONATOLOGY, V119, P300, DOI 10.1159/000522317
   Blanco D, 2011, An Pediatr (Barc), V75, DOI 10.1016/j.anpedi.2011.07.012
   Clay DE, 2017, ULTRASOUND MED BIOL, V43, P119, DOI 10.1016/j.ultrasmedbio.2016.07.024
   EKEN P, 1994, NEUROPEDIATRICS, V25, P301, DOI 10.1055/s-2008-1073044
   El-Ayouty M, 2007, AM J PERINAT, V24, P467, DOI 10.1055/s-2007-986686
   Fernandez Gutierrez F, 1988, An Esp Pediatr, V29, P46
   FINER NN, 1981, J PEDIATR-US, V98, P112, DOI 10.1016/S0022-3476(81)80555-0
   Garcia-Alix A, 2021, J PEDIATR-US, V235, P83, DOI 10.1016/j.jpeds.2021.04.003
   Ghanshyambhai P, 2016, J MATERN-FETAL NEO M, V29, P554, DOI 10.3109/14767058.2015.1010199
   Glass HC, 2021, JAMA NEUROL, V78, P817, DOI 10.1001/jamaneurol.2021.1437
   Gluckman PD, 2005, LANCET, V365, P663, DOI 10.1016/S0140-6736(05)17946-X
   Grass B, 2020, J PERINAT MED, V48, P296, DOI 10.1515/jpm-2019-0391
   Gunn AJ, 2008, J PEDIATR-US, V152, P55, DOI 10.1016/j.jpeds.2007.06.003
   Kharoshankaya L, 2016, DEV MED CHILD NEUROL, V58, P1242, DOI 10.1111/dmcn.13215
   Lassi ZS, 2015, COCHRANE DB SYST REV, DOI 10.1002/14651858.CD007754.pub3
   Lee ACC, 2013, PEDIATR RES, V74, P50, DOI 10.1038/pr.2013.206
   Lee ACC, 2011, BMC PUBLIC HEALTH, V11, DOI 10.1186/1471-2458-11-S3-S12
   Low E, 2012, ARCH DIS CHILD-FETAL, V97, pF267, DOI 10.1136/archdischild-2011-300716
   Lynch NE, 2012, EPILEPSIA, V53, P549, DOI 10.1111/j.1528-1167.2011.03401.x
   Madar J, 2021, RESUSCITATION, V161, P291, DOI 10.1016/j.resuscitation.2021.02.014
   Martinez-Biarge M, 2013, PEDIATRICS, V132, pE952, DOI 10.1542/peds.2013-0511
   Mohammad K, 2021, PAED CHILD HEALT-CAN, V26, pE215, DOI 10.1093/pch/pxaa075
   Newton CR, 2018, SEMIN PEDIATR NEUROL, V27, P10, DOI 10.1016/j.spen.2018.03.002
   Pauliah SS, 2013, PLOS ONE, V8, DOI 10.1371/journal.pone.0058834
   Pressler RM, 2023, EPILEPSIA, V64, P2550, DOI 10.1111/epi.17745
   SARNAT HB, 1976, ARCH NEUROL-CHICAGO, V33, P696, DOI 10.1001/archneur.1976.00500100030012
   Shankaran S, 2008, PEDIATRICS, V122, pE791, DOI 10.1542/peds.2008-0456
   Shankaran S, 2012, J PEDIATR-US, V160, P567, DOI 10.1016/j.jpeds.2011.09.018
   SIEGEL MJ, 1984, RADIOLOGY, V152, P395, DOI 10.1148/radiology.152.2.6739805
   Simbruner G, 2010, PEDIATRICS, V126, pE771, DOI 10.1542/peds.2009-2441
   Sinclair DB, 1999, CLIN NEUROPHYSIOL, V110, P655, DOI 10.1016/S1388-2457(99)00010-3
   Thayyil S, 2021, LANCET GLOB HEALTH, V9, pE1273, DOI 10.1016/S2214-109X(21)00264-3
   Thompson CM, 1997, ACTA PAEDIATR, V86, P757, DOI 10.1111/j.1651-2227.1997.tb08581.x
   van Rooij LGM, 2010, PEDIATRICS, V125, pE358, DOI 10.1542/peds.2009-0136
   Wusthoff CJ, 2011, J CHILD NEUROL, V26, P724, DOI 10.1177/0883073810390036
   Wyckoff MH, 2020, CIRCULATION, V142, pS185, DOI 10.1161/CIR.0000000000000895
   Yamada NK, 2024, Pediatrics, V153
   Yozawitz E, 2023, NEW ENGL J MED, V388, P1692, DOI 10.1056/NEJMra2300188
   Sarrato GZ, 2022, AN PEDIATR, V96, DOI 10.1016/j.anpedi.2021.06.003
   Zhou WH, 2010, J PEDIATR-US, V157, P367, DOI 10.1016/j.jpeds.2010.03.030
NR 46
TC 0
Z9 0
U1 0
U2 0
PU EDICIONES DOYMA S A
PI BARCELONA
PA TRAV DE GRACIA 17-21, 08021 BARCELONA, SPAIN
SN 1695-4033
EI 1695-9531
J9 AN PEDIATR
JI An. Pediatr.
PD APR
PY 2024
VL 100
IS 4
BP 275
EP 286
DI 10.1016/j.anpedi.2024.02.015
EA APR 2024
PG 12
WC Pediatrics
WE Science Citation Index Expanded (SCI-EXPANDED)
SC Pediatrics
GA QR6Z1
UT WOS:001222649600001
PM 38614864
OA gold
DA 2024-09-06
ER

PT J
AU Sagaser, A
   Pilon, B
   Goeller, A
   Lemmon, M
   Craig, AK
AF Sagaser, Anna
   Pilon, Betsy
   Goeller, Annie
   Lemmon, Monica
   Craig, Alexa K.
TI Parent Experience of Hypoxic-Ischemic Encephalopathy and Hypothermia: A
   Call for Trauma Informed Care
SO AMERICAN JOURNAL OF PERINATOLOGY
LA English
DT Article
DE trauma-informed care; therapeutic hypothermia; hypoxic-ischemic
   encephalopathy; communication
ID FAMILY INTEGRATED CARE; OUTCOMES; INFANT; UNIT
AB Objective Therapeutic hypothermia (TH) is the standard treatment for hypoxic-ischemic encephalopathy (HIE). We surveyed parents of infants treated with TH about their experiences of communication and parental involvement in the neonatal intensive care unit (NICU). Study design A 29-question anonymous survey was posted on a parent support (web site: https://www.hopeforhie.org ) and sent to members via e-mail. Responses from open-ended questions were analyzed using thematic analysis. Results A total of 165 respondents completed the survey and 108 (66%) infants were treated with TH. 79 (48%) respondents were dissatisfied/neutral regarding the quality of communication in the NICU, whereas 127 (77%) were satisfied/greatly satisfied with the quality of parental involvement in the NICU. Six themes were identified as follows: (1) setting for communication: parents preferred face to face meetings with clinicians; (2) content and clarity of language: parents valued clear language (use of layman's terms) and being explicitly told the medical diagnosis of HIE; (3) immediate and longitudinal emotional support: parents required support from clinicians to process the trauma of the birth experience and hypothermia treatment; (4) clinician time and scheduling: parents valued the ability to join rounds and other major conversations about infant care; (5) valuing the parent role: parents desired being actively involved in rounds, care times, and decision-making; (6) physical presence and touch: parents valued being physically present and touching their baby; this presence was limited by the novel coronavirus disease 2019 (COVID-19)-related restrictions. Conclusion We highlight stakeholder views on parent involvement and parent-clinician communication in the NICU and note significant overlap with principles of trauma informed care: safety (physical and psychological), trustworthiness and transparency, peer support, collaboration and mutuality, empowerment, and voice and choice. We propose that a greater understanding and implementation of these principles may allow the medical team to more effectively communicate with and involve parents in the care of infants with HIE in the NICU.
C1 [Sagaser, Anna] Barbara Bush Childrens Hosp, Dept Pediat, Maine Med Ctr, Portland, ME USA.
   [Pilon, Betsy; Goeller, Annie] Hope HIE, West Bloomfield, MI USA.
   [Lemmon, Monica] Duke Univ, Dept Pediat & Populat Hlth Sci, Div Pediat Neurol & Dev Med, Sch Med, Durham, NC USA.
   [Craig, Alexa K.] Barbara Bush Childrens Hosp, Dept Pediat, Div Pediat Neurol, Maine Med Ctr, Portland, ME USA.
C3 Maine Medical Center; Duke University; Maine Medical Center
RP Craig, AK (corresponding author), 92 Campus Dr, Scarborough, ME 04074 USA.
EM craiga@mmc.org
OI Pilon, Betsy/0000-0003-0036-5803
FU National Institutes of Health for the Center of Biomedical Research
   Excellence in Acute Care Research and Rural Disparities
   [1P20GM139745-01]; National Institute of Health [K23NS116453]
FX A.K.C. was supported by a grant (no.: 1P20GM139745-01) from the National
   Institutes of Health for the Center of Biomedical Research Excellence in
   Acute Care Research and Rural Disparities. M.L. receives salary support
   from the National Institute of Health (grant no.: K23NS116453).
CR Azzopardi D, 2014, NEW ENGL J MED, V371, P140, DOI 10.1056/NEJMoa1315788
   Azzopardi DV, 2009, NEW ENGL J MED, V361, P1349, DOI 10.1056/NEJMoa0900854
   Bäcke P, 2021, ACTA PAEDIATR, V110, P480, DOI 10.1111/apa.15431
   Braun V., 2006, QUAL RES PSYCHOL, V3, P77, DOI [10.1191/1478088706qp063oa, DOI 10.1191/1478088706QP063OA]
   Coughlin M E., 2016, Trauma-Informed Care in the NICU; Evidence-Based Practice Guidelines for Neonatal Clinicians, P215
   Craig A, 2019, ACTA PAEDIATR, V108, P1597, DOI 10.1111/apa.14743
   Craig AK, 2020, J MATERN-FETAL NEO M, V33, P2889, DOI 10.1080/14767058.2018.1563592
   Craig AK, 2018, ADV NEONAT CARE, V18, P136, DOI 10.1097/ANC.0000000000000473
   Franck LS, 2020, J PEDIATR-US, V221, P64, DOI 10.1016/j.jpeds.2020.02.024
   Franck LS, 2020, CRIT CARE NURS CLIN, V32, P149, DOI 10.1016/j.cnc.2020.01.001
   Franck LS, 2019, BIRTH DEFECTS RES, V111, P1044, DOI 10.1002/bdr2.1521
   Griffin T, 2013, J PERINAT NEONAT NUR, V27, P160, DOI 10.1097/JPN.0b013e3182907f26
   Jacobs SE, 2013, COCHRANE DB SYST REV, DOI 10.1002/14651858.CD003311.pub3
   Lemmon M, 2020, ARCH DIS CHILD-FETAL, V105, pF634, DOI 10.1136/archdischild-2019-318612
   Lemmon ME, 2020, AM J PERINAT, V37, P1283, DOI 10.1055/s-0040-1715839
   Lemmon ME, 2017, J CHILD NEUROL, V32, P286, DOI 10.1177/0883073816680747
   Lemmon ME, 2016, PEDIATRICS, V138, DOI 10.1542/peds.2016-1234
   O'Brien K, 2018, LANCET CHILD ADOLESC, V2, P245, DOI 10.1016/S2352-4642(18)30039-7
   samhsa, SAMHSA's Trauma and Justice Strategic Initiative SAMHSA's concept of trauma and guidance for a trauma-informed approach 2014
   Sanders MR, 2018, J PERINATOL, V38, P3, DOI 10.1038/jp.2017.124
   Shankaran S, 2005, NEW ENGL J MED, V353, P1574, DOI 10.1056/NEJMcps050929
   Shankaran S, 2012, NEW ENGL J MED, V366, P2085, DOI 10.1056/NEJMoa1112066
   Sigurdson K, 2020, QUAL HEALTH RES, V30, P1861, DOI 10.1177/1049732320932897
NR 23
TC 6
Z9 6
U1 2
U2 2
PU THIEME MEDICAL PUBL INC
PI NEW YORK
PA 333 SEVENTH AVE, NEW YORK, NY 10001 USA
SN 0735-1631
EI 1098-8785
J9 AM J PERINAT
JI Am. J. Perinatol.
PD APR
PY 2024
VL 41
IS 05
BP 586
EP 593
DI 10.1055/a-1739-3388
PG 8
WC Obstetrics & Gynecology; Pediatrics
WE Science Citation Index Expanded (SCI-EXPANDED)
SC Obstetrics & Gynecology; Pediatrics
GA LP5J5
UT WOS:001188015800013
PM 35026852
OA Green Accepted
HC Y
HP N
DA 2024-09-06
ER

PT J
AU Vega-del-Val, C
   Arnaez, J
   Ochoa-Sangrador, C
   Garrido-Barbero, M
   García-Alix, A
AF Vega-del-Val, Cristina
   Arnaez, Juan
   Ochoa-Sangrador, Carlos
   Garrido-Barbero, Maria
   Garcia-Alix, Alfredo
TI Incidence of encephalopathy and comorbidity in infants with perinatal
   asphyxia: a comparative prospective cohort study
SO FRONTIERS IN PEDIATRICS
LA English
DT Article
DE acidemia; asphyxia; perinatal; newborn; neonate; hypoxic-ischemic;
   encephalopathy; therapeutic hypothermia
ID HYPOXIC-ISCHEMIC ENCEPHALOPATHY; WHOLE-BODY HYPOTHERMIA; THERAPEUTIC
   HYPOTHERMIA; NEONATAL ENCEPHALOPATHY; MODERATE HYPOTHERMIA; TERM
   INFANTS; BRAIN-INJURY; HYPOGLYCEMIA; NEWBORNS; MANAGEMENT
AB Background Programs that aim to improve the detection hypoxic-ischemic encephalopathy (HIE) should establish which neonates suffering from perinatal asphyxia need to be monitored within the first 6 h of life.Method An observational prospective cohort study of infants with gestational age >= 35 weeks, and above 1,800g, were included according to their arterial cord pH value (ApH): <= 7.00 vs. 7.01-7.10. Data was collected including obstetrical history, as well as neonatal comorbidities, including the presence of HIE, that happened within 6 h of life. A standardized neurological exam was performed at discharge.Results There were 9,537 births; 176 infants with ApH 7.01-7.10 and 117 infants with ApH <= 7.00. All 9 cases with moderate-to-severe HIE occurred among infants with ApH <= 7.00. The incidence of global and moderate-severe HIE was 3/1,000 and 1/1,000 births, respectively. Outcome at discharge (abnormal exam or death) showed an OR 12.03 (95% CI 1.53, 94.96) in infants with ApH <= 7.00 compared to ApH 7.01-7.10 cohort. Ventilation support was 5.1 times (95% CI 2.87, 9.03) more likely to be needed by those with cord ApH <= 7.00 compared to those with ApH 7.01-7.10, as well as hypoglycemia (37% vs. 25%; p = 0.026). In 55%, hypoglycemia occurred despite oral and/or intravenous glucose administration had been already initiated.Conclusions Cord pH 7.00 might be a safe pH cut-off point when developing protocols to monitor infants born with acidemia in order to identify infants with moderate or severe HIE early on. There is non-negligible comorbidity in the ApH <= 7.00 cohort, but also in the 7.01-7.10 cohort.
C1 [Vega-del-Val, Cristina; Arnaez, Juan; Garrido-Barbero, Maria] Hosp Univ Burgos, Neonatol Unit, Burgos, Spain.
   [Arnaez, Juan; Garcia-Alix, Alfredo] Nene Fdn, Neonatal Neurol, Madrid, Spain.
   [Arnaez, Juan; Garcia-Alix, Alfredo] Iberoamer Soc Neonatol SIBEN, Neonatol, Florham Pk, NJ 07932 USA.
   [Ochoa-Sangrador, Carlos] Hosp Virgen de la Concha, Dept Invest Unit, Zamora, Spain.
   [Ochoa-Sangrador, Carlos] Escuela Univ Enfermeria, Ciencias Salud, Zamora, Spain.
RP Arnaez, J (corresponding author), Hosp Univ Burgos, Neonatol Unit, Burgos, Spain.; Arnaez, J (corresponding author), Nene Fdn, Neonatal Neurol, Madrid, Spain.; Arnaez, J (corresponding author), Iberoamer Soc Neonatol SIBEN, Neonatol, Florham Pk, NJ 07932 USA.
EM juan.arnaez@neurologianeonatal.org
OI Arnaez, Juan/0000-0001-8883-5181
CR Alsina M, 2017, PEDIATR CRIT CARE ME, V18, P234, DOI 10.1097/PCC.0000000000001068
   [Anonymous], 2014, Obstet Gynecol, V123, P896, DOI 10.1097/01.AOG.0000445580.65983.d2
   Arango Jorge I, 2014, Adv Pediatr, V61, P215, DOI 10.1016/j.yapd.2014.03.004
   Arnáez J, 2015, AN PEDIATR, V82, P172, DOI 10.1016/j.anpedi.2014.05.006
   Arnaez J, 2021, ARCH DIS CHILD-FETAL, V106, pF522, DOI 10.1136/archdischild-2020-320791
   Arnaez J, 2020, AN PEDIATR, V92, P286, DOI 10.1016/j.anpedi.2019.05.013
   Arnaez J, 2018, AN PEDIATR, V89, P211, DOI 10.1016/j.anpedi.2017.11.003
   Austin T, 2013, ARCH DIS CHILD-FETAL, V98, pF451, DOI 10.1136/archdischild-2012-302069
   Azzopardi D, 2009, ARCH DIS CHILD-FETAL, V94, pF260, DOI 10.1136/adc.2008.146977
   Azzopardi DV, 2009, NEW ENGL J MED, V361, P1349, DOI 10.1056/NEJMoa0900854
   Basu P, 2009, EUR J PEDIATR, V168, P833, DOI 10.1007/s00431-008-0844-5
   Basu SK, 2018, J PEDIATR-US, V203, P137, DOI 10.1016/j.jpeds.2018.07.041
   Basu SK, 2016, ARCH DIS CHILD-FETAL, V101, pF149, DOI 10.1136/archdischild-2015-308733
   Blanco D, 2011, An Pediatr (Barc), V75, DOI 10.1016/j.anpedi.2011.07.012
   Brotschi B, 2015, EARLY HUM DEV, V91, P277, DOI 10.1016/j.earlhumdev.2015.02.009
   Chevallier M, 2013, PLOS ONE, V8, DOI 10.1371/journal.pone.0083742
   Davidson JO, 2015, FRONT NEUROL, V6, DOI 10.3389/fneur.2015.00198
   Eicher DJ, 2005, PEDIATR NEUROL, V32, P11, DOI 10.1016/j.pediatrneurol.2004.06.014
   Gardiner J, 2014, EUR J PAEDIATR NEURO, V18, P391, DOI 10.1016/j.ejpn.2014.02.003
   Garfinkle J, 2013, EUR J PAEDIATR NEURO, V17, P492, DOI 10.1016/j.ejpn.2013.03.006
   Gluckman PD, 2005, LANCET, V365, P663, DOI 10.1016/S0140-6736(05)17946-X
   Graham EM, 2008, AM J OBSTET GYNECOL, V199, P587, DOI 10.1016/j.ajog.2008.06.094
   Groenendaal F, 2013, NEONATOLOGY, V104, P15, DOI 10.1159/000348823
   Hayakawa M, 2014, PEDIATR INT, V56, P215, DOI 10.1111/ped.12233
   Higgins RD, 2011, J PEDIATR-US, V159, P851, DOI 10.1016/j.jpeds.2011.08.004
   Jacobs SE, 2011, ARCH PEDIAT ADOL MED, V165, P692, DOI 10.1001/archpediatrics.2011.43
   Kapadia VS, 2013, J PEDIATR-US, V163, P949, DOI 10.1016/j.jpeds.2013.04.043
   Knutzen L, 2018, INT J GYNECOL OBSTET, V142, P66, DOI 10.1002/ijgo.12502
   Knutzen L, 2015, AM J OBSTET GYNECOL, V213, DOI 10.1016/j.ajog.2015.03.051
   Magalhaes M, 2015, SAO PAULO MED J, V133, P314, DOI 10.1590/1516-3180.2013.7740026
   Malin GL, 2010, BMJ-BRIT MED J, V340, DOI 10.1136/bmj.c1471
   Massaro AN, 2015, J PERINATOL, V35, P290, DOI 10.1038/jp.2014.190
   Nadeem M, 2011, BMC PEDIATR, V11, DOI 10.1186/1471-2431-11-10
   Natarajan G, 2018, CLIN PERINATOL, V45, P241, DOI 10.1016/j.clp.2018.01.010
   Olsen SL, 2013, PEDIATRICS, V131, pE591, DOI 10.1542/peds.2012-0891
   Papile LA, 2014, PEDIATRICS, V133, P1146, DOI 10.1542/peds.2014-0899
   Ramos G, 2013, EARLY HUM DEV, V89, P159, DOI 10.1016/j.earlhumdev.2012.09.021
   Salhab WA, 2004, PEDIATRICS, V114, P361, DOI 10.1542/peds.114.2.361
   Saliba E, 2015, SEMIN FETAL NEONAT M, V20, P80, DOI 10.1016/j.siny.2015.01.008
   Shah PS, 2010, SEMIN FETAL NEONAT M, V15, P238, DOI 10.1016/j.siny.2010.02.003
   Shankaran S, 2005, NEW ENGL J MED, V353, P1574, DOI 10.1056/NEJMcps050929
   Sussman CB, 2013, ADV NEONAT CARE, V13, P415, DOI 10.1097/ANC.0000000000000028
   Tagin MA, 2012, ARCH PEDIAT ADOL MED, V166, P558, DOI 10.1001/archpediatrics.2011.1772
   Tam EWY, 2012, J PEDIATR-US, V161, P88, DOI 10.1016/j.jpeds.2011.12.047
   Thoresen Marianne, 2011, J Pediatr, V158, pe45, DOI 10.1016/j.jpeds.2010.11.013
   Thoresen M, 2015, SEMIN FETAL NEONAT M, V20, P66, DOI 10.1016/j.siny.2015.01.002
   Thoresen M, 2013, NEONATOLOGY, V104, P228, DOI 10.1159/000353948
   Tuuli MG, 2014, OBSTET GYNECOL, V124, P756, DOI 10.1097/AOG.0000000000000466
   van de Riet JE, 1999, AM J OBSTET GYNECOL, V180, P1024, DOI 10.1016/S0002-9378(99)70676-9
   Vega-Del-Val C, 2021, NEONATOLOGY, DOI 10.1159/000518654
   Vega-del-Val C, 2022, AN PEDIATR, V97, P30, DOI 10.1016/j.anpedi.2021.07.008
   Yeh P, 2012, BJOG-INT J OBSTET GY, V119, P824, DOI 10.1111/j.1471-0528.2012.03335.x
   Zhou WH, 2010, J PEDIATR-US, V157, P367, DOI 10.1016/j.jpeds.2010.03.030
NR 53
TC 0
Z9 0
U1 0
U2 0
PU FRONTIERS MEDIA SA
PI LAUSANNE
PA AVENUE DU TRIBUNAL FEDERAL 34, LAUSANNE, CH-1015, SWITZERLAND
SN 2296-2360
J9 FRONT PEDIATR
JI Front. Pediatr.
PD MAR 27
PY 2024
VL 12
AR 1363576
DI 10.3389/fped.2024.1363576
PG 10
WC Pediatrics
WE Science Citation Index Expanded (SCI-EXPANDED)
SC Pediatrics
GA NG7L6
UT WOS:001199363600001
PM 38601274
OA gold, Green Published
DA 2024-09-06
ER

PT J
AU Colella, M
   Zanin, A
   Toumazi, A
   Bourmaud, A
   Boizeau, P
   Guilmin-Crepon, S
   Leick, N
   Khat, S
   Alison, M
   Baud, O
   Biran, V
AF Colella, Marina
   Zanin, Anna
   Toumazi, Artemis
   Bourmaud, Aurelie
   Boizeau, Priscilla
   Guilmin-Crepon, Sophie
   Leick, Noemie
   Khat, Sophea
   Alison, Marianne
   Baud, Olivier
   Biran, Valerie
TI Association between Portal Vein Thrombosis after Umbilical Vein
   Catheterization and Neonatal Asphyxia
SO NEONATOLOGY
LA English
DT Article
DE Portal vein thrombosis; Umbilical vein catheterization; Hypoxic ischemic
   encephalopathy; Neonatal asphyxia; Controlled hypothermia
ID RISK-FACTORS; VENOUS THROMBOSIS; DIAGNOSIS; MANAGEMENT; INFANTS
AB Introduction: Neonatal portal vein thrombosis (PVT) is frequently related to umbilical venous catheterization (UVC), but risk factors remain unclear. This study aims to analyze the variables associated to PVT in near- to full-term newborns with UVC, with a focus on newborns exposed to controlled therapeutic hypothermia (CTH) for hypoxic ischemic encephalopathy (HIE). Methods: This is retrospective cohort study of infants delivered at or after 36 weeks and with a birthweight over 1,500 g. All infants were assessed for UVC location and PVT using ultrasonography performed between day 5 and day 10 after catheterization. Results: Among 213 eligible patients, PVT was diagnosed in 57 (27%); among them, 54 (95%) were localized in the left portal vein branch. With all significant factors in univariate analysis considered, higher gestational age at birth (adjusted OR 1.35; 95% CI: 1.12-1.64, p = 0.002) and duration of UVC placement (adjusted OR 1.36; 95% CI: 1.11-1.67, p = 0.004) were the main risk factors of PVT. Among 87 infants who were cooled for HIE, 31 (36%) had PVT compared to 26 (21%) in infants without CTH. Using a multivariate model including variables linked to treatment procedures only, an increased PVT incidence was statistically associated with UVC duration (adjusted OR 1.33; 95% CI: 1.08; 1.63, p = 0.01) and CTH (adjusted OR 1.94; 95% CI: 1.04-3.65, p = 0.04). Conclusion: Left PVT was frequently observed in near- to full-term neonates with UVC. Among factors linked to treatment procedures, both duration of UVC and CTH exposure for HIE were found to be independent risk factors of PVT.
C1 [Colella, Marina; Zanin, Anna; Leick, Noemie; Khat, Sophea; Biran, Valerie] Univ Paris Cite, Robert Debre Childrens hosp, Assistance Publ Hop Paris, Neonatal Intens Care Unit, Paris, France.
   [Colella, Marina; Alison, Marianne; Biran, Valerie] Univ Paris Cite, Inserm 1141, I2D2, Paris, France.
   [Zanin, Anna] San Bortolo Hosp, Pediat Intens Care Unit, Vicenza, Italy.
   [Toumazi, Artemis; Bourmaud, Aurelie; Boizeau, Priscilla; Guilmin-Crepon, Sophie] Univ Paris Cite, Robert Debre Childrens Hosp, Assistance Publ Hop Paris, Unit Clin Epidemiol,Inserm U1123, Paris, France.
   [Toumazi, Artemis; Bourmaud, Aurelie; Boizeau, Priscilla; Guilmin-Crepon, Sophie] CIC EC 1426, Paris, France.
   [Alison, Marianne] Univ Paris Cite, Robert Debre Childrens Hosp, Assistance Publ Hop Paris, Dept Radiol, Paris, France.
   [Baud, Olivier] Childrens Univ Hosp, Div Neonatol & Pediat Intens Care, Geneva, Switzerland.
   [Baud, Olivier] Univ Geneva, Geneva, Switzerland.
C3 Assistance Publique Hopitaux Paris (APHP); Universite Paris Cite;
   Hopital Universitaire Robert-Debre - APHP; Aix-Marseille Universite;
   Assistance Publique-Hopitaux de Marseille; Hopital Universitaire
   Saint-Louis - APHP; Institut National de la Sante et de la Recherche
   Medicale (Inserm); Universite Paris Cite; ULSS 8 Berica; Ospedale San
   Bortolo di Vicenza; Universite Paris Cite; Assistance Publique Hopitaux
   Paris (APHP); Hopital Universitaire Saint-Louis - APHP; Institut
   National de la Sante et de la Recherche Medicale (Inserm); Aix-Marseille
   Universite; Assistance Publique-Hopitaux de Marseille; Hopital
   Universitaire Robert-Debre - APHP; Universite Paris Cite; Assistance
   Publique Hopitaux Paris (APHP); Universite Paris Cite; Hopital
   Universitaire Saint-Louis - APHP; Aix-Marseille Universite; Assistance
   Publique-Hopitaux de Marseille; Hopital Universitaire Robert-Debre -
   APHP; University of Geneva; University of Geneva
RP Biran, V (corresponding author), Univ Paris Cite, Robert Debre Childrens hosp, Assistance Publ Hop Paris, Neonatal Intens Care Unit, Paris, France.; Biran, V (corresponding author), Univ Paris Cite, Inserm 1141, I2D2, Paris, France.
EM valerie.biran@aphp.fr
CR Anaes. Agence Nationale d'Accreditation et d'Evaluation en Sante, 2003, Arch Pediatr, V10, P489
   Bhatt MD, 2019, PEDIATR BLOOD CANCER, V66, DOI 10.1002/pbc.27572
   Boo NY, 1999, J PAEDIATR CHILD H, V35, P460, DOI 10.1046/j.1440-1754.1999.355392.x
   Cabannes M, 2018, J PERINATOL, V38, P1359, DOI 10.1038/s41372-018-0132-9
   D'Andrea V, 2022, FRONT PEDIATR, V9, DOI 10.3389/fped.2021.774705
   Demirel N, 2009, ANN TROP PAEDIATR, V29, P271, DOI 10.1179/027249309X12547917868961
   Dong Y, 2015, ARCH DIS CHILD-FETAL, V100, pF257, DOI 10.1136/archdischild-2014-306213
   Dubbink-Verheij GH, 2020, ARCH DIS CHILD-FETAL, V105, pF299, DOI 10.1136/archdischild-2018-316762
   El-Naggar W, 2020, J PERINATOL, V40, P1083, DOI 10.1038/s41372-020-0678-1
   Heller C, 2000, BRIT J HAEMATOL, V111, P534, DOI 10.1046/j.1365-2141.2000.02349.x
   Hwang JH, 2020, THROMB RES, V194, P21, DOI 10.1016/j.thromres.2020.05.034
   Kim JH, 2001, RADIOLOGY, V219, P645, DOI 10.1148/radiology.219.3.r01jn17645
   Mamelle N., 1996, Journal de Gynecologie Obstetrique et Biologie de la Reproduction, V25, P61
   Meau-Petit V, 2010, ARCH PEDIATRIE, V17, P282, DOI 10.1016/j.arcped.2009.10.030
   Michel F, 2012, RESUSCITATION, V83, P705, DOI 10.1016/j.resuscitation.2011.11.026
   Morag I, 2006, J PEDIATR-US, V148, P735, DOI 10.1016/j.jpeds.2006.01.051
   Park CK, 2014, BLOOD COAGUL FIBRIN, V25, P97, DOI 10.1097/MBC.0b013e328364f9b0
   Radicioni M, 2017, PEDIATR NEUROL, V66, P63, DOI 10.1016/j.pediatrneurol.2016.09.006
   Revel-Vilk S, 2011, SEMIN FETAL NEONAT M, V16, P340, DOI 10.1016/j.siny.2011.07.003
   SARNAT HB, 1976, ARCH NEUROL-CHICAGO, V33, P696, DOI 10.1001/archneur.1976.00500100030012
   SCHMIDT B, 1995, PEDIATRICS, V96, P939
   Shankaran S, 2005, NEW ENGL J MED, V353, P1574, DOI 10.1056/NEJMcps050929
   Ting J, 2021, BLOOD COAGUL FIBRIN, V32, P531, DOI 10.1097/MBC.0000000000001052
   Turebylu R, 2007, J PERINATOL, V27, P490, DOI 10.1038/sj.jp.7211786
   Williams S, 2011, SEMIN FETAL NEONAT M, V16, P329, DOI 10.1016/j.siny.2011.08.005
NR 25
TC 0
Z9 0
U1 0
U2 0
PU KARGER
PI BASEL
PA ALLSCHWILERSTRASSE 10, CH-4009 BASEL, SWITZERLAND
SN 1661-7800
EI 1661-7819
J9 NEONATOLOGY
JI Neonatology
PD AUG
PY 2024
VL 121
IS 4
BP 478
EP 484
DI 10.1159/000537902
EA MAR 2024
PG 7
WC Pediatrics
WE Science Citation Index Expanded (SCI-EXPANDED)
SC Pediatrics
GA C9V2Y
UT WOS:001195240300001
PM 38522417
OA Green Published
DA 2024-09-06
ER

PT J
AU Morell, AS
   Monsell, SE
   Cornet, MC
   Wisnowski, JL
   Mckinstry, RC
   Mathur, AM
   Li, Y
   Glass, HC
   Gonzalez, FF
   Mayock, DE
   Benninger, KL
   Meurs, KPV
   Lampland, AL
   Wu, TW
   Riley, D
   Mietzsch, U
   Chalak, L
   Flibotte, J
   Weitkamp, JH
   Ahmad, KA
   Yanowitz, TD
   Baserga, M
   Merhar, S
   Rao, RK
   Sokol, GM
   Comstock, BA
   Heagerty, PJ
   Juul, SE
   Wu, YW
AF Morell, Adriana S.
   Monsell, Sarah E.
   Cornet, Marie-Coralie
   Wisnowski, Jessica L.
   Mckinstry, Robert C.
   Mathur, Amit M.
   Li, Yi
   Glass, Hannah C.
   Gonzalez, Fernando F.
   Mayock, Dennis E.
   Benninger, Kristen L.
   Meurs, Krisa P. Van
   Lampland, Andrea L.
   Wu, Tai -Wei
   Riley, David
   Mietzsch, Ulrike
   Chalak, Lina
   Flibotte, John
   Weitkamp, Joern-Hendrick
   Ahmad, Kaashif A.
   Yanowitz, Toby D.
   Baserga, Mariana
   Merhar, Stephanie
   Rao, Rakesh
   Sokol, Gregory M.
   Comstock, Bryan A.
   Heagerty, Patrick J.
   Juul, Sandra E.
   Wu, Yvonne W.
TI Genetic and Congenital Anomalies in Infants With Hypoxic-Ischemic
   Encephalopathy
SO PEDIATRIC NEUROLOGY
LA English
DT Article
DE Hypoxic-ischemic encephalopathy; Genetic anomaly; Congenital anomaly;
   Neonatal
ID CHILDREN
AB Background: Infants with hypoxic ischemic encephalopathy (HIE) may have underlying conditions predisposing them to hypoxic-ischemic injury during labor and delivery. It is unclear how genetic and congenital anomalies impact outcomes of HIE. Methods: Infants with HIE enrolled in a phase III trial underwent genetic testing when clinically indicated. Infants with known genetic or congenital anomalies were excluded. The primary outcome, i.e., death or neurodevelopmental impairment (NDI), was determined at age two years by a standardized neurological examination, Bayley Scales of Infant Development, Third Edition (BSID-III), and the Gross Motor Function Classification Scales. Secondary outcomes included cerebral palsy and BSID-III motor, cognitive, and language scores at age two years. Results: Of 500 infants with HIE, 24 (5%, 95% confidence interval 3% to 7%) were diagnosed with a genetic (n = 15) or congenital (n = 14) anomaly. Infants with and without genetic or congenital anomalies had similar rates of severe encephalopathy and findings on brain magnetic resonance imaging. However, infants with genetic or congenital anomalies were more likely to have death or NDI (75% vs 50%, P = 0.02). Among survivors, those with a genetic or congenital anomaly were more likely to be diagnosed with cerebral palsy (32% vs 13%, P = 0.02), and had lower BSID-III scores in all three domains than HIE survivors without such anomalies. Conclusions: Among infants with HIE, 5% were diagnosed with a genetic or congenital anomaly. Despite similar clinical markers of HIE severity, infants with HIE and a genetic or congenital anomaly had worse neurodevelopmental outcomes than infants with HIE alone.
C1 [Morell, Adriana S.; Glass, Hannah C.; Wu, Yvonne W.] Univ Calif San Francisco, Dept Neurol, San Francisco, CA USA.
   [Monsell, Sarah E.; Gonzalez, Fernando F.; Comstock, Bryan A.; Heagerty, Patrick J.] Univ Washington, Dept Biostat, Seattle, WA USA.
   [Cornet, Marie-Coralie; Glass, Hannah C.; Wu, Yvonne W.] Univ Calif San Francisco, Dept Pediat, San Francisco, CA USA.
   [Wisnowski, Jessica L.; Wu, Tai -Wei] Childrens Hosp Los Angeles, Dept Pediat, Los Angeles, CA USA.
   [Wisnowski, Jessica L.] Childrens Hosp Los Angeles, Dept Radiol, Los Angeles, CA USA.
   [Mckinstry, Robert C.] Washington Univ, Dept Radiol, Sch Med, St Louis, MI USA.
   [Mathur, Amit M.] St Louis Univ, Sch Med, Dept Pediat, St Louis, MO USA.
   [Li, Yi] Univ Calif San Francisco, Dept Radiol & Biomed Imaging, San Francisco, CA USA.
   [Glass, Hannah C.] Univ Calif San Francisco, Dept Epidemiol & Biostat, San Francisco, CA USA.
   [Mayock, Dennis E.; Mietzsch, Ulrike; Juul, Sandra E.] Univ Washington, Sch Med, Dept Immunol, Seattle, WA USA.
   [Benninger, Kristen L.] Nationwide Childrens Hosp, Dept Pediat, Columbus, OH USA.
   [Meurs, Krisa P. Van] Stanford Univ, Sch Med, Dept Pediat, Stanford, CA USA.
   [Lampland, Andrea L.] Childrens Minnesota, Dept Neonatol, St Paul, MN USA.
   [Wu, Tai -Wei] Univ Southern Calif, Keck Sch Med, Dept Pediat, Los Angeles, CA USA.
   [Riley, David] Cook Childrens Med Ctr, Dept Pediat Surg, Ft Worth, TX USA.
   [Riley, David] Texas Christian Univ, Dept Pediat, Ft Worth, TX, Mexico.
   [Riley, David] Univ North Texas, Dept Pediat, Hlth Sci Ctr, Ft Worth, TX USA.
   [Mietzsch, Ulrike; Sokol, Gregory M.] Indiana Univ Sch Med, Dept Pediat, Indianapolis, IN USA.
   [Chalak, Lina] Univ Texas Southwestern Med Ctr, Dept Pediat, Dallas, TX USA.
   [Flibotte, John] Childrens Hosp Philadelphia, Dept Pediat, Philadelphia, PA USA.
   [Flibotte, John] UNIV PENN, SCH MED,DEPT PEDIAT, PHILADELPHIA, PA USA.
   [Weitkamp, Joern-Hendrick] Vanderbilt Univ, Med Ctr, Dept Pediat, Nashville, TN USA.
   [Ahmad, Kaashif A.] Pediatrix Med Grp San Antonio, San Antonio, TX USA.
   [Ahmad, Kaashif A.] Childrens Hosp San Antonio, Dept Pediat, San Antonio, TX USA.
   [Ahmad, Kaashif A.] Methodist Childrens Hosp, Dept Pediat, San Antonio, TX USA.
   [Yanowitz, Toby D.] Univ Pittsburgh, Sch Med, Dept Pediat, Pittsburgh, PA USA.
   [Yanowitz, Toby D.] Childrens Hosp Pittsburgh UPMC, Dept Pediat, Pittsburgh, PA USA.
   [Yanowitz, Toby D.] Magee Womens Hosp UPMC, Dept Pediat, Pittsburgh, PA USA.
   [Baserga, Mariana] Univ Utah, Dept Pediat, Salt Lake City, UT USA.
   [Merhar, Stephanie] Cincinnati Childrens Hosp Med Ctr, Dept Pediat, Cincinnati, OH USA.
   [Merhar, Stephanie] Univ Cincinnati, Coll Med, Dept Pediat, Cincinnati, OH USA.
   [Rao, Rakesh] Washington Univ, Sch Med, Dept Pediat, St Louis, MO USA.
   [Morell, Adriana S.] UCSF, Dept Neurol, 550 16th St,5th Floor, San Francisco, CA 94143 USA.
C3 University of California System; University of California San Francisco;
   University of Washington; University of Washington Seattle; University
   of California System; University of California San Francisco; Children's
   Hospital Los Angeles; Children's Hospital Los Angeles; Washington
   University (WUSTL); Saint Louis University; University of California
   System; University of California San Francisco; University of California
   System; University of California San Francisco; University of
   Washington; University of Washington Seattle; University System of Ohio;
   Ohio State University; Nationwide Childrens Hospital; Stanford
   University; Children's Hospitals & Clinics of Minnesota; University of
   Southern California; Cook Children's Medical Center; University of North
   Texas System; University of North Texas Denton; Indiana University
   System; Indiana University Bloomington; University of Texas System;
   University of Texas Southwestern Medical Center Dallas; University of
   Pennsylvania; Pennsylvania Medicine; Childrens Hospital of Philadelphia;
   University of Pennsylvania; Vanderbilt University; Pennsylvania
   Commonwealth System of Higher Education (PCSHE); University of
   Pittsburgh; Pennsylvania Commonwealth System of Higher Education
   (PCSHE); University of Pittsburgh; Utah System of Higher Education;
   University of Utah; Cincinnati Children's Hospital Medical Center;
   University System of Ohio; University of Cincinnati; Washington
   University (WUSTL); University of California System; University of
   California San Francisco
RP Morell, AS (corresponding author), UCSF, Dept Neurol, 550 16th St,5th Floor, San Francisco, CA 94143 USA.
EM adriana.morell@ucsf.edu
OI Mathur, Amit/0000-0003-3529-7548; Mayock, Dennis/0000-0002-6190-4842;
   Glass, Hannah C/0000-0002-3879-1966; Li, Yi/0000-0001-8535-2168;
   McKinstry, Robert/0000-0003-3578-4899; Cornet,
   Marie-Coralie/0000-0001-5233-0800
FU NIH NINDS [U01NS092764, U01NS092553]
FX This work was funded by the NIH NINDS U01NS092764 and U01NS092553.
CR [Anonymous], 2014, Obstet Gynecol, V123, P896, DOI 10.1097/01.AOG.0000445580.65983.d2
   Bruun TUJ, 2018, GENET MED, V20, P486, DOI 10.1038/gim.2017.129
   Felix JF, 2000, DEV MED CHILD NEUROL, V42, P803
   Juul SE, 2018, NEONATOLOGY, V113, P331, DOI 10.1159/000486820
   Karamian AGS, 2021, SEMIN FETAL NEONAT M, V26, DOI 10.1016/j.siny.2021.101272
   Kuban KCK, 2008, J PEDIATR-US, V153, P466, DOI 10.1016/j.jpeds.2008.04.013
   Li Y, 2021, JAMA NEUROL, V78, P578, DOI 10.1001/jamaneurol.2021.0306
   Mrelashvili A, 2015, J CHILD NEUROL, V30, P1453, DOI 10.1177/0883073815569307
   Okereafor A, 2008, PEDIATRICS, V121, P906, DOI 10.1542/peds.2007-0770
   Palisano R, 1997, DEV MED CHILD NEUROL, V39, P214, DOI 10.1111/j.1469-8749.1997.tb07414.x
   Parker SJ, 2018, J PEDIATR-US, V203, P163, DOI 10.1016/j.jpeds.2018.08.028
   Trivedi SB, 2017, PEDIATR RADIOL, V47, P1491, DOI 10.1007/s00247-017-3893-y
   Woodward KE, 2023, J CHILD NEUROL, V38, P16, DOI 10.1177/08830738221147805
   Wu YW, 2022, NEW ENGL J MED, V387, P148, DOI 10.1056/NEJMoa2119660
   Wu YW, 2016, PEDIATRICS, V137, DOI 10.1542/peds.2016-0191
   Wu YW, 2023, PEDIATR RES, V94, P1018, DOI 10.1038/s41390-023-02510-8
   Yang L, 2020, CLIN GENET, V98, P365, DOI 10.1111/cge.13818
NR 17
TC 1
Z9 1
U1 1
U2 1
PU ELSEVIER SCIENCE INC
PI NEW YORK
PA STE 800, 230 PARK AVE, NEW YORK, NY 10169 USA
SN 0887-8994
EI 1873-5150
J9 PEDIATR NEUROL
JI Pediatr. Neurol.
PD MAY
PY 2024
VL 154
DI 10.1016/j.pediatrneurol.2024.02.007
EA MAR 2024
PG 7
WC Clinical Neurology; Pediatrics
WE Science Citation Index Expanded (SCI-EXPANDED)
SC Neurosciences & Neurology; Pediatrics
GA RB9X9
UT WOS:001225340900001
PM 38518503
DA 2024-09-06
ER

PT J
AU Fall, C
   Baer, RJ
   Jelliffe-Pawlowski, L
   Matoba, N
   Lee, HC
   Chambers, CD
   Bandoli, G
AF Fall, Carolyn
   Baer, Rebecca J.
   Jelliffe-Pawlowski, Laura
   Matoba, Nana
   Lee, Henry C.
   Chambers, Christina D.
   Bandoli, Gretchen
TI Racial and Ethnic Inequities in Therapeutic Hypothermia and Neonatal
   Hypoxic -Ischemic Encephalopathy: A Retrospective Cohort Study
SO JOURNAL OF PEDIATRICS
LA English
DT Article
ID MORTALITY
AB Objective To investigate racial inequities in the use of therapeutic hypothermia (TH) and outcomes in infants with Study design We queried an administrative birth cohort of mother-baby pairs in California from 2010 through 2019 using International Classification of Diseases codes to evaluate the association between race and ethnicity and the application of TH in infants with HIE. We identified 4779 infants with HIE. Log-linear regression was used to calculate risk ratios (RR) for TH, adjusting for hospital transfer, rural location, gestational age between 35 and 37 weeks, and HIE severity. Risk of adverse infant outcome was calculated by race and ethnicity and stratified Results From our identified cohort, 1338 (28.0%) neonates underwent TH. White infants were used as the reference sample, and 410 (28.4%) received TH. Black infants were significantly less likely to receive TH with 74 (20.0%) with an adjusted risk ratio (aRR) of 0.7 (95% CI 0.5-0.9). Black infants with any HIE who did not receive TH were more likely to have a hospital readmission (aRR 1.36, 95% CI 1.10-1.68) and a tracheostomy (aRR 3.07, 95% CI 1.197.97). Black infants with moderate/severe HIE who did not receive TH were more likely to have cerebral palsy (aRR 2.72, 95% CI 1.07-6.91). Conclusions In this study cohort, Black infants with HIE were significantly less likely to receive TH. Black infants also had significantly increased risk of some adverse outcomes of HIE. Possible reasons for this inequity include systemic barriers to care and systemic bias. (J Pediatr 2024;269:113966).
C1 [Fall, Carolyn; Matoba, Nana; Lee, Henry C.; Chambers, Christina D.; Bandoli, Gretchen] Univ Calif San Diego, Rady Childrens Hosp San Diego, San Diego, CA 92093 USA.
   [Baer, Rebecca J.] Univ Calif San Diego, Div Pediat, San Diego, CA USA.
   [Baer, Rebecca J.; Jelliffe-Pawlowski, Laura] Univ Calif San Francisco, Div Epidemiol, Biostat, San Francisco, CA USA.
C3 Rady Childrens Hospital San Diego; University of California System;
   University of California San Diego; University of California System;
   University of California San Diego; University of California System;
   University of California San Francisco
RP Fall, C (corresponding author), Univ Calif San Diego, Rady Childrens Hosp San Diego, San Diego, CA 92093 USA.
OI Chambers, Christina D/0000-0003-4675-7722; Fall,
   Carolyn/0009-0006-4146-3353
FU San Diego Study of Mothers and Infants at the University of California
   San Diego; National Institutes of Health award [K01 AA027811]
FX This study was supported by the San Diego Study of Mothers and Infants
   at the University of California San Diego. G.B. is funded by a National
   Institutes of Health award (K01 AA027811) . The authors reported no
   conflicts of interest.
CR Alkholy UM, 2017, NEUROPSYCH DIS TREAT, V13, P2133, DOI 10.2147/NDT.S144225
   Allen KA, 2011, NEWBORN INFANT NURS, V11, P125, DOI 10.1053/j.nainr.2011.07.004
   America Counts Staff, 2023, California remained most populous state but growth slowed last decade
   Bandoli G, 2022, J PERINATOL, V42, P341, DOI 10.1038/s41372-021-01242-z
   Douglas-Escobar M, 2015, JAMA PEDIATR, V169, P397, DOI 10.1001/jamapediatrics.2014.3269
   Greenwood BN, 2020, P NATL ACAD SCI USA, V117, P21194, DOI 10.1073/pnas.1913405117
   Horbar JD, 2019, JAMA PEDIATR, V173, P455, DOI 10.1001/jamapediatrics.2019.0241
   Howell EA, 2018, JAMA PEDIATR, V172, P269, DOI 10.1001/jamapediatrics.2017.4402
   Jammeh ML, 2018, J PERINATOL, V38, P1386, DOI 10.1038/s41372-018-0184-x
   Profit J, 2017, PEDIATRICS, V140, DOI 10.1542/peds.2017-0918
   Shah PS, 2010, SEMIN FETAL NEONAT M, V15, P238, DOI 10.1016/j.siny.2010.02.003
   Sigurdson K, 2019, PEDIATRICS, V144, DOI 10.1542/peds.2018-3114
   Sun M, 2022, HEALTH AFFAIR, V41, P203, DOI 10.1377/hlthaff.2021.01423
   Witt RE, 2022, PEDIATRICS, V150, DOI 10.1542/peds.2022-056971
   Witt RE, 2022, J PERINATOL, V42, P195, DOI 10.1038/s41372-021-01241-0
NR 15
TC 2
Z9 2
U1 0
U2 0
PU MOSBY-ELSEVIER
PI NEW YORK
PA 360 PARK AVENUE SOUTH, NEW YORK, NY 10010-1710 USA
SN 0022-3476
EI 1097-6833
J9 J PEDIATR-US
JI J. Pediatr.
PD JUN
PY 2024
VL 269
BP 1
EP 9
DI 10.1016/j.jpeds.2024.113966
EA MAR 2024
PG 9
WC Pediatrics
WE Science Citation Index Expanded (SCI-EXPANDED)
SC Pediatrics
GA PT6J9
UT WOS:001216372300001
PM 38369239
DA 2024-09-06
ER

PT J
AU Lv, HY
   Liu, F
   Wang, QL
   Dong, ZY
   Zhang, HM
   Ren, PS
   Li, LX
AF Lv, Hongyan
   Liu, Fang
   Wang, Qiuli
   Dong, Zhiyong
   Zhang, Huiming
   Ren, Pengshun
   Li, Liangxiang
TI Correlation analysis between the amniotic fluid contamination and
   clinical grading of neonatal hypoxic-ischemic encephalopathy and
   biomarkers of brain damage
SO BMC PEDIATRICS
LA English
DT Article
DE Amniotic fluid contamination; Meconium-stained amniotic fluid; Neonatal
   neonatal hypoxic-ischemic encephalopathy; Serum; Tau protein; S100B;
   Risk factor
ID TAU-PROTEIN LEVELS; SERUM TAU; S100B; LEVEL; RISK; PREDICTION;
   PROGNOSIS; SEVERITY; DISTRESS; NEWBORNS
AB Background Amniotic fluid contamination (AFC) is a risk factor for neonatal hypoxic ischemic encephalopathy (HIE); however, the correlation between AFC level and the incidence and clinical grading of HIE, in addition to relevant biomarkers of brain damage, have not been assessed. Methods This single-center observational study included 75 neonates with moderate-to-severe HIE. The neonates with HIE were divided into four subgroups according to the AFC level: normal amniotic fluid with HIE group (NAF-HIE), I degrees AFC with HIE group (I degrees AFC-HIE), II degrees AFC with HIE group (II degrees AFC-HIE), and III degrees AFC with HIE group (III degrees AFC-HIE). The control groups consisted of 35 healthy neonates. The clinical grading of neonatal HIE was performed according to the criteria of Sarnat and Sarnat. Serum tau protein and S100B were detected by enzyme-linked immunosorbent assay kits. Correlations of serum tau protein and S100B were evaluated using the Pearson correlation analysis. Results (1) The incidence of neonatal HIE in the NAF-HIE group was 20 cases (26. 7%), I degrees AFC-HIE was 13 cases (17.3%), II degrees AFC-HIE was 10 cases (13.3%), and III degrees AFC-HIE was 32 cases (42. 7%). The incidence of moderate-to-severe HIE in the I degrees-III degrees AFC-HIE groups was 73.3% (55/75). (2) In 44 cases with severe HIE, 26 cases (59.1%) occurred in the III degrees AFC-HIE group, which had a significantly higher incidence of severe HIE than moderate HIE (p < 0.05). In NAF-HIE and I degrees AFC-HIE groups, the incidence of moderate HIE was 45.2% and 29.0%, respectively, which was higher than that of severe HIE (X-2 = 9.2425, p < 0.05; X-2 = 5.0472, p < 0.05, respectively). (3) Serum tau protein and S100B levels in the HIE groups were significantly higher than in the control group (all p < 0.05), and were significantly higher in the III degrees AFC-HIE group than in the NAF-HIE and I degrees AFC-HIE groups (all p < 0.05). (4) Serum tau protein and S100B levels in the severe HIE group were significantly higher in the moderate HIE group (all p < 0.05). (5) Serum tau protein and S100B levels were significantly positively correlated (r = 0.7703, p < 0.0001). Conclusion Among children with severe HIE, the incidence of III degrees AFC was higher, and the levels of serum tau protein and S100B were increased. AFC level might be associated with HIE grading.
C1 [Lv, Hongyan; Wang, Qiuli; Dong, Zhiyong; Zhang, Huiming; Ren, Pengshun] Handan Maternal & Child Hlth Care Hosp, Dept Neonatol, Handan 056001, Peoples R China.
   [Liu, Fang] NICU 980th Hosp Peoples Liberat Army Joint Serv Su, Bethune Int Peace Hosp, Dept Pediat, Shijiazhuang 050082, Peoples R China.
   [Li, Liangxiang] Handan Maternal & Child Hlth Care Hosp, Dept Neonatal Pathol, Handan 056001, Peoples R China.
   [Lv, Hongyan] Handan Maternal & Child Hlth Care Hosp, Dept Neonatol & Neonatal Pathol, 50 Li Ming St, Handan 056001, Hebei, Peoples R China.
RP Lv, HY (corresponding author), Handan Maternal & Child Hlth Care Hosp, Dept Neonatol & Neonatal Pathol, 50 Li Ming St, Handan 056001, Hebei, Peoples R China.
EM 3581479478@qq.com
FU Health and Family Planning Commission of Hebei [20150033]; Science and
   Technology Bureau of Handan, City, Hebei Province [152810879-6]; Science
   and Technology Department of Hebei Province [162777201, 172777209]
FX This study is supported by Health and Family Planning Commission of
   Hebei (No 20150033); Science and Technology Bureau of Handan, City,
   Hebei Province (No. 152810879-6); Science and Technology Department of
   Hebei Province (No.162777201,; No. 172777209)
CR Avila J, 2004, PHYSIOL REV, V84, P361, DOI 10.1152/physrev.00024.2003
   Bao KeZhen Bao KeZhen, 2016, Maternal and Child Health Care of China, V31, P971
   Barkovich AJ, 1998, AM J NEURORADIOL, V19, P143
   Bielewicz J, 2011, J MOL NEUROSCI, V43, P241, DOI 10.1007/s12031-010-9403-4
   Bitsch A, 2002, EUR NEUROL, V47, P45, DOI 10.1159/000047946
   Chen XX, 2023, INT J GEN MED, V16, P537, DOI 10.2147/IJGM.S394202
   Donato R, 2009, BBA-MOL CELL RES, V1793, P1008, DOI 10.1016/j.bbamcr.2008.11.009
   Garcia-Alix A, 2022, BIOMARK MED, V16, P117, DOI 10.2217/bmm-2021-0381
   Garzelli L, 2020, MOLECULES, V25, DOI 10.3390/molecules25215177
   Gaulee P, 2022, FRONT NEUROL, V13, DOI 10.3389/fneur.2022.934755
   Gonzalez de Dios J, 1998, An Esp Pediatr, V48, P54
   Greco P, 2020, ACTA NEUROL BELG, V120, P277, DOI 10.1007/s13760-020-01308-3
   Group of Neonatology, 2005, Zhonghua Er Ke Za Zhi, V43, P584
   Hayes BC, 2013, AM J OBSTET GYNECOL, V209, DOI 10.1016/j.ajog.2013.03.023
   Honda M, 2010, J TRAUMA, V69, P104, DOI 10.1097/TA.0b013e3181bbd485
   Hu HT, 2012, CLIN BIOCHEM, V45, P1320, DOI 10.1016/j.clinbiochem.2012.06.003
   Kolatat Thrathip, 2000, Journal of the Medical Association of Thailand, V83, P1039
   Kurinczuk JJ, 2010, EARLY HUM DEV, V86, P329, DOI 10.1016/j.earlhumdev.2010.05.010
   Lad SP, 2012, J STROKE CEREBROVASC, V21, P30, DOI 10.1016/j.jstrokecerebrovasdis.2010.04.004
   Lee VMY, 2001, ANNU REV NEUROSCI, V24, P1121, DOI 10.1146/annurev.neuro.24.1.1121
   Li YJ., 2013, Shandong Med, V53, P70, DOI [10.3969/J.issn.1002-266X.2013.30.030, DOI 10.3969/J.ISSN.1002-266X.2013.30.030]
   Liliang PC, 2010, RESUSCITATION, V81, P1205, DOI 10.1016/j.resuscitation.2010.05.016
   Liu L, 2010, NEONATOLOGY, V97, P41, DOI 10.1159/000227292
   Liu MD, 2014, CHIN J TRAUMATOL, V17, P317, DOI 10.3760/cma.j.issn.1008-1275.2014.06.003
   Lv HY, 2017, CLIN LAB, V63, P1153, DOI 10.7754/Clin.Lab.2017.170103
   Martinez-Biarge M, 2013, PEDIATRICS, V132, pE952, DOI 10.1542/peds.2013-0511
   Mattiesen WRC, 2009, ACTA NEUROPATHOL, V117, P525, DOI 10.1007/s00401-009-0509-0
   Maymon E, 1998, EUR J OBSTET GYN R B, V80, P169, DOI 10.1016/S0301-2115(98)00122-5
   Nadeem G, 2021, CUREUS J MED SCIENCE, V13, DOI 10.7759/cureus.18759
   Okumus N, 2008, PEDIATR NEUROL, V39, P245, DOI 10.1016/j.pediatrneurol.2008.07.004
   Ong LC, 2009, SINGAP MED J, V50, P705
   Peebles PJ, 2020, J PERINATOL, V40, P63, DOI 10.1038/s41372-019-0531-6
   Pei Xue-Mei, 2014, Zhongguo Dang Dai Er Ke Za Zhi, V16, P705
   Ravasi T, 2004, GENOMICS, V84, P10, DOI 10.1016/j.ygeno.2004.02.002
   Rossi AC, 2019, CURR OPIN OBSTET GYN, V31, P410, DOI 10.1097/GCO.0000000000000581
   SARNAT HB, 1976, ARCH NEUROL-CHICAGO, V33, P696, DOI 10.1001/archneur.1976.00500100030012
   Schmidt S, 1998, NERVENARZT, V69, P639, DOI 10.1007/s001150050323
   Selton D, 1997, NEUROPEDIATRICS, V28, P276, DOI 10.1055/s-2007-973714
   Shaw GJ, 2002, ANN EMERG MED, V39, P254, DOI 10.1067/mem.2002.121214
   Singh SN, 2013, INDIAN J PEDIATR, V80, P538, DOI 10.1007/s12098-012-0914-6
   Sofijanova A, 2012, Prilozi, V33, P147
   Stroick M, 2006, CURR MED CHEM, V13, P3053, DOI 10.2174/092986706778521751
   Takahashi K, 2014, BRAIN DEV-JPN, V36, P670, DOI 10.1016/j.braindev.2013.10.007
   Tashiro K, 1997, NEUROREPORT, V8, P2797, DOI 10.1097/00001756-199708180-00029
   Tatebayashi Y, 2004, J CELL SCI, V117, P1653, DOI 10.1242/jcs.01018
   Torbenson VE, 2017, BMC PREGNANCY CHILDB, V17, DOI 10.1186/s12884-017-1610-3
   TROJANOWSKI JQ, 1989, J HISTOCHEM CYTOCHEM, V37, P209, DOI 10.1177/37.2.2492045
   Van Eldik LJ, 2003, RESTOR NEUROL NEUROS, V21, P97
   VOORHIES TM, 1984, J PEDIATR-US, V105, P92, DOI 10.1016/S0022-3476(84)80370-4
   Wang JR, 2021, AM J PERINAT, V38, pE182, DOI 10.1055/s-0040-1708884
   Wang JW, 2016, EXP THER MED, V11, P1147, DOI 10.3892/etm.2016.3017
   Wang QH, 2013, TRANSL PEDIATR, V2, P21, DOI 10.3978/j.issn.2224-4336.2012.05.01
   Wang QL, 2019, J MATERN-FETAL NEO M, V32, P3685, DOI 10.1080/14767058.2018.1468881
   Wang YR, 2022, ITAL J PEDIATR, V48, DOI 10.1186/s13052-022-01380-w
   Ye H, 2015, J NEUROL SCI, V348, P81, DOI 10.1016/j.jns.2014.11.010
   Yu Y, 2022, FRONT MED-LAUSANNE, V9, DOI 10.3389/fmed.2022.944272
   Zhou ZM, 2022, FRONT NEUROL, V13, DOI 10.3389/fneur.2022.956043
   邵肖梅, 2011, [中国循证儿科杂志, Chinese Journal of Evidence Based Pediatrics], V6, P327
NR 58
TC 0
Z9 0
U1 3
U2 3
PU BMC
PI LONDON
PA CAMPUS, 4 CRINAN ST, LONDON N1 9XW, ENGLAND
EI 1471-2431
J9 BMC PEDIATR
JI BMC Pediatr.
PD MAR 13
PY 2024
VL 24
IS 1
AR 178
DI 10.1186/s12887-024-04663-9
PG 8
WC Pediatrics
WE Science Citation Index Expanded (SCI-EXPANDED)
SC Pediatrics
GA LD9K2
UT WOS:001184957400003
PM 38481189
OA gold, Green Published
DA 2024-09-06
ER

PT J
AU Shepherd, E
   Karim, T
   McIntyre, S
   Goldsmith, S
   Keir, A
   Badawi, N
   Hunt, RW
   Galinsky, R
AF Shepherd, Emily
   Karim, Tasneem
   McIntyre, Sarah
   Goldsmith, Shona
   Keir, Amy
   Badawi, Nadia
   Hunt, Rod W.
   Galinsky, Robert
TI Neonatal magnesium sulphate for neuroprotection: A systematic review and
   meta-analysis
SO DEVELOPMENTAL MEDICINE AND CHILD NEUROLOGY
LA English
DT Review
ID HYPOXIC-ISCHEMIC ENCEPHALOPATHY; RANDOMIZED CONTROLLED-TRIAL;
   THERAPEUTIC HYPOTHERMIA; TERM INFANTS; MANAGEMENT; PLACEBO
AB AimTo review the evidence of the effects of neonatal magnesium sulphate for neuroprotection in perinatal asphyxia and hypoxic-ischaemic encephalopathy (HIE).MethodThis was a systematic review of randomized controlled trials (RCTs) (with meta-analysis) and non-RCTs assessing magnesium sulphate for treating perinatal asphyxia and HIE at 35 weeks or more gestation (primary outcomes: neonatal death and death or long-term major neurodevelopmental disability).ResultsTwenty-five RCTs (2099 infants) and four non-RCTs (871 infants) were included, 23 in low- and middle-income countries (LMICs). In RCTs, reductions in neonatal death with magnesium sulphate versus placebo or no treatment (risk ratio [RR] = 0.68; 95% confidence interval [CI] = 0.53-0.86; 13 RCTs), and magnesium sulphate with melatonin versus melatonin alone (RR = 0.74; 95% CI = 0.58-0.95; one RCT) were observed. No difference in neonatal death was seen for magnesium sulphate with therapeutic hypothermia versus therapeutic hypothermia alone (RR = 0.66, 95% CI = 0.34-1.26; three RCTs), or magnesium sulphate versus phenobarbital (RR = 3.00; 95% CI = 0.86-10.46; one RCT). No reduction in death or long-term neurodevelopmental disability (RR = 0.52; 95% CI = 0.14-1.89; one RCT) but reductions in several short-term adverse outcomes were observed with magnesium sulphate. Evidence was low- to very-low certainty because of risk of bias and imprecision.InterpretationGiven the uncertainty of the current evidence, further robust neonatal magnesium sulphate research is justified. This may include high-quality studies to determine stand-alone effects in LMICs and effects with and after therapeutic hypothermia in high-income countries.
   Magnesium sulphate (MgSO4) in perinatal asphyxia/hypoxic-ischaemic encephalopathy may reduce neonatal death. MgSO4 and therapeutic hypothermia (TH) may be no more effective than TH. Effects of MgSO4 on death or long-term neurodevelopmental disability are very uncertain. Evidence available is limited and of low- to very-low certainty. image
C1 [Shepherd, Emily; Keir, Amy] South Australian Hlth & Med Res Inst, Women & Kids Theme, Adelaide, SA, Australia.
   [Shepherd, Emily; Keir, Amy] Univ Adelaide, Adelaide Med Sch, Adelaide, SA, Australia.
   [Shepherd, Emily; Karim, Tasneem; McIntyre, Sarah; Goldsmith, Shona; Badawi, Nadia; Hunt, Rod W.] Univ Sydney, Sydney Med Sch, Cerebral Palsy Alliance Res Inst, Sydney, NSW, Australia.
   [Badawi, Nadia] Childrens Hosp Westmead, Grace Ctr Newborn Intens Care, Sydney, NSW, Australia.
   [Hunt, Rod W.] Monash Univ, Dept Paediat, Melbourne, Vic, Australia.
   [Hunt, Rod W.] Monash Childrens Hosp, Monash Newborn, Melbourne, Vic, Australia.
   [Hunt, Rod W.; Galinsky, Robert] Hudson Inst Med Res, Ritchie Ctr, Melbourne, Vic, Australia.
   [Galinsky, Robert] Monash Univ, Dept Obstet & Gynaecol, Melbourne, Vic, Australia.
   [Shepherd, Emily] Womens & Childrens Hosp, South Australian Hlth & Med Res Inst Women & Kids, Level 7, 72 King William Rd, North Adelaide, SA 5006, Australia.
C3 South Australian Health & Medical Research Institute (SAHMRI);
   University of Adelaide; University of Sydney; Cerebral Palsy Alliance -
   Australia; NSW Health; The Children's Hospital at Westmead; University
   of Sydney; Monash University; Hudson Institute of Medical Research;
   Monash University
RP Shepherd, E (corresponding author), Womens & Childrens Hosp, South Australian Hlth & Med Res Inst Women & Kids, Level 7, 72 King William Rd, North Adelaide, SA 5006, Australia.
EM emily.shepherd@sahmri.com
RI Badawi, Nadia/A-3179-2014; McIntyre, Sarah/A-3191-2014
OI Badawi, Nadia/0000-0001-6828-1636; Karim, Tasneem/0000-0003-1480-8409;
   Shepherd, Emily/0009-0005-2608-2061; Goldsmith,
   Shona/0000-0003-3903-6142; McIntyre, Sarah/0000-0002-0234-1541; Hunt,
   Rodney/0000-0002-2446-1739
FU National Health and Medical Research Council, Australia [2007800];
   Australian National Health and Medical Research Council (NHMRC)
   Investigator Grant; University of Adelaide, as part of the
   Wiley/University of Adelaide agreement via the Council of Australian
   University Librarians
FX Emily Shepherd is funded by an Australian National Health and Medical
   Research Council (NHMRC) Investigator Grant (no. 2007800). The NHMRC had
   no role in the design and conduct of the study. Open access publishing
   facilitated by The University of Adelaide, as part of the
   Wiley/University of Adelaide agreement via the Council of Australian
   University Librarians.
CR Abate BB, 2021, PLOS ONE, V16, DOI 10.1371/journal.pone.0247229
   Abdel-Aziz SM, 2021, J CHILD SCI, V11, pE280, DOI 10.1055/s-0041-1736562
   Ahmad HMI AS., 2019, J MED PHYSL BIOPHYSI, V54, P115
   [Anonymous], 2021, NEUROPROTECTIVE EFFI
   [Anonymous], CTRI201508006107 CLI
   [Anonymous], 2020, Newborns: Improving survival and well-being
   Bartal MF, 2022, AM J OBSTET GYNECOL, V226, pS1237, DOI 10.1016/j.ajog.2020.09.037
   Bellos I, 2022, NEONATOLOGY, V119, P300, DOI 10.1159/000522317
   Bennet L, 2018, J PHYSIOL-LONDON, V596, P6079, DOI 10.1113/JP275627
   Bhat MA, 2009, PEDIATRICS, V123, pE764, DOI 10.1542/peds.2007-3642
   Chalak LF, 2021, JAMA NEUROL, V78, P1484, DOI 10.1001/jamaneurol.2021.3723
   covidence, Covidence Systematic Review Software
   Doyle LW, 2009, COCHRANE DB SYST REV, DOI 10.1002/14651858.CD004661.pub3
   Duley L, 2010, COCHRANE DB SYST REV, DOI 10.1002/14651858.CD000025.pub2
   El Farargy M S, 2019, J Neonatal Perinatal Med, V12, P379, DOI 10.3233/NPM-181830
   Elliott JP, 2016, AIMS PUBLIC HEALTH, V3, P348, DOI 10.3934/publichealth.2016.2.348
   Galinsky R, 2023, J PHYSIOL-LONDON, V601, P1999, DOI 10.1113/JP284381
   Galinsky R, 2020, FRONT NEUROL, V11, DOI 10.3389/fneur.2020.00449
   Galinsky R, 2019, PEDIATR RES, V86, P685, DOI 10.1038/s41390-019-0539-9
   Galinsky R, 2017, J CEREBR BLOOD F MET, V37, P1362, DOI 10.1177/0271678X16655548
   Galinsky R, 2014, DEV NEUROSCI-BASEL, V36, P73, DOI 10.1159/000362206
   Gathwala G, 2010, J PEDIATR NEUROSCI, V5, P102, DOI 10.4103/1817-1745.76094
   Gathwala Geeta, 2006, Indian Journal of Pediatrics, V73, P209, DOI 10.1007/BF02825482
   Groenendaal F, 2002, ACTA PAEDIATR, V91, P1073, DOI 10.1080/080352502760311575
   Gulczynska E., 2014, J MATERN-FETAL NEO M, V27, P221
   Gulczynska E GJ., 2018, NEONATAL PEDIAT MED, V4, P165, DOI DOI 10.4172/2572-4983.1000165
   Gulczynska EMA., 2012, J MATERN-FETAL NEO M, V25, P32
   Higgins JP., 2019, Cochrane Handbook for Systematic Reviews of Interventions
   Hossain M M, 2013, Mymensingh Med J, V22, P727
   Ichiba H, 2002, PEDIATR INT, V44, P505, DOI 10.1046/j.1442-200X.2002.01610.x
   Iqbal N, 2021, CUREUS J MED SCIENCE, V13, DOI 10.7759/cureus.16826
   Jacobs SE, 2013, COCHRANE DB SYST REV, DOI 10.1002/14651858.CD003311.pub3
   Khan MH, 2022, CUREUS J MED SCIENCE, V14, DOI 10.7759/cureus.21163
   Khashaba MT, 2006, BRAIN DEV-JPN, V28, P375, DOI 10.1016/j.braindev.2005.11.010
   Khashaba MT, 2011, J PEDIATR NEUROL, V9, P299, DOI 10.3233/JPN-2011-0501
   Kumar C, 2023, INDIAN J PEDIATR, V90, P886, DOI 10.1007/s12098-022-04289-8
   Kumar P KV., 2015, J DENT MED SCI, V14, P5
   Lee ACC, 2013, PEDIATR RES, V74, P50, DOI 10.1038/pr.2013.206
   LEVENE M, 1995, ARCH DIS CHILD-FETAL, V73, pF174, DOI 10.1136/fn.73.3.F174
   Lingam I, 2018, DEV NEUROSCI-BASEL, V40, P1, DOI 10.1159/000484891
   McIntyre S, 2021, SEMIN FETAL NEONAT M, V26, DOI 10.1016/j.siny.2021.101265
   Mehmood T FT., 2015, J RAWALPINDI MED COL, V19, P193
   Molloy EJ., 2022, PEDIATR RES
   Mullalli-Bime G., 2016, J MATERN-FETAL NEO M, V29, P52
   Nanda AK JA., 2022, INT J HLTH SCI, V6, P13064
   Okonkwo IR., 2018, INT J PEDIAT NEONAT, V4, P136
   Ovcjak A, 2023, FRONT PHARMACOL, V13, DOI 10.3389/fphar.2022.1037131
   Page MJ, 2021, BMJ-BRIT MED J, V372, DOI [10.1136/bmj.n71, 10.1016/j.ijsu.2021.105906, 10.1136/bmj.n160]
   Prakash R., 2016, J NEPAL PAEDIAT SOC, V36, P256, DOI DOI 10.3126/JNPS.V36I3.15565
   Prakash R., 2016, INT J CONT PEDIAT, V3, P1425
   Quirke F., 2022, BMJ PAEDIATR OPEN, P6
   Quirke FA, 2021, TRIALS, V22, DOI 10.1186/s13063-021-05030-0
   Rahman SU, 2015, J CLIN NEONATOL, V4, P158, DOI 10.4103/2249-4847.159863
   Rashid A FN., 2015, PAK POSTGRAD MED J, V26, P2
   Riaz L, 2021, PAK J MED HEALTH SCI, V15, P2145, DOI 10.53350/pjmhs211582145
   Riyaz Ahmed FK SS., 2016, INT J CONT PEDIAT, V3, P80, DOI DOI 10.18203/2349-3291.IJCP20160095
   Rocha-Ferreira E, 2017, J NEUROINFLAMM, V14, DOI 10.1186/s12974-017-0821-x
   Sajid NK JM., 2018, J U MED DENT COLL, V9, P1
   Savitha MR R., 2016, INT J CONT PEDIAT, V3, P150, DOI DOI 10.18203/2349-3291.IJCP20160149
   Schunemann H., 2013, GRADE HDB GRADING QU, P2013
   Shepherd E, 2019, PLOS MED, V16, DOI 10.1371/journal.pmed.1002988
   Siddiqui MA, 2021, JCPSP-J COLL PHYSICI, V31, P817, DOI 10.29271/jcpsp.2021.07.817
   Sreenivasa B., 2017, SRI LANKA J CHILD HL, V46, P148, DOI DOI 10.4038/SLJCH.V46I2.8271
   Szemraj J, 2005, CLIN BIOCHEM, V38, P457, DOI 10.1016/j.clinbiochem.2005.02.005
   Tagin M, 2013, J PERINATOL, V33, P663, DOI 10.1038/jp.2013.65
   Thayyil S, 2021, LANCET GLOB HEALTH, V9, pE1273, DOI 10.1016/S2214-109X(21)00264-3
   The Cochrane Collaboration, 2020, REV MANAGER REVMAN C
   The EndNote Team, 2013, EndNote.
   Victor S, 2022, EUR J PEDIATR, V181, P875, DOI 10.1007/s00431-021-04320-8
   Viswanathan M., 2013, ASSESSING RISK BIAS
   Wu YW, 2022, NEW ENGL J MED, V387, P148, DOI 10.1056/NEJMoa2119660
NR 71
TC 1
Z9 1
U1 1
U2 1
PU WILEY
PI HOBOKEN
PA 111 RIVER ST, HOBOKEN 07030-5774, NJ USA
SN 0012-1622
EI 1469-8749
J9 DEV MED CHILD NEUROL
JI Dev. Med. Child Neurol.
PD SEP
PY 2024
VL 66
IS 9
BP 1157
EP 1172
DI 10.1111/dmcn.15899
EA MAR 2024
PG 16
WC Clinical Neurology; Pediatrics
WE Science Citation Index Expanded (SCI-EXPANDED)
SC Neurosciences & Neurology; Pediatrics
GA A5Z2D
UT WOS:001182161700001
PM 38468452
OA hybrid
DA 2024-09-06
ER

PT J
AU Hemmingsen, D
   Moster, D
   Engdahl, B
   Klingenberg, C
AF Hemmingsen, Dagny
   Moster, Dag
   Engdahl, Bo
   Klingenberg, Claus
TI Hearing impairment after asphyxia and neonatal encephalopathy: a
   Norwegian population-based study
SO EUROPEAN JOURNAL OF PEDIATRICS
LA English
DT Article
DE Apgar score; Neonatal morbidity; Hypoxic-ischemic encephalopathy;
   Hearing impairment; Sensory loss
ID HYPOXIC-ISCHEMIC ENCEPHALOPATHY; WHOLE-BODY HYPOTHERMIA; APGAR SCORE;
   OTOACOUSTIC EMISSIONS; TERM NEWBORNS; INFANTS; ASSOCIATION; ETIOLOGY;
   OUTCOMES; REGISTRY
AB The purpose of this study is to evaluate the association between perinatal asphyxia, neonatal encephalopathy, and childhood hearing impairment. This is a population-based study including all Norwegian infants born >= 36 weeks gestation between 1999 and 2014 and alive at 2 years (n=866,232). Data was linked from five national health registries with follow-up through 2019. Perinatal asphyxia was defined as need for neonatal intensive care unit (NICU) admission and an Apgar 5-min score of 4-6 (moderate) or 0-3 (severe). We coined infants with seizures and an Apgar 5-min score<7 as neonatal encephalopathy with seizures. Infants who received therapeutic hypothermia were considered to have moderate-severe hypoxic-ischemic encephalopathy (HIE). The reference group for comparisons were non-admitted infants with Apgar 5-min score >= 7. We used logistic regression models and present data as adjusted odds ratios (aORs) with 95% confidence intervals (CI). The aOR for hearing impairment was increased in all infants admitted to NICU: moderate asphyxia aOR 2.2 (95% CI 1.7-2.9), severe asphyxia aOR 5.2 (95% CI 3.6-7.5), neonatal encephalopathy with seizures aOR 7.0 (95% CI 2.6-19.0), and moderate-severe HIE aOR 10.7 (95% CI 5.3-22.0). However, non-admitted infants with Apgar 5-min scores<7 did not have increased OR of hearing impairment. The aOR for hearing impairment for individual Apgar 5-min scores in NICU infants increased with decreasing Apgar scores and was 13.6 (95% CI 5.9-31.3) when the score was 0. Conclusions: An Apgar 5-min score<7 in combination with NICU admission is an independent risk factor for hearing impairment. Children with moderate-severe HIE had the highest risk for hearing impairment.
C1 [Hemmingsen, Dagny] Univ Hosp North Norway, Dept Otorhinolaryngol & Head & Neck Surg, N-9038 Tromso, Norway.
   [Hemmingsen, Dagny; Klingenberg, Claus] UiT Arctic Univ Norway, Paediat Res Grp, Fac Hlth Sci, Tromso, Norway.
   [Moster, Dag] Univ Bergen, Dept Global Publ Hlth & Primary Care, Bergen, Norway.
   [Moster, Dag] Haukeland Hosp, Dept Pediat, Bergen, Norway.
   [Engdahl, Bo] Norwegian Inst Publ Hlth, Dept Phys Hlth & Ageing, Oslo, Norway.
   [Klingenberg, Claus] Univ Hosp North Norway, Dept Paediat & Adolescence Med, Tromso, Norway.
C3 UiT The Arctic University of Tromso; University Hospital of North
   Norway; UiT The Arctic University of Tromso; University of Bergen;
   University of Bergen; Haukeland University Hospital; Norwegian Institute
   of Public Health (NIPH); UiT The Arctic University of Tromso; University
   Hospital of North Norway
RP Hemmingsen, D (corresponding author), Univ Hosp North Norway, Dept Otorhinolaryngol & Head & Neck Surg, N-9038 Tromso, Norway.; Hemmingsen, D (corresponding author), UiT Arctic Univ Norway, Paediat Res Grp, Fac Hlth Sci, Tromso, Norway.
EM dagny.e.hemmingsen@uit.no
OI Engdahl, Bo/0000-0002-9166-5782
FU UiT The Arctic University of Norway (incl University Hospital of North
   Norway); Northern Norway Regional Health Authority; Gerda Meyer Nyquist
   Gulbrandson; Gerdt Meyer Nyquist's Fund; Norwegian SIDS and Stillbirth
   Society
FX Open access funding provided by UiT The Arctic University of Norway
   (incl University Hospital of North Norway) This project was supported by
   the Northern Norway Regional Health Authority, Gerda Meyer Nyquist
   Gulbrandson and Gerdt Meyer Nyquist's Fund, and the Norwegian SIDS and
   Stillbirth Society. The funders played no role in conducting the
   research or writing the paper.
CR [Anonymous], 2014, Obstet Gynecol, V123, P896, DOI 10.1097/01.AOG.0000445580.65983.d2
   Azzopardi D, 2008, BMC PEDIATR, V8, DOI 10.1186/1471-2431-8-17
   Azzopardi D, 2014, NEW ENGL J MED, V371, P140, DOI 10.1056/NEJMoa1315788
   Coenraad S, 2010, INT J PEDIATR OTORHI, V74, P999, DOI 10.1016/j.ijporl.2010.05.024
   Directorate for electronic health services, 2023, Direktoratet for e-helse) Codes for clinical procedures in Norway (Norsk klinisk prosedyrekodeverk (kodeverk for medisinske, kirurgiske og radiologiske prosedyrer, NCMP, NCSP og NCRP))
   Dumanch KA, 2017, AM J AUDIOL, V26, P129, DOI 10.1044/2017_AJA-16-0116
   Ehrenstein Vera, 2009, Clin Epidemiol, V1, P45
   Fitzgerald MP, 2019, EUR J PAEDIATR NEURO, V23, P81, DOI 10.1016/j.ejpn.2018.10.002
   Häkli S, 2014, INT J PEDIATR OTORHI, V78, P1852, DOI 10.1016/j.ijporl.2014.08.007
   Hirvonen M, 2018, PEDIATRICS, V142, DOI 10.1542/peds.2017-3888
   Hogan L, 2007, EUR J OBSTET GYN R B, V130, P169, DOI 10.1016/j.ejogrb.2006.03.002
   Irgens LM, 2000, ACTA OBSTET GYN SCAN, V79, P435, DOI 10.1034/j.1600-0412.2000.079006435.x
   Jacobs SE, 2013, COCHRANE DB SYST REV, DOI 10.1002/14651858.CD003311.pub3
   Jacobs SE, 2011, ARCH PEDIAT ADOL MED, V165, P692, DOI 10.1001/archpediatrics.2011.43
   Jiang ZD, 2006, ACTA PAEDIATR, V95, P1556, DOI 10.1080/08035250600681673
   Joint Committee on Infant Hearing, 2019, J Early Hear Detect Interv, V4, P1
   Jones R, 2018, J MATERN-FETAL NEO M, V31, P791, DOI 10.1080/14767058.2017.1297790
   Koyama S, 2005, ACTA OTO-LARYNGOL, V125, P1028, DOI 10.1080/00016480410023092
   Kvestad E, 2014, INT J PEDIATR OTORHI, V78, P1940, DOI 10.1016/j.ijporl.2014.08.032
   Lagerström I, 2023, ACTA PAEDIATR, V112, P667, DOI 10.1111/apa.16643
   Leite JN, 2016, CODAS, V28, P93, DOI 10.1590/2317-1782/20162015086
   Lieu JEC, 2020, JAMA-J AM MED ASSOC, V324, P2195, DOI 10.1001/jama.2020.17647
   Morzaria S, 2004, INT J PEDIATR OTORHI, V68, P1193, DOI 10.1016/j.ijporl.2004.04.013
   Moster D, 2001, J PEDIATR-US, V138, P798, DOI 10.1067/mpd.2001.114694
   Mwaniki MK, 2012, LANCET, V379, P445, DOI 10.1016/S0140-6736(11)61577-8
   Norwegian Institute of Public Health, 2019, Report
   Norwegian Ministry of Labour and Social Affairs, 2022, The Norwegian Social Insurance Scheme
   Ohl C, 2009, INT J PEDIATR OTORHI, V73, P1691, DOI 10.1016/j.ijporl.2009.08.027
   Persson M, 2018, BMJ-BRIT MED J, V360, DOI 10.1136/bmj.k207
   Péus D, 2022, AUDIOL RES, V12, P377, DOI 10.3390/audiolres12040038
   Ribeiro GE, 2016, INT J PEDIATR OTORHI, V89, P136, DOI 10.1016/j.ijporl.2016.08.009
   RUTH VJ, 1988, BMJ-BRIT MED J, V297, P24, DOI 10.1136/bmj.297.6640.24
   Shankaran S, 2005, NEW ENGL J MED, V353, P1574, DOI 10.1056/NEJMcps050929
   Shankaran S, 2012, NEW ENGL J MED, V366, P2085, DOI 10.1056/NEJMoa1112066
   SILVER S, 1995, PEDIATRICS, V95, P579
   Smit E, 2013, J PEDIATR-US, V163, P995, DOI 10.1016/j.jpeds.2013.06.012
   The Norwegian Directorate of Health, 2023, The National Patient Registry (NPR) in Norway
   The Norwegian Institute of Public Health (NIPH), 2023, The Norwegian Cause of Death registry
   Uhlén I, 2020, INT J AUDIOL, V59, P866, DOI 10.1080/14992027.2020.1776405
   van Dommelen P, 2010, ACTA PAEDIATR, V99, P344, DOI 10.1111/j.1651-2227.2009.01614.x
   Vos B, 2015, BMC PEDIATR, V15, DOI 10.1186/s12887-015-0479-4
   Watterberg KL, 2015, PEDIATRICS, V136, P819, DOI 10.1542/peds.2015-2651
   Yoshinaga-Itano C, 1998, PEDIATRICS, V102, P1161, DOI 10.1542/peds.102.5.1161
NR 43
TC 0
Z9 0
U1 0
U2 0
PU SPRINGER
PI NEW YORK
PA ONE NEW YORK PLAZA, SUITE 4600, NEW YORK, NY, UNITED STATES
SN 0340-6199
EI 1432-1076
J9 EUR J PEDIATR
JI Eur. J. Pediatr.
PD MAR
PY 2024
VL 183
IS 3
BP 1163
EP 1172
DI 10.1007/s00431-023-05321-5
PG 10
WC Pediatrics
WE Science Citation Index Expanded (SCI-EXPANDED)
SC Pediatrics
GA A9Z7V
UT WOS:001286054600002
PM 37991501
OA hybrid, Green Published
DA 2024-09-06
ER

PT J
AU Peebles, PJ
   Christ, L
   Flibotte, J
   Presser, L
   Carr, LH
AF Peebles, Patrick J.
   Christ, Lori
   Flibotte, John
   Presser, Liandra
   Carr, Leah H.
TI Standardizing neonatal hypoxic ischemic encephalopathy evaluation and
   documentation practices
SO JOURNAL OF PERINATOLOGY
LA English
DT Article
ID HYPOTHERMIA
AB BackgroundInfants at risk for hypoxic ischemic encephalopathy (HIE) require a time sensitive evaluation and decision-making regarding treatment with therapeutic hypothermia (TH). Prior to this project, there was no standardized approach to evaluating these infants locally.MethodsIncluded infants were "at risk for HIE," defined as meeting the "patient characteristics" and "biochemical criteria" per the institutional HIE pathway. Our primary outcome was documentation of an HIE therapeutic hypothermia evaluation (HIETHE) within the first six hours of life which included: (1) recognition of at-risk status, (2) an encephalopathy exam, and (3) a decision regarding TH. Plan-Do-Study-Act cycles included novel clinical decision support.ResultsFrom October 2020 to May 2023, among infants at-risk for HIE, the average percentage with an HIETHE documented improved from 47% to 82%.ConclusionsWe standardized the approach to infants at risk for HIE and improved the presence of a complete and timely evaluation regarding TH eligibility.
C1 [Peebles, Patrick J.] Univ Wisconsin, Sch Med & Publ Hlth, Dept Pediat, Div Neonatol, Madison, WI 53706 USA.
   [Christ, Lori; Flibotte, John; Carr, Leah H.] Childrens Hosp Philadelphia, Dept Pediat, Div Neonatol, Philadelphia, PA USA.
   [Christ, Lori; Flibotte, John; Carr, Leah H.] Univ Penn, Perelman Sch Med, Dept Pediat, Philadelphia, PA USA.
   [Presser, Liandra] Lehigh Valley Hlth Network, Div Neonatol, Dept Pediat, Allentown, PA USA.
   [Carr, Leah H.] Childrens Hosp Philadelphia, Dept Biomed & Hlth Informat, Philadelphia, PA USA.
C3 University of Wisconsin System; University of Wisconsin Madison;
   University of Pennsylvania; Pennsylvania Medicine; Childrens Hospital of
   Philadelphia; University of Pennsylvania; Lehigh Valley Health Network;
   University of Pennsylvania; Pennsylvania Medicine; Childrens Hospital of
   Philadelphia
RP Peebles, PJ (corresponding author), Univ Wisconsin, Sch Med & Publ Hlth, Dept Pediat, Div Neonatol, Madison, WI 53706 USA.
EM pjpeebles@wisc.edu
OI Peebles, Patrick/0000-0002-9724-9456
CR Blecharczyk Elizabeth, 2022, Hosp Pediatr, V12, P29, DOI 10.1542/hpeds.2021-006135
   Carlton K, 2021, J PERINAT MED, V49, P389, DOI 10.1515/jpm-2020-0095
   Harris PA, 2009, J BIOMED INFORM, V42, P377, DOI 10.1016/j.jbi.2008.08.010
   Jacobs SE, 2013, COCHRANE DB SYST REV, DOI 10.1002/14651858.CD003311.pub3
   Kurinczuk JJ, 2010, EARLY HUM DEV, V86, P329, DOI 10.1016/j.earlhumdev.2010.05.010
   Naghavi M, 2015, LANCET, V385, P117, DOI 10.1016/S0140-6736(14)61682-2
   Ogrinc Greg, 2016, BMJ Qual Saf, V25, P986, DOI 10.1136/bmjqs-2015-004411
   Papile LA, 2014, PEDIATRICS, V133, P1146, DOI 10.1542/peds.2014-0899
   Provost L.P., 2011, The health care data guide: Learning from data for improvement
   Shankaran S, 2005, NEW ENGL J MED, V353, P1574, DOI 10.1056/NEJMcps050929
   Sittig DF, 2008, J BIOMED INFORM, V41, P387, DOI 10.1016/j.jbi.2007.09.003
   Stoller J, 2021, ICU CLIN PATHWAY THE
   Tagin MA, 2012, ARCH PEDIAT ADOL MED, V166, P558, DOI 10.1001/archpediatrics.2011.1772
NR 13
TC 0
Z9 0
U1 0
U2 0
PU SPRINGERNATURE
PI LONDON
PA CAMPUS, 4 CRINAN ST, LONDON, N1 9XW, ENGLAND
SN 0743-8346
EI 1476-5543
J9 J PERINATOL
JI J. Perinatol.
PD AUG
PY 2024
VL 44
IS 8
BP 1216
EP 1221
DI 10.1038/s41372-024-01916-4
EA FEB 2024
PG 6
WC Obstetrics & Gynecology; Pediatrics
WE Science Citation Index Expanded (SCI-EXPANDED)
SC Obstetrics & Gynecology; Pediatrics
GA A8A9M
UT WOS:001175683700002
PM 38424232
DA 2024-09-06
ER

PT J
AU Binet, L
   Debillon, T
   Beck, J
   Vilotitch, A
   Guellec, I
   Ego, A
   Chevallier, M
AF Binet, Lauren
   Debillon, Thierry
   Beck, Jonathan
   Vilotitch, Antoine
   Guellec, Isabelle
   Ego, Anne
   Chevallier, Marie
CA LYTONEPAL res grp
TI Effect of gestational age on cerebral lesions in neonatal encephalopathy
SO ARCHIVES OF DISEASE IN CHILDHOOD-FETAL AND NEONATAL EDITION
LA English
DT Article
DE magnetic resonance imaging; neonatology
ID HYPOXIC-ISCHEMIC ENCEPHALOPATHY; THERAPEUTIC HYPOTHERMIA; PRETERM
   INFANTS; OUTCOMES; INJURY; BRAIN
AB Objective To determine the risk on brain lesions according to gestational age (GA) in neonates with neonatal encephalopathy.Design Secondary analysis of the prospective national French population-based cohort, Long-Term Outcome of NeonataL EncePhALopathy.Setting French neonatal intensive care units.Patients Neonates with moderate or severe neonatal encephalopathy (NE) born at >= 34 weeks' GA (wGA) between September 2015 and March 2017.Main outcome measures The results of MRI performed within the first 12 days were classified in seven injured brain regions: basal ganglia and thalami, white matter (WM), cortex, posterior limb internal capsule, corpus callosum, brainstem and cerebellum. A given infant could have several brain structures affected. Risk of brain lesion according to GA was estimated by crude and adjusted ORs (aOR).Results MRI was available for 626 (78.8%) of the 794 included infants with NE. WM lesions predominated in preterm compared with term infants. Compared with 39-40 wGA neonates, those born at 34-35 wGA and 37-38 wGA had greater risk of WM lesions after adjusting for perinatal factors (aOR 4.0, 95% CI (1.5 to 10.7) and ORa 2.0, 95% CI (1.1 to 3.5), respectively).Conclusion WM is the main brain structure affected in late-preterm and early-term infants with NE, with fewer WM lesions as GA increases. This finding could help clinicians to estimate prognosis and improve the understanding of the pathophysiology of NE.Trial registration number NCT02676063, ClinicalTrials.gov.
C1 [Binet, Lauren; Debillon, Thierry; Chevallier, Marie] Grenoble Alpes Univ Hosp, Neonatal Intens Care Unit, Grenoble, France.
   [Debillon, Thierry; Ego, Anne; Chevallier, Marie] Univ Grenoble Alpes, Grenoble Inst Engn, Grenoble Alpes, TIMC IMAG,CNRS,Publ Hlth Dept, Grenoble, France.
   [Beck, Jonathan] Reims Univ Hosp Alix Champagne, Dept Neonatol, Reims, France.
   [Vilotitch, Antoine] Grenoble Alpes Univ Hosp, Publ Hlth Dept, Data Engn Unit, Univvers Grenoble Alpes, Grenoble, France.
   [Guellec, Isabelle] Univ Hosp Nice Cote Azur, Neonatal Intens Care Med Dept 7, Nice, France.
   [Ego, Anne] Univ Paris, CRESS, Obstet Perinatal & Pediat Epidemiol Res Team, EPOPe,INSERM,INRAE, F-75004 Paris, France.
C3 CHU Grenoble Alpes; Communaute Universite Grenoble Alpes; Universite
   Grenoble Alpes (UGA); Communaute Universite Grenoble Alpes; Institut
   National Polytechnique de Grenoble; Universite Grenoble Alpes (UGA);
   Centre National de la Recherche Scientifique (CNRS); Communaute
   Universite Grenoble Alpes; Universite Grenoble Alpes (UGA); CHU Grenoble
   Alpes; Universite Paris Cite; Institut National de la Sante et de la
   Recherche Medicale (Inserm); INRAE
RP Chevallier, M (corresponding author), Grenoble Alpes Univ Hosp, Neonatal Intens Care Unit, Grenoble, France.
EM MChevallier3@chu-grenoble.fr
RI EGO, Anne/G-7071-2011
OI EGO, Anne/0000-0002-1025-910X; Guellec, Isabelle/0000-0002-6330-5085
FU French Program for Hospital Clinical Research [PHRC- N- 13- 0327]
FX 2013 French Program for Hospital Clinical Research (PHRC- N- 13- 0327).
   The funder had no role in the design and conduct of the study.
CR Acun C, 2022, AM J OBSTET GYNECOL, V227, DOI 10.1016/j.ajog.2022.06.002
   Basu SK, 2016, ARCH DIS CHILD-FETAL, V101, pF149, DOI 10.1136/archdischild-2015-308733
   Beck J, 2022, PEDIATR RES, V92, P880, DOI 10.1038/s41390-021-01846-3
   Bulut O, 2021, PEDIATR INT, V63, P60, DOI 10.1111/ped.14437
   Burnsed J, 2017, ACTA PAEDIATR, V106, P1772, DOI 10.1111/apa.13983
   Chalak LF, 2012, J PEDIATR-US, V160, P388, DOI 10.1016/j.jpeds.2011.09.001
   Debillon T, 2023, PEDIATR RES, V93, P1975, DOI 10.1038/s41390-022-02352-w
   Debillon T, 2018, BMC PEDIATR, V18, DOI 10.1186/s12887-018-1232-6
   Delnord M, 2019, SEMIN FETAL NEONAT M, V24, P3, DOI 10.1016/j.siny.2018.09.001
   du Plessis AJ, 2002, CURR OPIN NEUROL, V15, P151, DOI 10.1097/00019052-200204000-00005
   Ego A, 2016, J GYNECOL OBST BIO R, V45, P155, DOI 10.1016/j.jgyn.2015.08.009
   Faix R., 2023, RANDOMIZED TRIAL TAR
   Gancarski L., 2023, PERFECTIONNEMENT PED, V6, P88, DOI [10.1016/j.perped.2023.01.019, DOI 10.1016/J.PERPED.2023.01.019]
   Gopagondanahalli KR, 2016, FRONT PEDIATR, V4, DOI 10.3389/fped.2016.00114
   Guellec I, 2023, J PEDIATR-US, V257, P1, DOI 10.1016/j.jpeds.2023.02.003
   Guillot M, 2021, SEMIN PERINATOL, V45, DOI 10.1016/j.semperi.2021.151469
   Gutvirtz G, 2018, J PEDIATR-US, V194, P81, DOI 10.1016/j.jpeds.2017.09.060
   Herrera TI, 2018, EARLY HUM DEV, V125, P1, DOI 10.1016/j.earlhumdev.2018.08.003
   Jacobs SE, 2013, COCHRANE DB SYST REV, DOI 10.1002/14651858.CD003311.pub3
   Jin C, 2019, HUM BRAIN MAPP, V40, P3620, DOI 10.1002/hbm.24620
   Lademann H, 2021, HEALTHCARE-BASEL, V9, DOI 10.3390/healthcare9080994
   Li AM, 2009, PEDIATR RES, V65, P85, DOI 10.1203/PDR.0b013e31818912d2
   Nakhleh-Philippe P, 2023, FRONT PEDIATR, V11, DOI 10.3389/fped.2023.1057724
   Papile LA, 2014, PEDIATRICS, V133, P1146, DOI 10.1542/peds.2014-0899
   Rao R, 2017, J PEDIATR-US, V183, P37, DOI 10.1016/j.jpeds.2016.11.019
   Riddle A, 2006, J NEUROSCI, V26, P3045, DOI 10.1523/JNEUROSCI.5200-05.2006
   Rubin D. B., 1987, Multiple Imputation for Nonresponse in Surveys, DOI [10.1002/9780470316696, DOI 10.1002/9780470316696]
   Rutherford M, 2010, LANCET NEUROL, V9, P39, DOI 10.1016/S1474-4422(09)70295-9
   Sabir Hemmen, 2021, Semin Fetal Neonatal Med, V26, P101257, DOI 10.1016/j.siny.2021.101257
   SARNAT HB, 1976, ARCH NEUROL-CHICAGO, V33, P696, DOI 10.1001/archneur.1976.00500100030012
   Seikku L, 2016, PEDIATRICS, V137, DOI 10.1542/peds.2015-3334
   Shipley L, 2021, ARCH DIS CHILD-FETAL, V106, pF529, DOI 10.1136/archdischild-2020-320902
   Sie LTL, 1997, NEUROPEDIATRICS, V28, P97, DOI 10.1055/s-2007-973680
   Thompson CM, 1997, ACTA PAEDIATR, V86, P757, DOI 10.1111/j.1651-2227.1997.tb08581.x
   Volpe JJ, 2011, INT J DEV NEUROSCI, V29, P423, DOI 10.1016/j.ijdevneu.2011.02.012
NR 35
TC 1
Z9 1
U1 0
U2 0
PU BMJ PUBLISHING GROUP
PI LONDON
PA BRITISH MED ASSOC HOUSE, TAVISTOCK SQUARE, LONDON WC1H 9JR, ENGLAND
SN 1359-2998
EI 1468-2052
J9 ARCH DIS CHILD-FETAL
JI Arch. Dis. Child.-Fetal Neonatal Ed.
PD SEP
PY 2024
VL 109
IS 5
BP 562
EP 568
DI 10.1136/archdischild-2023-326131
EA FEB 2024
PG 7
WC Pediatrics
WE Science Citation Index Expanded (SCI-EXPANDED)
SC Pediatrics
GA E1H6I
UT WOS:001185765100001
PM 38418209
DA 2024-09-06
ER

PT J
AU Pavel, AM
   Rennie, JM
   de Vries, LS
   Mathieson, SR
   Livingstone, V
   Finder, M
   Foran, A
   Shah, DK
   Pressler, RM
   Weeke, LC
   Dempsey, EM
   Murray, DM
   Boylan, GB
AF Pavel, Andreea M.
   Rennie, Janet M.
   de Vries, Linda S.
   Mathieson, Sean R.
   Livingstone, Vicki
   Finder, Mikael
   Foran, Adrienne
   Shah, Divyen K.
   Pressler, Ronit M.
   Weeke, Lauren C.
   Dempsey, Eugene M.
   Murray, Deirdre M.
   Boylan, Geraldine B.
TI Temporal evolution of electrographic seizures in newborn infants with
   hypoxic-ischaemic encephalopathy requiring therapeutic hypothermia: a
   secondary analysis of the ANSeR studies
SO LANCET CHILD & ADOLESCENT HEALTH
LA English
DT Article
ID BRAIN-INJURY; NEONATAL ENCEPHALOPATHY; OUTCOMES; BURDEN
AB Background Despite extensive research on neonatal hypoxic-ischaemic encephalopathy, detailed information about electrographic seizures during active cooling and rewarming of therapeutic hypothermia is sparse. We aimed to describe temporal evolution of seizures and determine whether there is a correlation of seizure evolution with 2 -year outcome. Methods This secondary analysis included newborn infants recruited from eight European tertiary neonatal intensive care units for two multicentre studies (a randomised controlled trial [NCT02431780] and an observational study [NCT02160171]). Infants were born at 36(+0) weeks of gestation with moderate or severe hypoxic-ischaemic encephalopathy and underwent therapeutic hypothermia with prolonged conventional video-electroencephalography (EEG) monitoring for 10 h or longer from the start of rewarming. Seizure burden characteristics were calculated based on electrographic seizures annotations: hourly seizure burden (minutes of seizures within an hour) and total seizure burden (minutes of seizures within the entire recording). We categorised infants into those with electrographic seizures during active cooling only, those with electrographic seizures during cooling and rewarming, and those without seizures. Neurodevelopmental outcomes were determined using the Bayley's Scales of Infant and Toddler Development, Third Edition (BSID-III), the Griffiths Mental Development Scales (GMDS), or neurological assessment. An abnormal outcome was defined as death or neurodisability at 2 years. Neurodisability was defined as a composite score of 85 or less on any subscales for BSID-III, a total score of 87 or less for GMDS, or a diagnosis of cerebral palsy (dyskinetic cerebral palsy, spastic quadriplegia, or mixed motor impairment) or epilepsy. Findings Of 263 infants recruited between Jan 1, 2011, and Feb 7, 2017, we included 129 infants: 65 had electrographic seizures (43 during active cooling only and 22 during and after active cooling) and 64 had no seizures. Compared with infants with seizures during active cooling only, those with seizures during and after active cooling had a longer seizure period (median 12 h [IQR 3-28] vs 68 h [35-86], p<0<middle dot>0001), more seizures (median 12 [IQR 5-36] vs 94 [24-134], p<0<middle dot>0001), and higher total seizure burden (median 69 min [IQR 22-104] vs 167 min [54-275], p=0<middle dot>0033). Hourly seizure burden peaked at about 20-24 h in both groups, and infants with seizures during and after active cooling had a secondary peak at 85 h of age. When combined, worse EEG background (major abnormalities and inactive background) at 12 h and 24 h were associated with the seizure group: compared with infants with a better EEG background (normal, mild, or moderate abnormalities), infants with a worse EEG background were more likely to have seizures after cooling at 12 h (13 [54%] of 24 vs four [14%] of 28; odds ratio 7<middle dot>09 [95% CI 1<middle dot>88-26<middle dot>77], p=0<middle dot>0039) and 24 h (14 [56%] of 25 vs seven [18%] of 38; 5<middle dot>64 [1<middle dot>81-17<middle dot>60], p=0<middle dot>0029). There was a significant relationship between EEG grade at 12 h (four categories) and seizure group (p=0<middle dot>020).
   High total seizure burden was associated with increased odds of an abnormal outcome at 2 years of age (odds ratio 1<middle dot>007 [95% CI 1<middle dot>000-1<middle dot>014], p=0<middle dot>046), with a medium negative correlation between total seizure burden and BSID-III cognitive score (r(S)=-0<middle dot>477, p=0<middle dot>014, n=26). Interpretation Overall, half of infants with hypoxic-ischaemic encephalopathy had electrographic seizures and a third of those infants had seizures beyond active cooling, with worse outcomes. These results raise the importance of prolonged EEG monitoring of newborn infants with hypoxic-ischaemic encephalopathy not only during active cooling but throughout the rewarming phase and even longer when seizures are detected. Copyright (c) 2024 The Author(s). Published by Elsevier Ltd. This is an Open Access article under the CC BY 4.0 license.
C1 [Pavel, Andreea M.; Mathieson, Sean R.; Livingstone, Vicki; Dempsey, Eugene M.; Murray, Deirdre M.; Boylan, Geraldine B.] Univ Coll Cork, INFANT Res Ctr, Cork T12 DFK4, Ireland.
   [Pavel, Andreea M.; Mathieson, Sean R.; Livingstone, Vicki; Dempsey, Eugene M.; Murray, Deirdre M.; Boylan, Geraldine B.] Univ Coll Cork, Dept Paediat & Child Hlth, Cork T12 DFK4, Ireland.
   [Rennie, Janet M.] UCL, Inst Womens Hlth, London, England.
   [de Vries, Linda S.; Weeke, Lauren C.] Univ Utrecht, Univ Med Ctr Utrecht, Utrecht Brain Ctr, Utrecht, Netherlands.
   [Finder, Mikael] Karolinska Univ Hosp, Dept Neonatal Med, Stockholm, Sweden.
   [Finder, Mikael] Karolinska Inst, Dept CLINTEC, Div Paediat, Stockholm, Sweden.
   [Foran, Adrienne] Rotunda Hosp, Dept Neonatal Med, Dublin, Ireland.
   [Shah, Divyen K.] Royal London Hosp, London, England.
   [Shah, Divyen K.] Queen Mary Univ London, London Sch Med & Dent, London, England.
   [Pressler, Ronit M.] Great Ormond St Hosp Children NHS Fdn Trust, Dept Clin Neurophysiol, London, England.
C3 University College Cork; University College Cork; University of London;
   University College London; Utrecht University; Utrecht University
   Medical Center; Karolinska Institutet; Karolinska University Hospital;
   Karolinska Institutet; Barts Health NHS Trust; Royal London Hospital;
   University of London; Queen Mary University London; University of
   London; University College London; Great Ormond Street Hospital for
   Children NHS Foundation Trust
RP Boylan, GB (corresponding author), Univ Coll Cork, INFANT Res Ctr, Cork T12 DFK4, Ireland.; Boylan, GB (corresponding author), Univ Coll Cork, Dept Paediat & Child Hlth, Cork T12 DFK4, Ireland.
EM g.boylan@ucc.ie
RI Livingstone, Vicki/KMA-6395-2024
OI Livingstone, Vicki/0000-0002-3309-1231; Murray,
   Mairead/0000-0002-5581-6408; Pressler, Ronit/0000-0002-2905-6839;
   Boylan, Geraldine/0000-0003-0920-5291
FU Wellcome Trust, Science Foundation Ireland; Irish Health Research Board
FX Wellcome Trust, Science Foundation Ireland, and the Irish Health
   Research Board.
CR Alharbi HM, 2023, NEUROLOGY, V100, pE1976, DOI 10.1212/WNL.0000000000207202
   Althouse AD, 2016, ANN THORAC SURG, V101, P1644, DOI 10.1016/j.athoracsur.2015.11.024
   Aslam S, 2019, FRONT PEDIATR, V7, DOI 10.3389/fped.2019.00142
   Basti C, 2020, SEIZURE-EUR J EPILEP, V83, P154, DOI 10.1016/j.seizure.2020.10.021
   Bourel-Ponchel E, 2023, DEV MED CHILD NEUROL, V65, P58, DOI 10.1111/dmcn.15302
   Cainelli E, 2021, CHILDREN-BASEL, V8, DOI 10.3390/children8111076
   Chalak Lina F, 2021, JAMA Neurol, V78, P1484, DOI 10.1001/jamaneurol.2021.3723
   Chen YJ, 2020, BIOMED J, V43, P285, DOI 10.1016/j.bj.2020.06.008
   CLANCY RR, 1987, EPILEPSIA, V28, P537, DOI 10.1111/j.1528-1157.1987.tb03685.x
   Cohen J., 1988, STAT POWER ANAL FO R, V2nd, P29
   Edwards AD, 2010, BMJ-BRIT MED J, V340, DOI 10.1136/bmj.c363
   Enomoto S, 1996, ANESTHESIOLOGY, V84, P1392, DOI 10.1097/00000542-199606000-00016
   Gale C, 2018, ARCH DIS CHILD-FETAL, V103, pF301, DOI 10.1136/archdischild-2017-313707
   Gebauer CM, 2006, PEDIATRICS, V117, P843, DOI 10.1542/peds.2004-1587
   Gerrits LC, 2005, PEDIATR RES, V57, P342, DOI 10.1203/01.PDR.0000150801.61188.5F
   Glass HC, 2011, J PEDIATR-US, V159, P731, DOI 10.1016/j.jpeds.2011.07.015
   Higgins RD, 2011, J PEDIATR-US, V159, P851, DOI 10.1016/j.jpeds.2011.08.004
   Jacobs SE, 2013, COCHRANE DB SYST REV, DOI 10.1002/14651858.CD003311.pub3
   Kharoshankaya L, 2016, DEV MED CHILD NEUROL, V58, P1242, DOI 10.1111/dmcn.13215
   Lee ACC, 2013, PEDIATR RES, V74, P50, DOI 10.1038/pr.2013.206
   Low E, 2012, ARCH DIS CHILD-FETAL, V97, pF267, DOI 10.1136/archdischild-2011-300716
   Lynch NE, 2015, SEIZURE-EUR J EPILEP, V33, P60, DOI 10.1016/j.seizure.2015.10.007
   Massaro AN, 2015, J NEUROPHYSIOL, V114, P818, DOI 10.1152/jn.00353.2015
   Murray DM, 2016, PEDIATRICS, V138, DOI 10.1542/peds.2016-0659
   Pavel AM, 2020, LANCET CHILD ADOLESC, V4, P740, DOI 10.1016/S2352-4642(20)30239-X
   Pellegrin S, 2019, VACCINE, V37, P7596, DOI 10.1016/j.vaccine.2019.05.031
   Rennie JM, 2019, ARCH DIS CHILD-FETAL, V104, pF493, DOI 10.1136/archdischild-2018-315624
   Russ Jeffrey B, 2021, Neoreviews, V22, pe148, DOI 10.1542/neo.22-3-e148
   Sánchez-Meca J, 2003, PSYCHOL METHODS, V8, P448, DOI 10.1037/1082-989X.8.4.448
   Schulzke Sven M, 2007, BMC Pediatr, V7, P30
   Shah DK, 2014, ARCH DIS CHILD-FETAL, V99, pF219, DOI 10.1136/archdischild-2013-305206
   Shankaran S, 2012, NEW ENGL J MED, V366, P2085, DOI 10.1056/NEJMoa1112066
   Shellhaas RA, 2011, J CLIN NEUROPHYSIOL, V28, P611, DOI 10.1097/WNP.0b013e31823e96d7
   Thoresen M, 2008, CLIN PERINATOL, V35, P749, DOI 10.1016/j.clp.2008.07.018
   Wusthoff CJ, 2011, J CHILD NEUROL, V26, P724, DOI 10.1177/0883073810390036
   Yap V, 2009, PEDIATR NEUROL, V41, P327, DOI 10.1016/j.pediatrneurol.2009.05.004
NR 36
TC 1
Z9 1
U1 0
U2 0
PU ELSEVIER SCI LTD
PI London
PA 125 London Wall, London, ENGLAND
SN 2352-4642
J9 LANCET CHILD ADOLESC
JI Lancet Child. Adolesc. Health
PD MAR
PY 2024
VL 8
IS 3
BP 214
EP 224
DI 10.1016/S2352-4642(23)00296-1
EA FEB 2024
PG 11
WC Pediatrics
WE Science Citation Index Expanded (SCI-EXPANDED)
SC Pediatrics
GA LP9H5
UT WOS:001188118600001
PM 38246187
OA hybrid, Green Published
DA 2024-09-06
ER

PT J
AU Moran, P
   Sullivan, K
   Zanelli, SA
   Burnsed, J
AF Moran, Patricia
   Sullivan, Kelsey
   Zanelli, Santina A.
   Burnsed, Jennifer
TI Single-center Experience with Therapeutic Hypothermia for
   Hypoxic-Ischemic Encephalopathy in Infants with &lt;36 Weeks' Gestation
SO AMERICAN JOURNAL OF PERINATOLOGY
LA English
DT Article
DE preterm infants; hypoxic-ischemic encephalopathy; therapeutic
   hypothermia; cooling
ID WHOLE-BODY HYPOTHERMIA; NEONATAL ENCEPHALOPATHY; SYSTEMIC HYPOTHERMIA;
   PRETERM INFANTS; BRAIN-INJURY; OUTCOMES; NEWBORNS; ASPHYXIA; TERM; AGE
AB <bold>Objective: </bold>Hypoxic-ischemic encephalopathy (HIE) is a leading cause of morbidity and mortality in neonates. Therapeutic hypothermia (TH) has improved outcomes and mortality in infants with >36 weeks' gestational age (GA) with moderate-to-severe HIE. There are limited data on the safety and efficacy of TH in preterm infants with HIE. This study describes our experience and examines the safety of TH in neonates with <36 weeks' GA. <bold>Study design: </bold>A single-center, retrospective study of preterm neonates born at <36 weeks' GA with moderate-to-severe HIE and treated with TH, compared to a cohort of term neonates with HIE (>= 37 weeks' GA), was conducted. The term cohort was matched for degree of background abnormality on electroencephalogram, sex, inborn versus outborn status, and birth year. Medical records were reviewed for pregnancy and delivery complications, need for transfusion, sedation and antiseizure medications, electroencephalography and imaging findings, and in-hospital mortality. <bold>Results: </bold>Forty-two neonates born at <36 weeks' GA with HIE received TH between 2005 and 2022. Data from 42 term neonates were analyzed for comparison. The average GA of the preterm cohort was 34.6 weeks and 39.3 weeks for the term cohort. Apgar scores, degree of acidosis, and need for blood product transfusions were similar between groups. Preterm infants were more likely to require inotropic support (55 vs. 29%, p = 0.026) and hydrocortisone (36 vs. 12%, p = 0.019) for hypotension. The proportion of infants without evidence of injury on magnetic resonance imaging was similar in both groups: 43 versus 50% in preterm and term infants, respectively. No significant difference was found in mortality between groups. <bold>Conclusion: </bold>In this single-center cohort, TH in preterm infants appears to be as safe as in term infants, with no significant increase in intracranial bleeds or mortality. Preterm infants more frequently required inotropes and steroids for hypotension. Further research is needed to determine efficacy of TH in preterm infants.
C1 [Moran, Patricia; Sullivan, Kelsey; Zanelli, Santina A.; Burnsed, Jennifer] Univ Virginia, Dept Pediat, Div Neonatol, 1215 Lee St, Charlottesville, VA 22903 USA.
C3 University of Virginia
RP Burnsed, J (corresponding author), Univ Virginia, Dept Pediat, Div Neonatol, 1215 Lee St, Charlottesville, VA 22903 USA.
EM JCW5B@virginia.edu
OI Burnsed, Jennifer/0000-0002-1902-1499
CR Ambalavanan N, 2006, PEDIATRICS, V118, P2084, DOI 10.1542/peds.2006-1591
   Azzopardi D, 2009, ARCH DIS CHILD-FETAL, V94, pF260, DOI 10.1136/adc.2008.146977
   Azzopardi D, 2014, NEW ENGL J MED, V371, P140, DOI 10.1056/NEJMoa1315788
   Azzopardi D, 2012, PLOS ONE, V7, DOI 10.1371/journal.pone.0038504
   Berg M., 2023, THERAPEUTIC HYPOTHER
   CATLIN EA, 1986, J PEDIATR-US, V109, P865, DOI 10.1016/S0022-3476(86)80715-6
   Edwards AD, 2010, BMJ-BRIT MED J, V340, DOI 10.1136/bmj.c363
   Gluckman PD, 2005, LANCET, V365, P663, DOI 10.1016/S0140-6736(05)17946-X
   Haynes RL, 2013, CLIN PERINATOL, V40, P707, DOI [10.1016/j.c1p.2013.07.003, 10.1016/j.clp.2013.07.003]
   Herrera TI, 2018, EARLY HUM DEV, V125, P1, DOI 10.1016/j.earlhumdev.2018.08.003
   Jacobs SE, 2013, COCHRANE DB SYST REV, DOI 10.1002/14651858.CD003311.pub3
   Jacobs SE, 2011, ARCH PEDIAT ADOL MED, V165, P692, DOI 10.1001/archpediatrics.2011.43
   Kyokan M, 2023, SAGE OPEN MED, V11, DOI 10.1177/20503121231172866
   Laptook AR, 2017, JAMA-J AM MED ASSOC, V318, P1550, DOI 10.1001/jama.2017.14972
   Laptook AR, 2016, CLIN PERINATOL, V43, P529, DOI 10.1016/j.clp.2016.04.010
   Miller SP, 2004, AM J OBSTET GYNECOL, V190, P93, DOI 10.1016/S0002-9378(03)00908-6
   Mrelashvili A, 2020, PEDIATR RES, V88, P824, DOI 10.1038/s41390-020-01143-5
   Papile LA, 2014, PEDIATRICS, V133, P1146, DOI 10.1542/peds.2014-0899
   Pavageau L, 2020, PEDIATR RES, V87, P697, DOI 10.1038/s41390-019-0562-x
   Rao R, 2017, J PEDIATR-US, V183, P37, DOI 10.1016/j.jpeds.2016.11.019
   ROHRER MJ, 1992, CRIT CARE MED, V20, P1402, DOI 10.1097/00003246-199210000-00007
   Salhab WA, 2005, PEDIATR NEUROL, V32, P25, DOI 10.1016/j.pediatrneurol.2004.06.016
   SARNAT HB, 1976, ARCH NEUROL-CHICAGO, V33, P696, DOI 10.1001/archneur.1976.00500100030012
   Shankaran S, 2005, NEW ENGL J MED, V353, P1574, DOI 10.1056/NEJMcps050929
   Shankaran S, 2012, NEW ENGL J MED, V366, P2085, DOI 10.1056/NEJMoa1112066
   Shipley L, 2021, ARCH DIS CHILD-FETAL, V106, pF529, DOI 10.1136/archdischild-2020-320902
   SILVERMAN WA, 1958, PEDIATRICS, V22, P876
   Simbruner G, 2010, PEDIATRICS, V126, pE771, DOI 10.1542/peds.2009-2441
   Sommers R, 2013, PEDIATR RES, V74, P705, DOI 10.1038/pr.2013.157
   Thompson CM, 1997, ACTA PAEDIATR, V86, P757, DOI 10.1111/j.1651-2227.1997.tb08581.x
   Volpe J J, 2022, J Neonatal Perinatal Med, V15, P1, DOI 10.3233/NPM-210803
   Volpe JJ, 2009, LANCET NEUROL, V8, P110, DOI 10.1016/S1474-4422(08)70294-1
   Wyckoff MH, 2015, CIRCULATION, V132, pS543, DOI 10.1161/CIR.0000000000000267
   Zanelli S, 2008, J PERINATOL, V28, P171, DOI 10.1038/sj.jp.7211896
NR 34
TC 2
Z9 2
U1 0
U2 0
PU THIEME MEDICAL PUBL INC
PI NEW YORK
PA 333 SEVENTH AVE, NEW YORK, NY 10001 USA
SN 0735-1631
EI 1098-8785
J9 AM J PERINAT
JI Am. J. Perinatol.
PD SEP
PY 2024
VL 41
IS 12
BP 1680
EP 1687
DI 10.1055/a-2251-6317
EA FEB 2024
PG 8
WC Obstetrics & Gynecology; Pediatrics
WE Science Citation Index Expanded (SCI-EXPANDED)
SC Obstetrics & Gynecology; Pediatrics
GA C9O0M
UT WOS:001159046200001
PM 38262469
DA 2024-09-06
ER

PT J
AU Jayakumar, S
   Burton, VJ
   Perin, J
   Asafu-Adjaye, D
   Cristofalo, E
   Northington, F
   Chavez-Valdez, R
   Leppert, M
   Allen, M
   Gerner, G
AF Jayakumar, Srishti
   Burton, Vera Joanna
   Perin, Jamie
   Asafu-Adjaye, Daniella
   Cristofalo, Elizabeth
   Northington, Frances
   Chavez-Valdez, Raul
   Leppert, Mary
   Allen, Marilee
   Gerner, Gwendolyn
TI Factors affecting early childhood growth in hypoxic-ischemic
   encephalopathy treated with hypothermia
SO JOURNAL OF PERINATOLOGY
LA English
DT Article
ID THERAPEUTIC HYPOTHERMIA; INJURY; OUTCOMES; INFANTS
AB INTRODUCTION: There is an extensive body of research regarding neurological outcomes following neonatal hypoxic-ischemic encephalopathy (HIE) treated with therapeutic hypothermia (TH), with limited data on growth outcomes. We examined perinatal characteristics associated with postnatal growth in this population. METHODS: Convenience cohort of 66 infants with HIE who underwent TH and participated in follow-up at 24 months of age were included. Regression modeling including perinatal anthropomorphics, markers of HIE, and systemic injury was used to evaluate growth at 24 months. RESULTS: Birth head circumference was associated with weight (p = 0.036). MRI severity, pH at admission and birth head circumference were associated with height (p = 0.043, p = 0.015 and p = 0.043 respectively). MRI severity and length of intubation were associated with head circumference (p = 0.038 and p < 0.001 respectively). CONCLUSION: There was a significant association between specific early factors and growth at 24 months among infants with HIE treated with TH.
C1 [Jayakumar, Srishti; Burton, Vera Joanna; Asafu-Adjaye, Daniella; Northington, Frances; Chavez-Valdez, Raul; Leppert, Mary; Allen, Marilee; Gerner, Gwendolyn] Kennedy Krieger Inst, Dept Neurol & Dev Med, Baltimore, MD 21205 USA.
   [Jayakumar, Srishti; Burton, Vera Joanna; Asafu-Adjaye, Daniella; Northington, Frances; Chavez-Valdez, Raul; Leppert, Mary; Allen, Marilee; Gerner, Gwendolyn] Johns Hopkins Univ, Dept Pediat, Div Neonatol, Neurosci Intens Care Nursery,Sch Med, Baltimore, MD 21205 USA.
   [Perin, Jamie] Johns Hopkins Bloomberg Sch Publ Hlth, Baltimore, MD USA.
   [Cristofalo, Elizabeth] Frederick Mem Hosp, Dept Neonatol, Frederick, MD USA.
C3 Kennedy Krieger Institute; Johns Hopkins University; Johns Hopkins
   University; Johns Hopkins Bloomberg School of Public Health
RP Jayakumar, S (corresponding author), Kennedy Krieger Inst, Dept Neurol & Dev Med, Baltimore, MD 21205 USA.; Jayakumar, S (corresponding author), Johns Hopkins Univ, Dept Pediat, Div Neonatol, Neurosci Intens Care Nursery,Sch Med, Baltimore, MD 21205 USA.
EM srishtijayakumar@jhu.edu
OI Perin, Jamie/0000-0002-5482-6620; Jayakumar, Srishti/0009-0002-0925-9353
FU U.S. Department of Health & Human Services | NIH | National Institute of
   Neurological Disorders and Stroke (NINDS)
FX We acknowledge the members of the Johns Hopkins Neurosciences Intensive
   Care Nursery whose collaboration has provided a platform for this
   research. We are particularly grateful to the participants and their
   families without whom this research would not be possible.
CR Chin EM, 2019, DEV NEUROSCI-BASEL, V40, P627, DOI 10.1159/000499562
   de Vries LS, 2010, ARCH DIS CHILD-FETAL, V95, pF220, DOI 10.1136/adc.2008.148205
   Gancia P, 2012, J MATERN-FETAL NEO M, V25, P94, DOI 10.3109/14767058.2012.715023
   Hankins GDV, 2002, OBSTET GYNECOL, V99, P688, DOI 10.1016/S0029-7844(02)01959-2
   Kattwinkel J, 2010, CIRCULATION, V122, pS909, DOI 10.1161/CIRCULATIONAHA.110.971119
   Kurinczuk JJ, 2010, EARLY HUM DEV, V86, P329, DOI 10.1016/j.earlhumdev.2010.05.010
   Martinez-Biarge M, 2012, J PEDIATR-US, V161, P799, DOI 10.1016/j.jpeds.2012.04.054
   Mercuri E, 2000, PEDIATRICS, V106, P235, DOI 10.1542/peds.106.2.235
   Natarajan G, 2016, SEMIN PERINATOL, V40, P549, DOI 10.1053/j.semperi.2016.09.007
   PEETERS LLH, 1979, AM J OBSTET GYNECOL, V135, P637, DOI 10.1016/S0002-9378(16)32989-1
   Preeti S, 2019, J Neonatal Perinatal Med, V12, P127, DOI 10.3233/NPM-17151
   Roux AVD, 2001, ANN EPIDEMIOL, V11, P395, DOI 10.1016/S1047-2797(01)00221-6
   Sarkar S, 2014, PEDIATR RES, V75, P431, DOI 10.1038/pr.2013.230
   SARNAT HB, 1976, ARCH NEUROL-CHICAGO, V33, P696, DOI 10.1001/archneur.1976.00500100030012
   Shah P, 2004, ARCH DIS CHILD-FETAL, V89, P152, DOI 10.1136/adc.2002.023093
   Shankaran S, 2005, NEW ENGL J MED, V353, P1574, DOI 10.1056/NEJMcps050929
   Shankaran S, 2012, ARCH DIS CHILD-FETAL, V97, pF398, DOI 10.1136/archdischild-2011-301524
   Shellhaas RA, 2015, J CHILD NEUROL, V30, P1526, DOI 10.1177/0883073815573319
   Thomas AJ, 2006, AM J EPIDEMIOL, V164, P586, DOI 10.1093/aje/kwj234
   Vohr BR, 2013, PEDIATRICS, V132, pE905, DOI 10.1542/peds.2012-3915
NR 20
TC 1
Z9 1
U1 0
U2 0
PU SPRINGERNATURE
PI LONDON
PA CAMPUS, 4 CRINAN ST, LONDON, N1 9XW, ENGLAND
SN 0743-8346
EI 1476-5543
J9 J PERINATOL
JI J. Perinatol.
PD APR
PY 2024
VL 44
IS 4
BP 532
EP 538
DI 10.1038/s41372-024-01890-x
EA FEB 2024
PG 7
WC Obstetrics & Gynecology; Pediatrics
WE Science Citation Index Expanded (SCI-EXPANDED)
SC Obstetrics & Gynecology; Pediatrics
GA D8L6L
UT WOS:001158635600001
PM 38326606
DA 2024-09-06
ER

PT J
AU Toorell, H
   Carlsson, Y
   Hallberg, B
   O'Riordian, MN
   Walsh, BH
   O'Sullivan, MP
   Boylan, GB
   Zetterberg, H
   Blennow, K
   Murray, D
   Hagberg, H
AF Toorell, Hanna
   Carlsson, Ylva
   Hallberg, Boubou
   O'Riordian, Mairead N.
   Walsh, Brian Henry
   O'Sullivan, Marc Paul
   Boylan, Geraldine B.
   Zetterberg, Henrik
   Blennow, Kaj
   Murray, Deirdre
   Hagberg, Henrik
TI Neuro-Specific and Immuno-Inflammatory Biomarkers in Umbilical Cord
   Blood in Neonatal Hypoxic-Ischemic Encephalopathy
SO NEONATOLOGY
LA English
DT Article
DE Perinatal asphyxia; Umbilical cord blood; Biomarkers; Hypoxic-ischemic
   encephalopathy
ID BRAIN-SPECIFIC PROTEINS; CEREBROSPINAL-FLUID; CEREBRAL-PALSY; TERM;
   HYPOTHERMIA; PREDICTION; INFANTS
AB Objectives: The aim of the study was to evaluate neuronal injury and immuno-inflammatory biomarkers in umbilical cord blood (UCB) at birth, in cases with perinatal asphyxia with or without hypoxic-ischemic encephalopathy (HIE), compared with healthy controls and to assess their ability to predict HIE. Study Design: In this case-control study, term infants with perinatal asphyxia were recruited at birth. UCB was stored at delivery for batch analysis. HIE was diagnosed by clinical Sarnat staging at 24 h. Glial fibrillary acidic protein (GFAP), the neuronal biomarkers tau and neurofilament light protein (NFL), and a panel of cytokines were analyzed in a total of 150 term neonates: 50 with HIE, 50 with asphyxia without HIE (PA), and 50 controls. GFAP, tau, and NFL concentrations were measured using ultrasensitive single-molecule array (Simoa) assays, and a cytokine screening panel was applied to analyze the immuno-inflammatory and infectious markers. Results: GFAP, tau, NFL, and several cytokines were significantly higher in newborns with moderate and severe HIE compared to a control group and provided moderate prediction of HIE II/III (AUC: 0.681-0.827). Furthermore, the levels of GFAP, tau, interleukin-6 (IL-6), and interleukin-8 (IL-8) were higher in HIE II/III cases compared with cases with PA/HIE I. IL-6 was also higher in HIE II/III compared with HIE I cases. Conclusions: Biomarkers of brain injury and inflammation were increased in umbilical blood in cases with asphyxia. Several biomarkers were higher in HIE II/III versus those with no HIE or HIE I, suggesting that they could assist in the prediction of HIE II/III.
C1 [Toorell, Hanna; Carlsson, Ylva; Hagberg, Henrik] Univ Gothenburg, Inst Clin Sci, Sahlgrenska Acad, Ctr Perinatal Med & Hlth,Dept Obstet & Gynecol, Gothenburg, Sweden.
   [Toorell, Hanna; Carlsson, Ylva; Hagberg, Henrik] Sahlgrens Univ Hosp, Dept Obstet Reg Vastra Gotaland, Gothenburg, Sweden.
   [Hallberg, Boubou] Karolinska Inst, Dept Clin Sci Intervent & Technol, Div Paediat, Stockholm, Sweden.
   [O'Riordian, Mairead N.; Walsh, Brian Henry; O'Sullivan, Marc Paul; Boylan, Geraldine B.; Murray, Deirdre] Univ Coll Cork, INFANT Maternal & Child Hlth Res Ctr, Cork, Ireland.
   [Walsh, Brian Henry; Boylan, Geraldine B.; Murray, Deirdre] Univ Coll Cork, Dept Paediat & Child Hlth, Cork, Ireland.
   [O'Sullivan, Marc Paul] Luxembourg Inst Hlth, Strassen, Luxembourg.
   [Zetterberg, Henrik] Univ Gothenburg, Dept Psychiat & Neurochem, Inst Neurosci & Physiol, Sahlgrenska Acad, Molndal, Sweden.
   [Zetterberg, Henrik; Blennow, Kaj] Sahlgrens Univ Hosp, Clin Neurochem Lab, Molndal, Sweden.
   [Zetterberg, Henrik] UCL, Inst Neurol, London, England.
   [Zetterberg, Henrik] UK Dementia Res Inst, London, England.
   [Zetterberg, Henrik] Hong Kong Ctr Neurodegenerat Dis, Hong Kong, Peoples R China.
C3 University of Gothenburg; Sahlgrenska University Hospital; Karolinska
   Institutet; University College Cork; University College Cork; Luxembourg
   Institute of Health; University of Gothenburg; Sahlgrenska University
   Hospital; University of London; University College London
RP Toorell, H (corresponding author), Univ Gothenburg, Inst Clin Sci, Sahlgrenska Acad, Ctr Perinatal Med & Hlth,Dept Obstet & Gynecol, Gothenburg, Sweden.; Toorell, H (corresponding author), Sahlgrens Univ Hosp, Dept Obstet Reg Vastra Gotaland, Gothenburg, Sweden.
EM hanna.toorell@vgregion.se
RI Carlsson, Ylva/U-1678-2019; Carlsson, Ylva/GLU-6786-2022
OI Carlsson, Ylva/0000-0002-1414-7279; Boylan,
   Geraldine/0000-0003-0920-5291
FU Ulla Almlovs stiftelse SEB; Mary Von Sydow [2019-2219]; Frimurarfonden
   Barnhusdirektionen Foundation [GLS 7000991]; Wilhelm and Martina
   Lundgren Foundation [2019-2941]; Linnea and Josef Carlsson Foundation;
   VR [2019-01320]; Swedish state; ALF-agreement [ALFGBG-77860,
   ALFGBG-75710, ALFGBG-965174, ALFGBG-71320, ALFGBG-715986,
   ALFGBG-965240]; Molecular Medicine Ireland Clinical Translational
   Scholars Award; Irish Health Research Board [CSA 2012/40]; Swedish
   Research Council [2018-02532, 2017-00915]; European Research Council
   [681712, 101053962]; Hjarnfonden, Sweden [FO2017-0243, ALZ2022-0006];
   Swedish state; Swedish Research Council [2019-01320] Funding Source:
   Swedish Research Council
FX This work was supported by Rune and Ulla Almlovs stiftelse SEB (Y.C.,
   2019), Mary Von Sydow (Y.C., 2019-2219), Frimurarfonden
   Barnhusdirektionen Foundation (Y.C., GLS 7000991), Wilhelm and Martina
   Lundgren Foundation (Y.C., 2019-2941), Linnea and Josef Carlsson
   Foundation (Y.C., 2019), and VR 2019-01320 (H.H.). The study was also
   financed by grants from the Swedish state under the agreement between
   the Swedish government and the county councils, the ALF-agreement (Y.C.:
   ALFGBG-77860, ALFGBG-75710, H.H.: ALFGBG-965174, H.Z.: ALFGBG-71320).
   The BiHIVE study was funded by the Molecular Medicine Ireland Clinical
   Translational Scholars Award. The BiHIVE2 study was funded by the Irish
   Health Research Board (ref CSA 2012/40). H.Z. is a Wallenberg Scholar
   supported by grants from the Swedish Research Council (#2018-02532), and
   the European Research Council (#681712 and #101053962). K.B. is
   supported by the Swedish Research Council (#2017-00915), Hjarnfonden,
   Sweden (#FO2017-0243 and #ALZ2022-0006) and the Swedish state under the
   agreement between the Swedish government and the County Councils, the
   ALF-agreement (#ALFGBG-715986 and #ALFGBG-965240).
CR Ahearne Caroline E, 2016, World J Clin Pediatr, V5, P67, DOI 10.5409/wjcp.v5.i1.67
   Azzopardi D, 2014, NEW ENGL J MED, V371, P140, DOI 10.1056/NEJMoa1315788
   BLENNOW M, 1995, PEDIATR RES, V37, P260, DOI 10.1203/00006450-199503000-00002
   Blennow M, 2001, ACTA PAEDIATR, V90, P1171, DOI 10.1080/080352501317061594
   Chalak LF, 2014, J PEDIATR-US, V164, P468, DOI 10.1016/j.jpeds.2013.10.067
   Chiesa C, 2003, EUR J CLIN INVEST, V33, P352, DOI 10.1046/j.1365-2362.2003.01136.x
   Eklind S, 2001, EUR J NEUROSCI, V13, P1101, DOI 10.1046/j.0953-816x.2001.01474.x
   Garca-Alix A, 2001, ACTA PAEDIATR, V90, P1103, DOI 10.1080/080352501317061459
   Gosselin J, 2005, MENT RETARD DEV D R, V11, P34, DOI 10.1002/mrdd.20049
   Grether JK, 1997, JAMA-J AM MED ASSOC, V278, P207, DOI 10.1001/jama.278.3.207
   Groenendaal F, 2017, PEDIATR RES, V81, P150, DOI 10.1038/pr.2016.195
   Hagberg H, 2015, NAT REV NEUROL, V11, P192, DOI 10.1038/nrneurol.2015.13
   Kurinczuk JJ, 2010, EARLY HUM DEV, V86, P329, DOI 10.1016/j.earlhumdev.2010.05.010
   LEVENE MI, 1986, LANCET, V1, P67, DOI 10.1016/S0140-6736(86)90718-X
   Locatelli A, 2020, BMC PREGNANCY CHILDB, V20, DOI 10.1186/s12884-020-02876-1
   Looney AM, 2015, FRONT NEUROL, V6, DOI 10.3389/fneur.2015.00264
   Looney AM, 2015, J PEDIATR-US, V167, P269, DOI 10.1016/j.jpeds.2015.04.060
   Murray DM, 2006, PEDIATRICS, V118, P41, DOI 10.1542/peds.2005-1524
   Murray DM, 2016, PEDIATRICS, V138, DOI 10.1542/peds.2016-0659
   Nelson KB, 1998, AM J OBSTET GYNECOL, V179, P507, DOI 10.1016/S0002-9378(98)70387-4
   O'Sullivan MP, 2018, DEV NEUROSCI-BASEL, V40, P271, DOI 10.1159/000491386
   ROBERTSON CMT, 1993, CLIN PERINATOL, V20, P483, DOI 10.1016/S0095-5108(18)30405-6
   SARNAT HB, 1976, ARCH NEUROL-CHICAGO, V33, P696, DOI 10.1001/archneur.1976.00500100030012
   Toorell H, 2018, J MATERN-FETAL NEO M, V31, P2468, DOI 10.1080/14767058.2017.1344964
   Vannucci RC, 2000, AM J PERINAT, V17, P113, DOI 10.1055/s-2000-9293
   Walsh BH, 2013, PEDIATR CRIT CARE ME, V14, P621, DOI 10.1097/PCC.0b013e318291793f
   White CRH, 2012, J MATERN-FETAL NEO M, V25, P1653, DOI 10.3109/14767058.2011.653421
NR 27
TC 3
Z9 3
U1 0
U2 1
PU KARGER
PI BASEL
PA ALLSCHWILERSTRASSE 10, CH-4009 BASEL, SWITZERLAND
SN 1661-7800
EI 1661-7819
J9 NEONATOLOGY
JI Neonatology
PD FEB
PY 2024
VL 121
IS 1
BP 25
EP 33
DI 10.1159/000533473
PG 9
WC Pediatrics
WE Science Citation Index Expanded (SCI-EXPANDED)
SC Pediatrics
GA HJ1O2
UT WOS:001159042800014
PM 37778335
OA hybrid
DA 2024-09-06
ER

PT J
AU Gaulee, P
   Bliznyuk, N
   Rajderkar, D
   Graham, G
   Sura, L
   Harris, J
   Wynn, JL
   Weiss, MD
AF Gaulee, Pratima
   Bliznyuk, Nikolay
   Rajderkar, Dhanashree
   Graham, Georgia
   Sura, Livia
   Harris, Jamie
   Wynn, James L.
   Weiss, Michael D.
TI NRBC concentrations over time in neonates with moderate to severe
   neonatal encephalopathy with and without sentinel events
SO JOURNAL OF PERINATOLOGY
LA English
DT Article
ID RED-BLOOD-CELLS; PERINATAL ASPHYXIA; CORD BLOOD; MARKER
AB ObjectiveTo study the serum concentrations of nucleated red blood cells (NRBC) over time in neonates with moderate to severe neonatal encephalopathy (NE).Study designA retrospective cohort study with subjects subdivided into three groups: definite sentinel events (n = 52), probable sentinel events (n = 20) and no history of sentinel events (n = 63). Peak absolute NRBC and NRBC/100 WBC were compared between groups and with MRI Injury score, cord and admission pH/base deficit.ResultsAbsolute NRBC peaked at 24.05 h after birth (CI: 15.30-32.79), 17.56 h after birth (CI: 7.35-27.77), and 39.81 h after birth (CI: 28.73-50.89) in each respective group. The peak in absolute NRBC correlated with the severity of injury in the grey matter in group 2 and white matter in groups 1 and 2. Higher peak absolute NRBC value correlated to a lower admission ABG pH.ConclusionNRBC peak at 24 h after birth in neonates with sentinel events.
C1 [Gaulee, Pratima; Sura, Livia; Harris, Jamie; Wynn, James L.; Weiss, Michael D.] Univ Florida, Dept Pediat, Gainesville, FL 32610 USA.
   [Bliznyuk, Nikolay] Univ Florida, Dept Agr & Biol Engn, Biostat & Stat, Gainesville, FL 32611 USA.
   [Rajderkar, Dhanashree] Univ Florida, Dept Radiol, Gainesville, FL 32610 USA.
   [Graham, Georgia] Univ Florida, Dept Gynecol & Obstet, Gainesville, FL 32610 USA.
C3 State University System of Florida; University of Florida; State
   University System of Florida; University of Florida; State University
   System of Florida; University of Florida; State University System of
   Florida; University of Florida
RP Weiss, MD (corresponding author), Univ Florida, Dept Pediat, Gainesville, FL 32610 USA.
EM mweiss@ufl.edu
OI Wynn, James/0000-0001-7052-4836; Weiss, Michael/0000-0002-4567-9286;
   Rajderkar, Dhanashree/0000-0002-5962-2854
CR Badawi N, 1998, BMJ-BRIT MED J, V317, P1554, DOI 10.1136/bmj.317.7172.1554
   Christensen RD, 2014, J PERINATOL, V34, P116, DOI 10.1038/jp.2013.113
   Ferns Sunita Juliana, 2004, Indian J Pathol Microbiol, V47, P503
   Gaulee P, 2022, FRONT NEUROL, V13, DOI 10.3389/fneur.2022.934755
   Ghosh B, 2003, INT J GYNECOL OBSTET, V81, P267, DOI 10.1016/S0020-7292(03)00124-3
   Hanlon-Lundberg KM, 1999, AM J OBSTET GYNECOL, V181, P196, DOI 10.1016/S0002-9378(99)70459-X
   HanlonLundberg KM, 1997, AM J OBSTET GYNECOL, V176, P1149, DOI 10.1016/S0002-9378(97)70328-4
   Hebbar S, 2014, J PREGNANCY, V2014, DOI 10.1155/2014/496416
   Hermansen MC, 2001, ARCH DIS CHILD-FETAL, V84, pF211, DOI 10.1136/fn.84.3.F211
   Huang XS, 2010, BLOOD CELL MOL DIS, V44, P1, DOI 10.1016/j.bcmd.2009.09.007
   Kil Tae Hwan, 2011, Korean J Pediatr, V54, P69, DOI 10.3345/kjp.2011.54.2.69
   Li JG, 2014, BRAIN DEV-JPN, V36, P472, DOI 10.1016/j.braindev.2013.06.012
   Lippman HS, 1924, AM J DIS CHILD, V27, P473
   Merrill HR, 2019, STOCH ENV RES RISK A, V33, P1075, DOI 10.1007/s00477-019-01682-2
   Nelson KB, 2012, PEDIATRICS, V130, P878, DOI 10.1542/peds.2012-0714
   PHELAN JP, 1995, AM J OBSTET GYNECOL, V173, P1380, DOI 10.1016/0002-9378(95)90620-7
   Shah V., 1998, PEDIATR RES, V44, P442, DOI [10.1203/00006450-199809000-00175, DOI 10.1203/00006450-199809000-00175]
   SILLS RH, 1983, AM J PEDIAT HEMATOL, V5, P173
   Taylor-Rodriguez D, 2016, J COMPUT GRAPH STAT, V25, P515, DOI 10.1080/10618600.2015.1056793
   Walsh BH, 2011, EARLY HUM DEV, V87, P335, DOI 10.1016/j.earlhumdev.2011.01.041
   Weeke LC, 2018, J PEDIATR-US, V192, P33, DOI 10.1016/j.jpeds.2017.09.043
   Yoon D, 2006, J BIOL CHEM, V281, P25703, DOI 10.1074/jbc.M602329200
   Yoon D, 2011, AM J PHYSIOL-CELL PH, V300, pC1215, DOI 10.1152/ajpcell.00044.2011
NR 23
TC 0
Z9 0
U1 0
U2 0
PU SPRINGERNATURE
PI LONDON
PA CAMPUS, 4 CRINAN ST, LONDON, N1 9XW, ENGLAND
SN 0743-8346
EI 1476-5543
J9 J PERINATOL
JI J. Perinatol.
PD AUG
PY 2024
VL 44
IS 8
BP 1157
EP 1162
DI 10.1038/s41372-024-01887-6
EA JAN 2024
PG 6
WC Obstetrics & Gynecology; Pediatrics
WE Science Citation Index Expanded (SCI-EXPANDED)
SC Obstetrics & Gynecology; Pediatrics
GA A8A9M
UT WOS:001153705100002
PM 38287136
OA Green Submitted
DA 2024-09-06
ER

PT J
AU Serrao, F
   Tiberi, E
   Verdolotti, T
   Romeo, DMM
   Corsello, M
   Pede, E
   Cota, F
   Costa, S
   Gallini, F
   Colosimo, C
   Mercuri, EM
   Vento, G
AF Serrao, Francesca
   Tiberi, Eloisa
   Verdolotti, Tommaso
   Romeo, Domenico Marco Maurizio
   Corsello, Mirta
   Pede, Elisa
   Cota, Francesco
   Costa, Simonetta
   Gallini, Francesca
   Colosimo, Cesare
   Mercuri, Eugenio Maria
   Vento, Giovanni
TI pCO2 values in asphyxiated infants under therapeutic hypothermia after
   tailored respiratory management: a retrospective cohort study
SO FRONTIERS IN PEDIATRICS
LA English
DT Article
DE perinatal asphyxia; hypoxic ischemic encephalopathy; therapeutic
   hypothermia; mechanical ventilation; hypocapnia
ID BRAIN-INJURY; ENCEPHALOPATHY; HYPOCAPNIA; RISK
AB Background Hypoxic-ischemic encephalopathy (HIE) represents one of the major causes of neonatal death and long-term neurological disability. Both hypoxic-ischemic insults and therapeutic hypothermia (TH) can affect respiratory function. Currently, there is no evidence regarding optimal respiratory management in these infants.Methods This is a retrospective cohort study examining newborns with HIE treated with TH between January 2015 and September 2020. The study population was divided into two groups based on different respiratory assistance during TH: spontaneous breathing (Group A) or mechanical ventilation (Group B). The primary outcome of the study was the mean pCO2 +/- SD evaluation during TH in ventilated and non-ventilated asphyxiated infants. The secondary outcome was the correlation between ventilation strategy and short-term neurologic outcome according to Rutherford et al.'s MRI scoring system.Results A total of 126 newborns were enrolled, 75 in Group A and 51 in Group B. Respiratory management was individualized, and volume guarantee (VG) ventilation was the first choice for ventilated infants. Group B infants showed more severe conditions at birth. During TH, ventilated infants showed optimal mean pCO2 comparable with those breathing spontaneously (40.6 mmHg vs. 42.3 mmHg, respectively, p 0.091), with no significant difference in pCO2 standard deviation between (7.7 mmHg vs. 8.1 mmHg, respectively, p 0.522). Mean pH, pH standard deviation, mean pO2, pO2 standard deviation, and mean respiratory rate also did not differ between groups. MRI patterns of brain injury predictive of abnormal neurodevelopmental outcomes were similar in both groups. Logistic regression analysis demonstrated that only umbilical cord arterial blood pH-affected MRI lesions were associated with poor neurodevelopmental outcomes (OR 1.505; CI 95% 1.069-2.117).Conclusions Infants cooled after HIE should receive individualized respiratory management, not necessarily involving intubation. In those infants requiring mechanical ventilation, a volume-targeted strategy appeared to be effective in maintaining stable blood gas levels. Short-term neurological outcomes appeared comparable in ventilated and non-ventilated infants.
C1 [Serrao, Francesca; Tiberi, Eloisa; Corsello, Mirta; Cota, Francesco; Costa, Simonetta; Gallini, Francesca; Vento, Giovanni] Univ Hosp Fdn Policlin Univ Agostino Gemelli IRCCS, Dept Women Children & Publ Hlth Sci, Div Neonatol, Rome, Italy.
   [Verdolotti, Tommaso; Colosimo, Cesare] Catholic Univ, Fdn Policlin Univ Agostino Gemelli IRCCS, Radiol & Neuroradiol Dept, Rome, Italy.
   [Romeo, Domenico Marco Maurizio; Pede, Elisa; Mercuri, Eugenio Maria] Catholic Univ, Fdn Policlin Univ Agostino Gemelli IRCCS, Pediat Neurol Unit, Rome, Italy.
C3 Catholic University of the Sacred Heart; IRCCS Policlinico Gemelli;
   Catholic University of the Sacred Heart; IRCCS Policlinico Gemelli
RP Serrao, F (corresponding author), Univ Hosp Fdn Policlin Univ Agostino Gemelli IRCCS, Dept Women Children & Publ Hlth Sci, Div Neonatol, Rome, Italy.
EM francesca.serrao@policlinicogemelli.it
RI Costa, Simonetta/AFM-0456-2022; Romeo, Domenico/K-7957-2016
OI Costa, Simonetta/0000-0003-0980-5297; 
CR Badawi N, 1998, BMJ-BRIT MED J, V317, P1554, DOI 10.1136/bmj.317.7172.1554
   BAX M, 1993, DEV MED CHILD NEUROL, V35, P1022
   Dassios T, 2014, ACTA PAEDIATR, V103, P157, DOI 10.1111/apa.12476
   El-Dib M, 2021, SEMIN FETAL NEONAT M, V26, DOI 10.1016/j.siny.2021.101263
   Hansen G, 2016, J MATERN-FETAL NEO M, V29, P680, DOI 10.3109/14767058.2015.1015983
   Jacobs SE, 2013, COCHRANE DB SYST REV, DOI 10.1002/14651858.CD003311.pub3
   Klinger G, 2005, ARCH DIS CHILD-FETAL, V90, pF49, DOI 10.1136/adc.2003.048785
   Kurinczuk JJ, 2010, EARLY HUM DEV, V86, P329, DOI 10.1016/j.earlhumdev.2010.05.010
   Lantos L, 2021, J PERINATOL, V41, P528, DOI 10.1038/s41372-020-00823-8
   Laporte MAL, 2019, J MATERN-FETAL NEO M, V32, P1312, DOI 10.1080/14767058.2017.1404980
   Lingappan K, 2016, PEDIATR RES, V80, P204, DOI 10.1038/pr.2016.62
   Lista G, 2011, J MATERN-FETAL NEO M, V24, P67, DOI 10.3109/14767058.2011.607615
   Pappas A, 2011, J PEDIATR-US, V158, P752, DOI 10.1016/j.jpeds.2010.10.019
   Perlman JM, 2004, SEMIN PERINATOL, V28, P415, DOI 10.1053/j.semperi.2004.10.003
   Rutherford M, 2004, PEDIATRICS, V114, P1004, DOI 10.1542/peds.2004-0222
   Rutherford M, 1996, ARCH DIS CHILD-FETAL, V75, pF145, DOI 10.1136/fn.75.3.F145
   Rutherford M, 2010, LANCET NEUROL, V9, P39, DOI 10.1016/S1474-4422(09)70295-9
   Schump EA, 2018, CRIT CARE NURS CLIN, V30, P509, DOI 10.1016/j.cnc.2018.07.007
   Shankaran S, 2005, NEW ENGL J MED, V353, P1574, DOI 10.1056/NEJMcps050929
   Szakmar E, 2022, J PERINATOL, V42, P892, DOI 10.1038/s41372-022-01398-2
   Szakmar E, 2019, J PERINATOL, V39, P763, DOI 10.1038/s41372-019-0349-2
NR 21
TC 1
Z9 1
U1 0
U2 0
PU FRONTIERS MEDIA SA
PI LAUSANNE
PA AVENUE DU TRIBUNAL FEDERAL 34, LAUSANNE, CH-1015, SWITZERLAND
SN 2296-2360
J9 FRONT PEDIATR
JI Front. Pediatr.
PD JAN 23
PY 2024
VL 11
AR 1293526
DI 10.3389/fped.2023.1293526
PG 9
WC Pediatrics
WE Science Citation Index Expanded (SCI-EXPANDED)
SC Pediatrics
GA GZ1X2
UT WOS:001156420800001
PM 38322242
OA Green Published, gold
DA 2024-09-06
ER

PT J
AU Kim, SH
   El-shibiny, H
   Inder, T
   El-Dib, M
AF Kim, Seh Hyun
   El-shibiny, Hoda
   Inder, Terrie
   El-Dib, Mohamed
TI Therapeutic hypothermia for preterm infants 34-35 weeks gestational age
   with neonatal encephalopathy
SO JOURNAL OF PERINATOLOGY
LA English
DT Article
ID NEWBORNS; ASPHYXIA; OUTCOMES; TERM
AB ObjectiveTo evaluate the short-term outcomes and safety of therapeutic hypothermia (TH) for neonatal encephalopathy in preterm infants at 34-35 weeks of gestation.Study designA matched retrospective cohort study of 20 preterm infants at 34-35 weeks of gestation and 40 infants at 36 weeks of gestation or more who received TH between the years 2015-2021.ResultShort-term outcomes of preterm infants at 34-35 weeks of gestation who received TH were comparable with infants at 36 weeks or more of gestation who received TH regarding seizures, intraventricular hemorrhage, blood transfusions, subcutaneous fat necrosis, brain injury on magnetic resonance imaging, and mortality. These findings were consistent when short-term outcomes were adjusted for birthweight.ConclusionTH in preterm infants at 34-35 weeks of gestation is feasible and safe in our study population.
C1 [Kim, Seh Hyun; El-shibiny, Hoda; Inder, Terrie; El-Dib, Mohamed] Harvard Med Sch, Brigham & Womens Hosp, Dept Pediat, Div Newborn Med, Boston, MA 02115 USA.
   [Inder, Terrie] Univ Calif Irvine, Childrens Hosp Orange Cty, Irvine, CA USA.
C3 Harvard University; Harvard Medical School; Brigham & Women's Hospital;
   Childrens Hospital of Orange County; University of California System;
   University of California Irvine
RP El-Dib, M (corresponding author), Harvard Med Sch, Brigham & Womens Hosp, Dept Pediat, Div Newborn Med, Boston, MA 02115 USA.
EM mel-dib@bwh.harvard.edu
RI El-Shibiny, Hoda/KHZ-2785-2024
OI El-Shibiny, Hoda/0000-0002-5662-1661; El-Dib,
   Mohamed/0000-0001-6979-7407
CR Edwards AD, 2010, BMJ-BRIT MED J, V340, DOI 10.1136/bmj.c363
   Eicher DJ, 2005, PEDIATR NEUROL, V32, P11, DOI 10.1016/j.pediatrneurol.2004.06.014
   Gancia P, 2011, J MATERN-FETAL NEO M, V24, P53, DOI 10.3109/14767058.2011.607617
   Gunn AJ, 2008, CLIN PERINATOL, V35, P735, DOI 10.1016/j.clp.2008.07.012
   Jacobs SE, 2013, COCHRANE DB SYST REV, DOI 10.1002/14651858.CD003311.pub3
   Jacobs SE, 2011, ARCH PEDIAT ADOL MED, V165, P692, DOI 10.1001/archpediatrics.2011.43
   Lademann H, 2021, HEALTHCARE-BASEL, V9, DOI 10.3390/healthcare9080994
   Laptook AR, 2016, CLIN PERINATOL, V43, P529, DOI 10.1016/j.clp.2016.04.010
   Marlow N, 2021, SEMIN FETAL NEONAT M, V26, DOI 10.1016/j.siny.2021.101274
   Parga-Belinkie Joanna, 2019, Neoreviews, V20, pe513, DOI 10.1542/neo.20-9-e513
   Rao R, 2017, J PEDIATR-US, V183, P37, DOI 10.1016/j.jpeds.2016.11.019
   Shankaran S, 2012, NEW ENGL J MED, V366, P2085, DOI 10.1056/NEJMoa1112066
   Walsh BH, 2022, PEDIATR RES, V92, P791, DOI 10.1038/s41390-021-01834-7
   Weeke LC, 2018, J PEDIATR-US, V192, P33, DOI 10.1016/j.jpeds.2017.09.043
NR 14
TC 3
Z9 3
U1 0
U2 0
PU SPRINGERNATURE
PI LONDON
PA CAMPUS, 4 CRINAN ST, LONDON, N1 9XW, ENGLAND
SN 0743-8346
EI 1476-5543
J9 J PERINATOL
JI J. Perinatol.
PD APR
PY 2024
VL 44
IS 4
BP 528
EP 531
DI 10.1038/s41372-024-01874-x
EA JAN 2024
PG 4
WC Obstetrics & Gynecology; Pediatrics
WE Science Citation Index Expanded (SCI-EXPANDED)
SC Obstetrics & Gynecology; Pediatrics
GA D8L6L
UT WOS:001153314400002
PM 38228763
DA 2024-09-06
ER

PT J
AU Francke, KH
   Stoen, R
   Thomas, N
   Aker, K
AF Francke, Karen Haugvik
   Stoen, Ragnhild
   Thomas, Niranjan
   Aker, Karoline
TI Biochemical profiles and organ dysfunction in neonates with
   hypoxic-ischemic encephalopathy post-hoc analysis of the THIN trial
SO BMC PEDIATRICS
LA English
DT Article
DE Therapeutic hypothermia; Biochemical profiles; Hypoxic-ischemic
   encephalopathy
ID WHOLE-BODY HYPOTHERMIA; THERAPEUTIC HYPOTHERMIA; SYSTEMIC HYPOTHERMIA;
   MANAGEMENT; NEWBORNS; TERM
AB BackgroundTherapeutic hypothermia for infants with moderate to severe hypoxic-ischemic encephalopathy is well established as standard of care in high-income countries. Trials from low- and middle-income countries have shown contradictory results, and variations in the level of intensive care provided may partly explain these differences. We wished to evaluate biochemical profiles and clinical markers of organ dysfunction in cooled and non-cooled infants with moderate/severe hypoxic-ischemic encephalopathy.MethodsThis secondary analysis of the THIN (Therapeutic Hypothermia in India) study, a single center randomized controlled trial, included 50 infants with moderate to severe hypoxic-ischemic encephalopathy randomized to therapeutic hypothermia (n = 25) or standard care with normothermia (n = 25) between September 2013 and October 2015. Data were collected prospectively and compared by randomization groups. Main outcomes were metabolic acidosis, coagulopathies, renal function, and supportive treatments during the intervention.ResultsCooled infants had lower pH than non-cooled infants at 6-12 h (median (IQR) 7.28 (7.20-7.32) vs 7.36 (7.31-7.40), respectively, p = 0.003) and 12-24 h (median (IQR) 7.30 (7.24-7.35) vs 7.41 (7.37-7.43), respectively, p < 0.001). Thrombocytopenia (< 100 000) was, though not statistically significant, twice as common in cooled compared to non-cooled infants (4/25 (16%) and 2/25 (8%), respectively, p = 0.67).No significant difference was found in the use of vasopressors (14/25 (56%) and 17/25 (68%), p = 0.38), intravenous bicarbonate (5/25 (20%) and 3/25 (12%), p = 0.70) or treatment with fresh frozen plasma (10/25 (40%) and 8/25 (32%), p = 0.56)) in cooled and non-cooled infants, respectively. Urine output < 1 ml/kg/h was less common in cooled infants compared to non-cooled infants at 0-24 h (7/25 (28%) vs. 16/23 (70%) respectively, p = 0.004).ResultsCooled infants had lower pH than non-cooled infants at 6-12 h (median (IQR) 7.28 (7.20-7.32) vs 7.36 (7.31-7.40), respectively, p = 0.003) and 12-24 h (median (IQR) 7.30 (7.24-7.35) vs 7.41 (7.37-7.43), respectively, p < 0.001). Thrombocytopenia (< 100 000) was, though not statistically significant, twice as common in cooled compared to non-cooled infants (4/25 (16%) and 2/25 (8%), respectively, p = 0.67).No significant difference was found in the use of vasopressors (14/25 (56%) and 17/25 (68%), p = 0.38), intravenous bicarbonate (5/25 (20%) and 3/25 (12%), p = 0.70) or treatment with fresh frozen plasma (10/25 (40%) and 8/25 (32%), p = 0.56)) in cooled and non-cooled infants, respectively. Urine output < 1 ml/kg/h was less common in cooled infants compared to non-cooled infants at 0-24 h (7/25 (28%) vs. 16/23 (70%) respectively, p = 0.004).ConclusionsThis post hoc analysis of the THIN study support that cooling of infants with hypoxic-ischemic encephalopathy in a level III neonatal intensive care unit in India was safe. Cooled infants had slightly lower pH, but better renal function during the first day compared to non-cooled infants. More research is needed to identify the necessary level of intensive care during cooling to guide further implementation of this neuroprotective treatment in low-resource settings.Trial registrationData from this article was collected during the THIN-study (Therapeutic Hypothermia in India; ref. CTRI/2013/05/003693 Clinical Trials Registry - India).
C1 [Francke, Karen Haugvik] Norwegian Univ Sci & Technol NTNU, Fac Med & Hlth Sci, Trondheim, Norway.
   [Stoen, Ragnhild] Trondheim Reg & Univ Hosp, St Olavs Hosp, Dept Pediat, Trondheim, Norway.
   [Stoen, Ragnhild; Aker, Karoline] NTNU, Dept Clin & Mol Med, Trondheim, Norway.
   [Thomas, Niranjan] Christian Med Coll & Hosp, Dept Neonatol, Vellore, India.
   [Thomas, Niranjan] Joan Kirner Womens & Childrens Sunshine Hosp, Dept Neonatol, Melbourne, Vic 3021, Australia.
   [Aker, Karoline] Norwegian Univ Sci & Technol NTNU, Trondheim, Norway.
C3 Norwegian University of Science & Technology (NTNU); Norwegian
   University of Science & Technology (NTNU); Norwegian University of
   Science & Technology (NTNU); Christian Medical College & Hospital (CMCH)
   Vellore; Norwegian University of Science & Technology (NTNU)
RP Francke, KH (corresponding author), Norwegian Univ Sci & Technol NTNU, Fac Med & Hlth Sci, Trondheim, Norway.
EM karenhf@stud.ntnu.no
RI William, Niranjan/ABC-2258-2020
OI William, Niranjan/0000-0002-1651-3201
FU St. Olavs Hospital Universitetssykehuset i Trondheim
FX The authors thank all the staff of the Department of Neonatology, CMC,
   Vellore, who took care of the study babies and the research officers for
   adequate recruitment and collection of clinical data. We thank members
   of the Data Safety Monitoring Board at the CMC for monitoring the study.
CR Aker K, 2022, ARCH DIS CHILD-FETAL, V107, P32, DOI 10.1136/archdischild-2020-321309
   Aker K, 2020, ARCH DIS CHILD-FETAL, V105, pF405, DOI 10.1136/archdischild-2019-317311
   Azzopardi DV, 2009, NEW ENGL J MED, V361, P1349, DOI 10.1056/NEJMoa0900854
   Bate T, 2021, North West London Perinatal Operational Delivery Network
   Bellos I, 2022, NEONATOLOGY, V119, P300, DOI 10.1159/000522317
   Boutaybi N, 2014, INT J PEDIAT, V2014, DOI 10.1155/2014/760654
   Di Salvo ML, 2020, NEONATAL NETW, V39, P205, DOI 10.1891/0730-0832.39.4.205
   Diggikar S, 2022, J TROP PEDIATRICS, V68, DOI 10.1093/tropej/fmac016
   Gluckman PD, 2005, LANCET, V365, P663, DOI 10.1016/S0140-6736(05)17946-X
   Groenendaal F, Perinatal asphyxia in term and late preterm infants
   Grossmann KR, 2022, ACTA PAEDIATR, V111, P86, DOI 10.1111/apa.16078
   Hakobyan M, 2019, NEONATOLOGY, V115, P127, DOI 10.1159/000493358
   Haverkamp FJC, 2018, INJURY, V49, P149, DOI 10.1016/j.injury.2017.11.001
   Jacobs SE, 2013, COCHRANE DB SYST REV, DOI 10.1002/14651858.CD003311.pub3
   Jacobs SE, 2011, ARCH PEDIAT ADOL MED, V165, P692, DOI 10.1001/archpediatrics.2011.43
   Krishnan V, 2021, SEMIN FETAL NEONAT M, V26, DOI 10.1016/j.siny.2021.101271
   Krishnan V, 2021, INDIAN J PEDIATR, DOI 10.1007/s12098-021-03861-y
   Lemyre B, 2018, PAED CHILD HEALT-CAN, V23, P285, DOI 10.1093/pch/pxy028
   Mascarenhas D, 2022, PAEDIATR INT CHILD H, V42, P117, DOI 10.1080/20469047.2023.2171762
   Mathew JL, 2022, J GLOB HEALTH, V12, DOI 10.7189/jogh.12.04030
   McKee M.L., 2011, Encyclopedia of Child Behavior and Development, P215, DOI [10.1007/978-0-387-79061-9_295, DOI 10.1007/978-0-387-79061-9_295]
   Montaldo P, 2015, SEMIN FETAL NEONAT M, V20, P72, DOI 10.1016/j.siny.2014.10.004
   Nielsen ST, 2022, CLIN CHEM LAB MED, V60, P261, DOI 10.1515/cclm-2021-0967
   Paal P, 2018, HAND CLINIC, V157, P547, DOI 10.1016/B978-0-444-64074-1.00033-1
   Pauliah SS, 2013, PLOS ONE, V8, DOI 10.1371/journal.pone.0058834
   Perlman JM, 2010, CIRCULATION, V122, P8516, DOI 10.1161/CIRCULATIONAHA.110.971127
   Riley RD, 2020, BMJ-BRIT MED J, V368, DOI 10.1136/bmj.m441
   Sabir Hemmen, 2021, Semin Fetal Neonatal Med, V26, P101257, DOI 10.1016/j.siny.2021.101257
   Shankaran S, 2005, NEW ENGL J MED, V353, P1574, DOI 10.1056/NEJMcps050929
   Simbruner G, 2010, PEDIATRICS, V126, pE771, DOI 10.1542/peds.2009-2441
   Thayyil S, 2011, PEDIATR RES, V70, P33, DOI 10.1038/pr.2011.258
   Thayyil S, 2021, LANCET GLOB HEALTH, V9, pE1273, DOI 10.1016/S2214-109X(21)00264-3
   Thayyil S, 2019, PAEDIATR INT CHILD H, V39, P231, DOI 10.1080/20469047.2019.1596586
   Thayyil S, 2017, TRIALS, V18, DOI 10.1186/s13063-017-2165-3
   Thoresen M, 2000, PEDIATRICS, V106, P92, DOI 10.1542/peds.106.1.92
   van Wincoop M, 2021, PLOS ONE, V16, DOI 10.1371/journal.pone.0247403
   Wang XH, 2023, FRONT PEDIATR, V11, DOI 10.3389/fped.2023.1157417
   Wintermark P, 2010, AM J OBSTET GYNECOL, V203, DOI 10.1016/j.ajog.2010.08.024
   Wyckoff MH, 2020, CIRCULATION, V142, pS185, DOI 10.1161/CIR.0000000000000895
   Yan ES, 2022, J PERINATOL, V42, P907, DOI 10.1038/s41372-022-01413-6
   Zafren K, Accidental hypothermia in adults
NR 41
TC 0
Z9 0
U1 0
U2 0
PU BMC
PI LONDON
PA CAMPUS, 4 CRINAN ST, LONDON N1 9XW, ENGLAND
EI 1471-2431
J9 BMC PEDIATR
JI BMC Pediatr.
PD JAN 15
PY 2024
VL 24
IS 1
AR 46
DI 10.1186/s12887-024-04523-6
PG 8
WC Pediatrics
WE Science Citation Index Expanded (SCI-EXPANDED)
SC Pediatrics
GA FD6P0
UT WOS:001143864500001
PM 38225562
OA gold, Green Published
DA 2024-09-06
ER

PT J
AU Wintermark, P
   Lapointe, A
   Steinhorn, R
   Rampakakis, E
   Burhenne, J
   Meid, AD
   Bajraktari-Sylejmani, G
   Khairy, M
   Altit, G
   Adamo, MT
   Poccia, A
   Gilbert, G
   Saint-Martin, C
   Toffoli, D
   Vachon, J
   Hailu, E
   Colin, P
   Haefeli, WE
AF Wintermark, Pia
   Lapointe, Anie
   Steinhorn, Robin
   Rampakakis, Emmanouil
   Burhenne, Jurgen
   Meid, Andreas D.
   Bajraktari-Sylejmani, Gzona
   Khairy, May
   Altit, Gabriel
   Adamo, Marie-Therese
   Poccia, Alishia
   Gilbert, Guillaume
   Saint-Martin, Christine
   Toffoli, Daniela
   Vachon, Julie
   Hailu, Elizabeth
   Colin, Patrick
   Haefeli, Walter E.
TI Feasibility and Safety of Sildenafil to Repair Brain Injury Secondary to
   Birth Asphyxia (SANE-01): A Randomized, Double-blind, Placebo-controlled
   Phase Ib Clinical Trial
SO JOURNAL OF PEDIATRICS
LA English
DT Article
ID HYPOXIC-ISCHEMIC ENCEPHALOPATHY; PERSISTENT PULMONARY-HYPERTENSION;
   THERAPEUTIC HYPOTHERMIA; NEONATAL ENCEPHALOPATHY; SYSTEMIC HYPOTHERMIA;
   MODERATE HYPOTHERMIA; ORAL SILDENAFIL; OPEN-LABEL; NEWBORNS;
   PHARMACOKINETICS
AB Objective To test feasibility and safety of administering sildenafil in neonates with neonatal encephalopathy (NE), developing brain injury despite therapeutic hypothermia (TH). Study design We performed a randomized, double-blind, placebo-controlled phase Ib clinical trial between 2016 and 2019 in neonates with moderate or severe NE, displaying brain injury on day-2 magnetic resonance imaging (MRI) despite TH. Neonates were randomized (2:1) to 7-day sildenafil or placebo (2 mg/kg/dose enterally every 12 hours, 14 doses). Outcomes included feasibility and safety (primary outcomes), pharmacokinetics (secondary), and day-30 neuroimaging and 18-month neurodevelopment assessments (exploratory). Results Of the 24 enrolled neonates, 8 were randomized to sildenafil and 3 to placebo. A mild decrease in blood pressure was reported in 2 of the 8 neonates after initial dose, but not with subsequent doses. Sildenafil plasma steady-state concentration was rapidly reached, but decreased after TH discontinuation. Twelve percent of neonates (1/8) neonates died in the sildenafil group and 0% (0/3) in the placebo group. Among surviving neonates, partial recovery of injury, fewer cystic lesions, and less brain volume loss on day-30 magnetic resonance imaging were noted in 71% (5/7) of the sildenafil group and in 0% (0/3) of the placebo group. The rate of death or survival to 18 months with severe neurodevelopmental impairment was 57% (4/7) in the sildenafil group and 100% (3/3) in the placebo group. Conclusions Sildenafil was safe and well-absorbed in neonates with NE treated with TH. Optimal dosing needs to be established. Evaluation of a larger number of neonates through subsequent phases II and III trials is required to establish efficacy. (J Pediatr 2024;266:113879).
C1 [Wintermark, Pia; Altit, Gabriel; Hailu, Elizabeth] McGill Univ, Dept Pediat, Div Newborn Med, Montreal, PQ, Canada.
   [Wintermark, Pia; Altit, Gabriel; Poccia, Alishia] McGill Univ, Hlth Ctr, Res Inst, Montreal, PQ, Canada.
   [Lapointe, Anie] Univ Montreal, St Justine Hosp, Dept Neonatol, Montreal, PQ, Canada.
   [Steinhorn, Robin] Univ Calif San Diego, Dept Pediat, San Diego, CA USA.
   [Steinhorn, Robin] Rady Childrens Hosp, San Diego, CA USA.
   [Rampakakis, Emmanouil] JSS Med Res, Montreal, PQ, Canada.
   [Burhenne, Jurgen; Meid, Andreas D.; Bajraktari-Sylejmani, Gzona; Haefeli, Walter E.] Heidelberg Univ Hosp, Dept Clin Pharmacol & Pharmacoepidemiol, Heidelberg, Germany.
   [Khairy, May] McGill Univ, Dept Pediat, Montreal, PQ, Canada.
   [Adamo, Marie-Therese] McGill Univ, Hlth Ctr, Pharm Dept, Montreal, PQ, Canada.
   [Gilbert, Guillaume] Philips Healthcare, MR Clin Sci, Mississauga, ON, Canada.
   [Saint-Martin, Christine] McGill Univ, Dept Radiol, Montreal, PQ, Canada.
   [Toffoli, Daniela] McGill Univ, Dept Ophthalmol, Montreal, PQ, Canada.
   [Vachon, Julie] Ordre Psychologues Quebec, Montreal, PQ, Canada.
   [Colin, Patrick] Patrick Colin Consultant Inc, Montreal, PQ, Canada.
C3 McGill University; McGill University; Universite de Montreal; Centre
   Hospitalier Universitaire Sainte-Justine; University of California
   System; University of California San Diego; Rady Childrens Hospital San
   Diego; Ruprecht Karls University Heidelberg; McGill University; McGill
   University; Philips; Philips Healthcare; McGill University; McGill
   University
RP Wintermark, P (corresponding author), McGill Univ, Dept Pediat, Div Newborn Med, Montreal, PQ, Canada.; Wintermark, P (corresponding author), McGill Univ, Hlth Ctr, Res Inst, Montreal, PQ, Canada.
EM pia.wintermark@gmail.com
RI Altit, Gabriel/ABB-9033-2020
OI Altit, Gabriel/0000-0001-5141-0964
FU McGill Faculty of Medicine and Health Sciences; Fonds Rercherche Sante
   Quebec (FRSQ) Clinical Research Scholar Career Award Senior, Canada
   [297362]; Canadian Institute of Health Research (CIHR) Project Grant,
   Canada;  [406737]
FX P.W.holds a William Dawson Scholar Award from the McGill Faculty of
   Medicine and Health Sciences and receives research grant funding from
   the Fonds Rercherche Sante Quebec (FRSQ) Clinical Research Scholar
   Career Award Senior, Canada [grant number 297362, 2021], and a Canadian
   Institute of Health Research (CIHR) Project Grant, Canada [grant number
   406737, 2019]. The other authors received no additional funding. The
   sponsors had no role in the design and conduct of the study.
CR Abman SH, 2016, AM J RESP CRIT CARE, V194, P898, DOI 10.1164/rccm.201606-1183ST
   Administration USFD, 2022, Drug approval package, viagra (sildenafil citrate). Review and evaluation of pharmacology and toxicology data
   Ahsman MJ, 2010, ARCH DIS CHILD-FETAL, V95, pF109, DOI 10.1136/adc.2009.168336
   Al Amrani F, 2020, J PEDIATR-US, V226, P289, DOI 10.1016/j.jpeds.2020.07.041
   Al Amrani F, 2018, EUR J PAEDIATR NEURO, V22, P387, DOI 10.1016/j.ejpn.2018.01.017
   Al Amrani F, 2017, PEDIATR NEUROL, V73, P20, DOI 10.1016/j.pediatrneurol.2017.04.025
   Al Balushi A, 2018, AM J PERINAT, V35, P31, DOI 10.1055/s-0037-1604392
   al Naqeeb N, 1999, PEDIATRICS, V103, P1263, DOI 10.1542/peds.103.6.1263
   Apitz C, 2010, J AM COLL CARDIOL, V55, P1456, DOI 10.1016/j.jacc.2009.11.065
   Azzopardi D, 2016, LANCET NEUROL, V15, P145, DOI 10.1016/S1474-4422(15)00347-6
   Azzopardi DV, 2009, NEW ENGL J MED, V361, P1349, DOI 10.1056/NEJMoa0900854
   Baak LM, 2022, LANCET NEUROL, V21, P528, DOI 10.1016/S1474-4422(22)00117-X
   Baquero H, 2006, PEDIATRICS, V117, P1077, DOI 10.1542/peds.2005-0523
   Barkovich AJ, 1998, AM J NEURORADIOL, V19, P143
   Belletti A, 2021, J CARDIOTHOR VASC AN, V35, P3067, DOI 10.1053/j.jvca.2020.09.117
   Berg Anne T, 2013, Continuum (Minneap Minn), V19, P571, DOI 10.1212/01.CON.0000431377.44312.9e
   Black M.M., 1999, Essentials of Bayley Scales of Infant Development II Assessment
   Boudes E, 2015, ARCH DIS CHILD-FETAL, V100, pF238, DOI 10.1136/archdischild-2014-306550
   Brussee JM, 2019, AAPS J, V21, DOI 10.1208/s12248-019-0351-9
   Bryce J, 2005, LANCET, V365, P1147, DOI 10.1016/S0140-6736(05)71877-8
   Buck ML., 2004, PEDIATRIC PHARMACOTHERAPY, V10, P1
   Carls Alexandra, 2014, J Med Case Rep, V8, P171, DOI 10.1186/1752-1947-8-171
   Chakkarapani AA, 2021, SEMIN FETAL NEONAT M, V26, DOI 10.1016/j.siny.2021.101256
   Charriaut-Marlangue C, 2014, STROKE, V45, P850, DOI 10.1161/STROKEAHA.113.003606
   Dziedzic T, 2015, EXPERT REV NEUROTHER, V15, P523, DOI 10.1586/14737175.2015.1035712
   Enderle Y, 2017, J PHARMACEUT BIOMED, V143, P291, DOI 10.1016/j.jpba.2017.05.052
   Fan YF, 2007, J NEUROIMMUNE PHARM, V2, P284, DOI 10.1007/s11481-007-9073-3
   Fukuoka N, 2004, RESUSCITATION, V60, P225, DOI 10.1016/j.resuscitation.2003.09.017
   Gagne-Loranger M, 2016, AM J PERINAT, V33, P195, DOI 10.1055/s-0035-1563712
   Gagnon MH, 2016, J MATERN-FETAL NEO M, V29, P2049, DOI 10.3109/14767058.2015.1077221
   Giesinger RE, 2017, J PEDIATR-US, V180, P22, DOI 10.1016/j.jpeds.2016.09.009
   Giuliano F, 2010, INT J CLIN PRACT, V64, P240, DOI 10.1111/j.1742-1241.2009.02254.x
   Gluckman PD, 2005, LANCET, V365, P663, DOI 10.1016/S0140-6736(05)17946-X
   Gonzalez D, 2019, BRIT J CLIN PHARMACO, V85, P2824, DOI 10.1111/bcp.14111
   Hostler D, 2010, DRUG METAB DISPOS, V38, P781, DOI 10.1124/dmd.109.031377
   Jacobs SE, 2013, COCHRANE DB SYST REV, DOI 10.1002/14651858.CD003311.pub3
   Khorana Meera, 2011, J Med Assoc Thai, V94 Suppl 3, pS64
   Kidokoro H, 2013, AM J NEURORADIOL, V34, P2208, DOI 10.3174/ajnr.A3521
   Kilmartin KC, 2024, J PERINATOL, V44, P513, DOI 10.1038/s41372-023-01805-2
   Knickmeyer RC, 2008, J NEUROSCI, V28, P12176, DOI 10.1523/JNEUROSCI.3479-08.2008
   Koukouritaki SB, 2004, J PHARMACOL EXP THER, V308, P965, DOI 10.1124/jpet.103.060137
   Kwan S, 2015, NEURAL PLAST, V2015, DOI 10.1155/2015/653727
   La Haye-Caty N, 2020, J MATERN-FETAL NEO M, V33, P3521, DOI 10.1080/14767058.2019.1578747
   Lally PJ, 2019, LANCET NEUROL, V18, P35, DOI 10.1016/S1474-4422(18)30325-9
   Lapointe Anie, 2011, J Pediatr, V158, pe19, DOI 10.1016/j.jpeds.2010.11.008
   Laporte MAL, 2019, J MATERN-FETAL NEO M, V32, P1312, DOI 10.1080/14767058.2017.1404980
   Lawn J, 2005, B WORLD HEALTH ORGAN, V83, P409
   McIntyre S, 2021, SEMIN FETAL NEONAT M, V26, DOI 10.1016/j.siny.2021.101265
   More KS, 2018, AM J PERINAT, V35, P979, DOI 10.1055/s-0038-1629900
   Moretti R, 2016, J NEUROINFLAMM, V13, DOI 10.1186/s12974-016-0560-4
   Muirhead GJ, 2002, BRIT J CLIN PHARMACO, V53, p21S, DOI 10.1046/j.0306-5251.2001.00029.x
   Mukherjee A, 2009, CLIN PHARMACOL THER, V85, P56, DOI 10.1038/clpt.2008.177
   Olivieri B, 2021, NEUROIMAGE-CLIN, V31, DOI 10.1016/j.nicl.2021.102678
   Rios DR, 2021, SEMIN FETAL NEONAT M, V26, DOI 10.1016/j.siny.2021.101277
   Sabir Hemmen, 2021, Semin Fetal Neonatal Med, V26, P101257, DOI 10.1016/j.siny.2021.101257
   Samiee-Zafarghandy S, 2014, PEDIATR CRIT CARE ME, V15, P362, DOI 10.1097/PCC.0000000000000077
   SARNAT HB, 1976, ARCH NEUROL-CHICAGO, V33, P696, DOI 10.1001/archneur.1976.00500100030012
   Segar JL, 2021, SEMIN FETAL NEONAT M, V26, DOI 10.1016/j.siny.2021.101261
   Shankaran S, 2005, NEW ENGL J MED, V353, P1574, DOI 10.1056/NEJMcps050929
   Shankaran S, 2017, JAMA-J AM MED ASSOC, V318, P57, DOI 10.1001/jama.2017.7218
   Simbruner G, 2010, PEDIATRICS, V126, pE771, DOI 10.1542/peds.2009-2441
   Steinhorn RH, 2009, J PEDIATR-US, V155, P841, DOI 10.1016/j.jpeds.2009.06.012
   Vargas-Origel A, 2010, AM J PERINAT, V27, P225, DOI 10.1055/s-0029-1239496
   Wang H, 2018, AM J PERINAT, V35, P951, DOI 10.1055/s-0038-1632368
   Wintermark P, 2021, SEMIN FETAL NEONAT M, V26, DOI 10.1016/j.siny.2021.101303
   Wintermark P, 2011, INT J PEDIAT, V2011, DOI 10.1155/2011/848413
   Wintermark P, 2011, ARCH DIS CHILD-FETAL, V96, pF36, DOI 10.1136/adc.2010.184291
   Wisnowski JL, 2021, SEMIN FETAL NEONAT M, V26, DOI 10.1016/j.siny.2021.101304
   Wu YW, 2022, NEW ENGL J MED, V387, P148, DOI 10.1056/NEJMoa2119660
   Xiong Y, 2022, FRONT CELL NEUROSCI, V16, DOI 10.3389/fncel.2022.879649
   Yazdani A, 2021, SCI REP-UK, V11, DOI 10.1038/s41598-021-01097-6
   Yazdani A, 2016, DEV NEUROSCI-BASEL, V38, P251, DOI 10.1159/000448327
   Yeung MSY, 2014, CELL, V159, P766, DOI 10.1016/j.cell.2014.10.011
   Zhang L, 2005, STROKE, V36, P847, DOI 10.1161/01.STR.0000158923.19956.73
   Zhang ZG, 2009, LANCET NEUROL, V8, P491, DOI 10.1016/S1474-4422(09)70061-4
NR 75
TC 1
Z9 1
U1 1
U2 1
PU MOSBY-ELSEVIER
PI NEW YORK
PA 360 PARK AVENUE SOUTH, NEW YORK, NY 10010-1710 USA
SN 0022-3476
EI 1097-6833
J9 J PEDIATR-US
JI J. Pediatr.
PD MAR
PY 2024
VL 266
AR 113879
DI 10.1016/j.jpeds.2023.113879
EA JAN 2024
PG 11
WC Pediatrics
WE Science Citation Index Expanded (SCI-EXPANDED)
SC Pediatrics
GA IN6P7
UT WOS:001167049400001
PM 38142044
OA hybrid
DA 2024-09-06
ER

PT J
AU Marsia, S
   Kumar, D
   Raheel, H
   Salman, A
   Aslam, B
   Ikram, A
   Kumar, P
   Aslam, A
   Sha, ARB
   Gul, A
AF Marsia, Shayan
   Kumar, Danisha
   Raheel, Hamna
   Salman, Ali
   Aslam, Baseer
   Ikram, Armeen
   Kumar, Piresh
   Aslam, Aimun
   Sha, Areeba
   Gul, Areeba
TI Evaluating the Safety and Efficacy of Erythropoietin Therapy for
   Neonatal Hypoxic-Ischemic Encephalopathy: A Systematic Review and
   Meta-Analysis
SO PEDIATRIC NEUROLOGY
LA English
DT Review
DE Neonatal encephalopathy; Erythropoietin; Death; Neurodisability;
   Meta-analysis
ID RECOMBINANT ERYTHROPOIETIN; PERINATAL ASPHYXIA; OUTCOMES; MODERATE;
   CHILDREN; INJURY
AB Background: Erythropoietin (EPO) is a proposed drug for the treatment of neonatal hypoxic-ischemic encephalopathy (HIE). Multiple studies have linked its use, either as a monotherapy or in conjunction with therapeutic hypothermia (TH), with improved neonatal outcomes including death and neurodisability. However, there is also evidence in the literature that raises concerns about its efficacy and safety for the treatment of neonatal encephalopathy (NE). Methods: We searched MEDLINE, Cochrane CENTRAL, and Embase for both observational studies and randomized controlled trials (RCTs) investigating the effectiveness of EPO in treating NE. Only studies in which at least 300 U/kg of EPO was used and reported any one of the following outcomes: death, death or neurodisability, and cerebral palsy, were included. Results: Seven studies with 903 infants with the diagnosis of NE were included in our meta -analysis. EPO did not reduce the risk of death or neurodisability (risk ratio 0.68 [95% confidence interval [CI]: 0.43 to 1.09]) (P = 0.11). Similarly, the risk of cerebral palsy was not reduced by the administration of EPO (risk ratio 0.68 [95% CI: 0.33 to 1.40]) (P = 0.30). The risk of death was also not reduced at any dose of EPO regardless of the use of TH. Conclusions: The results of our meta -analysis do not support the use of EPO for the treatment of neonatal encephalopathy. However, future large-scale RCTs are needed to strengthen these findings. (c) 2023 Elsevier Inc. All rights reserved.
C1 [Marsia, Shayan] Michigan State Univ, Spectrum Hlth, Dept Neurol, Grand Rapids, MI USA.
   [Kumar, Danisha; Raheel, Hamna; Salman, Ali; Aslam, Baseer; Ikram, Armeen] Dow Univ Hlth Sci, Karachi, Pakistan.
   [Kumar, Piresh] Bahria Univ, Med & Dent Coll, Karachi, Pakistan.
   [Aslam, Aimun; Gul, Areeba] Jinnah Sindh Med Univ, Karachi, Pakistan.
   [Marsia, Shayan] Michigan State Univ, Dept Neurol, 100 Michigan St,NE, Grand Rapids, MI 49503 USA.
   [Marsia, Shayan] Michigan State Univ, Spectrum Hlth, 100 Michigan St,NE, Grand Rapids, MI 49503 USA.
C3 Michigan State University; Michigan State University College of Human
   Medicine; Dow University of Health Sciences; Jinnah Sindh Medical
   University - Pakistan; Michigan State University; Michigan State
   University; Michigan State University College of Human Medicine
RP Marsia, S (corresponding author), Michigan State Univ, Dept Neurol, 100 Michigan St,NE, Grand Rapids, MI 49503 USA.; Marsia, S (corresponding author), Michigan State Univ, Spectrum Hlth, 100 Michigan St,NE, Grand Rapids, MI 49503 USA.
EM marsiashayan@gmail.com
RI Salman, Ali/JVN-6265-2024
OI Salman, Ali/0009-0001-1102-226X; Kumar, Piresh/0000-0002-8698-261X
CR [Anonymous], 2014, Obstet Gynecol, V123, P896, DOI 10.1097/01.AOG.0000445580.65983.d2
   Avasiloaiei A, 2013, PEDIATR INT, V55, P589, DOI 10.1111/ped.12121
   de Vries LS, 2010, ARCH DIS CHILD-FETAL, V95, pF220, DOI 10.1136/adc.2008.148205
   Ehrenreich H, 2009, STROKE, V40, pE647, DOI 10.1161/STROKEAHA.109.564872
   El Shimi MS, 2014, J MATERN-FETAL NEO M, V27, P1295, DOI 10.3109/14767058.2013.855894
   Elmahdy H, 2010, PEDIATRICS, V125, pE1135, DOI 10.1542/peds.2009-2268
   Ivain P, 2021, J PERINATOL, V41, P2134, DOI 10.1038/s41372-021-01132-4
   Jantzie LL, 2013, PEDIATR RES, V74, P658, DOI 10.1038/pr.2013.155
   Juul SE, 2015, CLIN PERINATOL, V42, P469, DOI 10.1016/j.clp.2015.04.004
   Kurinczuk JJ, 2010, EARLY HUM DEV, V86, P329, DOI 10.1016/j.earlhumdev.2010.05.010
   Lee BL, 2021, CLIN EXP PEDIATR, V64, P608, DOI 10.3345/cep.2021.00164
   Malla RR, 2017, J PERINATOL, V37, P596, DOI 10.1038/jp.2017.17
   Msall ME, 2005, MENT RETARD DEV D R, V11, P263, DOI 10.1002/mrdd.20073
   Oorschot DE, 2020, INT J MOL SCI, V21, DOI 10.3390/ijms21041487
   Pan JJ, 2023, FRONT PEDIATR, V10, DOI 10.3389/fped.2022.1074287
   Pappas A, 2015, PEDIATRICS, V135, pE624, DOI 10.1542/peds.2014-1566
   Perez A, 2013, J PEDIATR-US, V163, P454, DOI 10.1016/j.jpeds.2013.02.003
   Perrone S, 2022, ANTIOXIDANTS-BASEL, V11, DOI 10.3390/antiox11040652
   PIPER MC, 1992, CAN J PUBLIC HEALTH, V83, pS46
   Rangarajan V, 2014, PEDIATR NEUROL, V51, P481, DOI 10.1016/j.pediatrneurol.2014.06.008
   Razak A, 2019, J PERINAT MED, V47, P478, DOI 10.1515/jpm-2018-0360
   Rüegger CM, 2015, NEONATOLOGY, V108, P198, DOI 10.1159/000437248
   Sakr M, 2023, Curr Pediatr Res, V24, P8
   Shankaran S, 2012, CLIN PERINATOL, V39, P919, DOI 10.1016/j.clp.2012.09.008
   Shapiro KA, 2017, NEUROIMAGE-CLIN, V15, P572, DOI 10.1016/j.nicl.2017.06.015
   Song J, 2016, ANN NEUROL, V80, P24, DOI 10.1002/ana.24677
   Villa P, 2003, J EXP MED, V198, P971, DOI 10.1084/jem.20021067
   Wu YW, 2022, NEW ENGL J MED, V387, P148, DOI 10.1056/NEJMoa2119660
   Wu YW, 2016, PEDIATRICS, V137, DOI 10.1542/peds.2016-0191
   Xiong T, 2011, INT J DEV NEUROSCI, V29, P583, DOI 10.1016/j.ijdevneu.2010.12.007
   Zhu CL, 2009, PEDIATRICS, V124, pE218, DOI 10.1542/peds.2008-3553
NR 31
TC 0
Z9 0
U1 1
U2 2
PU ELSEVIER SCIENCE INC
PI NEW YORK
PA STE 800, 230 PARK AVE, NEW YORK, NY 10169 USA
SN 0887-8994
EI 1873-5150
J9 PEDIATR NEUROL
JI Pediatr. Neurol.
PD MAR
PY 2024
VL 152
BP 4
EP 10
DI 10.1016/j.pediatrneurol.2023.12.008
EA JAN 2024
PG 7
WC Clinical Neurology; Pediatrics
WE Science Citation Index Expanded (SCI-EXPANDED)
SC Neurosciences & Neurology; Pediatrics
GA GR5Q5
UT WOS:001154416900001
PM 38171084
DA 2024-09-06
ER

PT J
AU Arad, N
   Meledin, I
   Hazan, I
   Noyman, I
   Marks, KA
   Abramsky, R
   Shany, E
AF Arad, Noa
   Meledin, Irina
   Hazan, Itai
   Noyman, Iris
   Marks, Kyla A.
   Abramsky, Ramy
   Shany, Eilon
TI The Association of Therapeutic Hypothermia With Seizure Burden in
   Neonates With Hypoxic-Ischemic Encephalopathy
SO PEDIATRIC NEUROLOGY
LA English
DT Article
DE Neonatal intensive care unit; Amplitude -integrated EEG; Brain
   monitoring; Term born infants; Anti seizure medication
ID ELECTROGRAPHIC SEIZURES; DEVICE
AB Objectives: To compare seizure burden between newborn infants treated with therapeutic hypothermia (TH) and those that were not and to compare the need for antiseizure medications (ASM) in a cohort of infants who were diagnosed with neonatal hypoxic-ischemic encephalopathy (HIE). Methods: This was a retrospective cohort study on infants born after 35 weeks' gestation, diagnosed with moderate to severe HIE, monitored with amplitude-integrated electroencephalography (aEEG) and eligible for TH. Infants born before the implementation of TH in 2008 were compared with infants born thereafter who received TH. Seizure burden was assessed from aEEG as total time in minutes of seizures activity per hour of recording. Other clinical and demographic data were retrieved from a prospective local database of infants with HIE. Results: Overall, 149 of 207 infants were included in the study: 112 exposed to TH and 37 not exposed. Cooled infants had a lower seizure burden overall (0.4 vs 2.3 min/h, P < 0.001) and were also less likely to be treated with ASM (74% vs 100%, P < 0.001). In multivariable regression models, not exposed to TH, having a depressed aEEG background, and having higher Apgar scores were associated with higher seizure burden (incidence rate ratio: 4.78 for noncooled infants, P < 0.001); also, not exposed to TH was associated with a higher likelihood of multidrug ASM (odds ratio: 4.83, P < 0.001). Conclusions: TH in infants with moderate to severe HIE is associated with significant reduction of seizure burden and ASM therapy. (c) 2023 Elsevier Inc. All rights reserved.
C1 [Arad, Noa; Meledin, Irina; Noyman, Iris; Marks, Kyla A.; Abramsky, Ramy; Shany, Eilon] Ben Gurion Univ Negev, Fac Hlth Sci, Beer Sheva, Israel.
   [Meledin, Irina; Marks, Kyla A.; Abramsky, Ramy; Shany, Eilon] Cheryl & Haim Saban Children Hosp, Soroka Med Ctr, Dept Neonatol, Beer Sheva, Israel.
   [Hazan, Itai] Soroka Med Ctr, Clin Res Ctr, Beer sheva, Israel.
   [Noyman, Iris] Cheryl & Haim Saban Children Hosp, Soroka Med Ctr, Pediat Neurol Unit, Beer Sheva, Israel.
   [Shany, Eilon] Ben Gurion Univ Negev, Sderot Rager 151, IL-84101 Beer Sheva, Israel.
C3 Ben Gurion University; Ben Gurion University; Soroka Medical Center; Ben
   Gurion University; Soroka Medical Center; Ben Gurion University; Soroka
   Medical Center; Ben Gurion University
RP Shany, E (corresponding author), Ben Gurion Univ Negev, Sderot Rager 151, IL-84101 Beer Sheva, Israel.
EM eshany@bgu.ac.il
OI abramsky, ramy/0000-0002-6384-2577; Hazan, Itai/0000-0002-6064-6909;
   Shany, Eilon/0000-0003-4142-3707
CR Edwards AD, 1995, BIOCHEM BIOPH RES CO, V217, P1193, DOI 10.1006/bbrc.1995.2895
   Frenkel N, 2011, CLIN NEUROPHYSIOL, V122, P1091, DOI 10.1016/j.clinph.2010.09.028
   Ghosh S, 2017, CHILD NERV SYST, V33, P329, DOI 10.1007/s00381-016-3321-x
   Glass HC, 2016, J PEDIATR-US, V174, P98, DOI 10.1016/j.jpeds.2016.03.035
   Glass HC, 2009, J PEDIATR-US, V155, P318, DOI 10.1016/j.jpeds.2009.03.040
   Guidotti I, 2016, DEV MED CHILD NEUROL, V58, P1235, DOI 10.1111/dmcn.13195
   Gunn AJ, 1997, J CLIN INVEST, V99, P248, DOI 10.1172/JCI119153
   Halawa I, 2011, EPILEPSIA, V52, P410, DOI 10.1111/j.1528-1167.2010.02939.x
   Hellstrom-Westas L, 2006, Neoreviews, V7, P76, DOI [10.1542/neo.7-2-e76, DOI 10.1542/NEO.7-2-E76]
   Jacobs SE, 2013, COCHRANE DB SYST REV, DOI 10.1002/14651858.CD003311.pub3
   Kharoshankaya L, 2016, DEV MED CHILD NEUROL, V58, P1242, DOI 10.1111/dmcn.13215
   Kim Do-Hyung, 2017, J Epilepsy Res, V7, P109, DOI 10.14581/jer.17017
   Low E, 2012, ARCH DIS CHILD-FETAL, V97, pF267, DOI 10.1136/archdischild-2011-300716
   MAYNARD D, 1969, BRIT MED J, V4, P545, DOI 10.1136/bmj.4.5682.545-a
   Orbach SA, 2014, J CHILD NEUROL, V29, P1502, DOI 10.1177/0883073813507978
   Peled M, 2020, EARLY HUM DEV, V151, DOI 10.1016/j.earlhumdev.2020.105241
   PRIOR PF, 1971, BRIT MED J, V2, P736, DOI 10.1136/bmj.2.5764.736
   SARNAT HB, 1976, ARCH NEUROL-CHICAGO, V33, P696, DOI 10.1001/archneur.1976.00500100030012
   Shankaran S, 2015, CURR OPIN PEDIATR, V27, P152, DOI [10.1097/MOP.0000000000000199, 10.1007/s11940-012-0200-y]
   Shany E, 2008, PEDIATR NEUROL, V39, P387, DOI 10.1016/j.pediatrneurol.2008.08.005
   Srinivasakumar P, 2013, J PEDIATR-US, V163, P465, DOI 10.1016/j.jpeds.2013.01.041
   Thompson CM, 1997, ACTA PAEDIATR, V86, P757, DOI 10.1111/j.1651-2227.1997.tb08581.x
   Variane GFT, 2023, JAMA NETW OPEN, V6, DOI 10.1001/jamanetworkopen.2023.43429
   Vasudevan C, 2013, SEMIN FETAL NEONAT M, V18, P185, DOI 10.1016/j.siny.2013.05.008
   Wusthoff CJ, 2011, J CHILD NEUROL, V26, P724, DOI 10.1177/0883073810390036
NR 25
TC 0
Z9 0
U1 0
U2 1
PU ELSEVIER SCIENCE INC
PI NEW YORK
PA STE 800, 230 PARK AVE, NEW YORK, NY 10169 USA
SN 0887-8994
EI 1873-5150
J9 PEDIATR NEUROL
JI Pediatr. Neurol.
PD FEB
PY 2024
VL 151
BP 143
EP 148
DI 10.1016/j.pediatrneurol.2023.12.005
EA DEC 2023
PG 6
WC Clinical Neurology; Pediatrics
WE Science Citation Index Expanded (SCI-EXPANDED)
SC Neurosciences & Neurology; Pediatrics
GA IJ8L7
UT WOS:001166048200001
PM 38157720
DA 2024-09-06
ER

PT J
AU Cizmeci, MN
   Wilson, D
   Singhal, M
   El Shahed, A
   Kalish, B
   Tam, E
   Chau, V
   Ly, L
   Kazazian, V
   Hahn, C
   Branson, H
   Miller, SP
AF Cizmeci, Mehmet N.
   Wilson, Diane
   Singhal, Maya
   El Shahed, Amr
   Kalish, Brian
   Tam, Emily
   Chau, Vann
   Ly, Linh
   Kazazian, Vanna
   Hahn, Cecil
   Branson, Helen
   Miller, Steven P.
TI Neonatal Hypoxic-Ischemic Encephalopathy Spectrum: Severity-Stratified
   Analysis of Neuroimaging Modalities and Association with
   Neurodevelopmental Outcomes
SO JOURNAL OF PEDIATRICS
LA English
DT Article
ID CEREBRAL-PALSY; ULTRASOUND; INFANTS
AB Objective To compare hypoxic-ischemic injury on early cranial ultrasonography (cUS) and post-rewarming brain magnetic resonance imaging (MRI) in newborn infants with hypoxic-ischemic encephalopathy (HIE) and to correlate that neuroimaging with neurodevelopmental outcomes.
   Study design This was a retrospective cohort study of infants with mild, moderate, and severe HIE treated with therapeutic hypothermia and evaluated with early cUS and postrewarming MRI. Validated scoring systems were used to compare the severity of brain injury on cUS and MRI. Neurodevelopmental outcomes were assessed at 18 months of age.
   Results Among the 149 included infants, abnormal white matter (WM) and deep gray matter (DGM) hyperechogenicity on cUS in the first 48 hours after birth were more common in the severe HIE group than the mild HIE group (81% vs 39% and 50% vs 0%, respectively; P < .001). In infants with a normal cUS, 95% had normal or mildly abnormal brain MRIs. In infants with severely abnormal cUS, none had normal and 83% had severely abnormal brain MRIs. Total abnormality scores on cUS were higher in neonates with near-total brain injury on MRI than in neonates with normal MRI or WM-predominant injury pattern (adjusted P < .001 for both). In the multivariable model, a severely abnormal MRI was the only independent risk factor for adverse outcomes (OR: 19.9, 95% CI: 4.0-98.1; P < .001).
   Conclusion The present study shows the complementary utility of cUS in the first 48 hours after birth as a predictive tool for the presence of hypoxic-ischemic injury on brain MRI.
C1 [Cizmeci, Mehmet N.; Wilson, Diane; El Shahed, Amr; Kalish, Brian; Ly, Linh] Univ Toronto, Div Neonatol, Hosp Sick Children, Toronto, ON, Canada.
   [Singhal, Maya; Tam, Emily; Chau, Vann; Kazazian, Vanna; Hahn, Cecil; Miller, Steven P.] Univ Toronto, Hosp Sick Children, Div Neurol, Toronto, ON, Canada.
   [Branson, Helen] Univ Toronto, Hosp Sick Children, Dept Pediat, Div Radiol, Toronto, ON, Canada.
   [Miller, Steven P.] Univ British Columbia, BC Childrens Hosp, Dept Pediat, Vancouver, BC, Canada.
   [Cizmeci, Mehmet N.] Hosp Sick Children, 555 Univ Ave,Room 3652, Toronto, ON, Canada.
   [Cizmeci, Mehmet N.] Univ Toronto, 555 Univ Ave,Room 3891, Toronto, ON, Canada.
   [Cizmeci, Mehmet N.] Neonatal Neurocrit Care Unit, 555 Univ Ave,Room 3891, Toronto, ON, Canada.
C3 University of Toronto; Hospital for Sick Children (SickKids); University
   of Toronto; Hospital for Sick Children (SickKids); University of
   Toronto; Hospital for Sick Children (SickKids); BC Childrens Hospital;
   University of British Columbia; University of Toronto; Hospital for Sick
   Children (SickKids); University of Toronto
RP Cizmeci, MN (corresponding author), Hosp Sick Children, 555 Univ Ave,Room 3652, Toronto, ON, Canada.; Cizmeci, MN (corresponding author), Univ Toronto, 555 Univ Ave,Room 3891, Toronto, ON, Canada.; Cizmeci, MN (corresponding author), Neonatal Neurocrit Care Unit, 555 Univ Ave,Room 3891, Toronto, ON, Canada.
EM mehmet.cizmeci@sickkids.ca
OI Cizmeci, Mehmet Nevzat/0000-0001-6807-4266
CR Annink KV, 2021, SCI REP-UK, V11, DOI 10.1038/s41598-021-83982-8
   Annink KV, 2020, PEDIATR RES, V87, P59, DOI 10.1038/s41390-020-0782-0
   Barnette AR, 2014, PEDIATRICS, V133, pE1508, DOI 10.1542/peds.2013-4247
   Cawley P, 2020, ARCH DIS CHILDHOOD-E, V105, P75, DOI 10.1136/archdischild-2017-314116
   Chalak LF, 2018, PEDIATR RES, V84, P861, DOI 10.1038/s41390-018-0174-x
   de Vries LS, 2022, J PERINATOL, V42, P418, DOI 10.1038/s41372-021-01307-z
   de Vries LS, 2023, PEDIATR RES, V94, P870, DOI 10.1038/s41390-023-02634-x
   EKEN P, 1994, NEUROPEDIATRICS, V25, P301, DOI 10.1055/s-2008-1073044
   Groenendaal F, 2017, PEDIATR RES, V81, P150, DOI 10.1038/pr.2016.195
   Jacobs SE, 2013, COCHRANE DB SYST REV, DOI 10.1002/14651858.CD003311.pub3
   Johnson S, 2014, PEDIATR RES, V75, P670, DOI 10.1038/pr.2014.10
   Lequin MH, 2022, PEDIATR RES, V92, P174, DOI 10.1038/s41390-021-01436-3
   Martinez-Biarge M, 2011, NEUROLOGY, V76, P2055, DOI 10.1212/WNL.0b013e31821f442d
   Martinez-Biarge M, 2010, EARLY HUM DEV, V86, P675, DOI 10.1016/j.earlhumdev.2010.08.013
   Mohammad K, 2023, PEDIATR RES, V94, P321, DOI 10.1038/s41390-022-02453-6
   Novak I, 2017, JAMA PEDIATR, V171, P897, DOI 10.1001/jamapediatrics.2017.1689
   Pappas A, 2023, CLIN PERINATOL, V50, P31, DOI 10.1016/j.clp.2022.11.007
   Parmentier CEJ, 2022, DIAGNOSTICS, V12, DOI 10.3390/diagnostics12030645
   Rosenbaum P, 2007, DEV MED CHILD NEUROL, V49, P8, DOI 10.1111/j.1469-8749.2007.tb12610.x
   RUTHERFORD MA, 1994, DEV MED CHILD NEUROL, V36, P813
   Sanislow W, 2022, J PERINATOL, V42, P335, DOI 10.1038/s41372-021-01233-0
   SARNAT HB, 1976, ARCH NEUROL-CHICAGO, V33, P696, DOI 10.1001/archneur.1976.00500100030012
   Shankaran S, 2012, ARCH DIS CHILD-FETAL, V97, pF398, DOI 10.1136/archdischild-2011-301524
   Shipley L, 2021, ARCH DIS CHILD-FETAL, V106, pF529, DOI 10.1136/archdischild-2020-320902
   Walsh BH, 2017, J PEDIATR-US, V187, P26, DOI 10.1016/j.jpeds.2017.03.065
   Weeke LC, 2018, J PEDIATR-US, V192, P33, DOI 10.1016/j.jpeds.2017.09.043
NR 26
TC 3
Z9 3
U1 1
U2 1
PU MOSBY-ELSEVIER
PI NEW YORK
PA 360 PARK AVENUE SOUTH, NEW YORK, NY 10010-1710 USA
SN 0022-3476
EI 1097-6833
J9 J PEDIATR-US
JI J. Pediatr.
PD MAR
PY 2024
VL 266
AR 113866
DI 10.1016/j.jpeds.2023.113866
EA DEC 2023
PG 8
WC Pediatrics
WE Science Citation Index Expanded (SCI-EXPANDED)
SC Pediatrics
GA IJ2P8
UT WOS:001165895800001
PM 38061422
DA 2024-09-06
ER

PT J
AU Quirke, FA
   Ariff, S
   Battin, MR
   Bernard, C
   Biesty, L
   Bloomfield, FH
   Daly, M
   Finucane, E
   Healy, P
   Haas, DM
   Kirkham, JJ
   Kibet, V
   Koskei, S
   Meher, S
   Molloy, EJ
   Niaz, M
   Bhraonáin, EN
   Okaronon, CO
   Parkes, MJ
   Tabassum, F
   Walker, K
   Webbe, JWH
   Devane, D
AF Quirke, Fiona A.
   Ariff, Shabina
   Battin, Malcolm R.
   Bernard, Caitlin
   Biesty, Linda
   Bloomfield, Frank H.
   Daly, Mandy
   Finucane, Elaine
   Healy, Patricia
   Haas, David M.
   Kirkham, Jamie J.
   Kibet, Vincent
   Koskei, Sarah
   Meher, Shireen
   Molloy, Eleanor J.
   Niaz, Maira
   Bhraonain, Elaine Ni
   Okaronon, Christabell Omukagah
   Parkes, Matthew J.
   Tabassum, Farhana
   Walker, Karen
   Webbe, James W. H.
   Devane, Declan
TI COHESION: a core outcome set for the treatment of neonatal
   encephalopathy
SO PEDIATRIC RESEARCH
LA English
DT Article
ID HYPOXIC-ISCHEMIC ENCEPHALOPATHY; THERAPEUTIC HYPOTHERMIA; MODERATE
   HYPOTHERMIA; NEUROLOGIC OUTCOMES; PERINATAL ASPHYXIA; ERYTHROPOIETIN;
   NEWBORNS; TERM; MANAGEMENT; MELATONIN
AB BackgroundHeterogeneity in outcomes reported in trials of interventions for the treatment of neonatal encephalopathy (NE) makes evaluating the effectiveness of treatments difficult. Developing a core outcome set for NE treatment would enable researchers to measure and report the same outcomes in future trials. This would minimise waste, ensure relevant outcomes are measured and enable evidence synthesis. Therefore, we aimed to develop a core outcome set for treating NE.MethodsOutcomes identified from a systematic review of the literature and interviews with parents were prioritised by stakeholders (n = 99 parents/caregivers, n = 101 healthcare providers, and n = 22 researchers/ academics) in online Delphi surveys. Agreement on the outcomes was achieved at online consensus meetings attended by n = 10 parents, n = 18 healthcare providers, and n = 13 researchers/ academics.ResultsSeven outcomes were included in the final core outcome set: survival; brain injury on imaging; neurological status at discharge; cerebral palsy; general cognitive ability; quality of life of the child, and adverse events related to treatment.ConclusionWe developed a core outcome set for the treatment of NE. This will allow future trials to measure and report the same outcomes and ensure results can be compared. Future work should identify how best to measure the COS.ImpactWe have identified seven outcomes that should be measured and reported in all studies for the treatment of neonatal encephalopathy.Previously, a core outcome set for neonatal encephalopathy treatments did not exist.This will help to reduce heterogeneity in outcomes reported in clinical trials and other studies, and help researchers identify the best treatments for neonatal encephalopathy.
C1 [Quirke, Fiona A.; Molloy, Eleanor J.] Hlth Res Board Neonatal Encephalopathy PhD Trainin, Dublin, Ireland.
   [Quirke, Fiona A.; Devane, Declan] Univ Galway, Hlth Res Board Trials Methodol Res Network HRB TMR, Galway, Ireland.
   [Quirke, Fiona A.] Univ Limerick, Sch Med, Limerick, Ireland.
   [Ariff, Shabina; Niaz, Maira] Aga Khan Univ, Dept Paediat & Child Hlth, Karachi, Pakistan.
   [Battin, Malcolm R.] Auckland Dist Hlth Board, Dept Newborn Serv, Auckland, New Zealand.
   [Bernard, Caitlin; Haas, David M.] Indiana Univ, Dept Obstet & Gynecol, Indianapolis, IN USA.
   [Biesty, Linda; Finucane, Elaine; Healy, Patricia; Devane, Declan] Univ Galway, Evidence Synth Ireland, Galway, Ireland.
   [Bloomfield, Frank H.] Univ Auckland, Liggins Inst, Private Bag 92019, Auckland 1142, New Zealand.
   [Daly, Mandy] Irish Neonatal Hlth Alliance, Advocacy & Policymaking, Wicklow, Ireland.
   [Kirkham, Jamie J.] Univ Manchester, Manchester Acad Hlth Sci Ctr, Ctr Biostat, Manchester, England.
   [Kibet, Vincent; Koskei, Sarah] Moi Univ, Cheptiret, Kenya.
   [Meher, Shireen] Birmingham Womens & Childrens NHS Fdn Trust, Birmingham, England.
   [Molloy, Eleanor J.] Trinity Coll Dublin, Dept Paediat & Child Hlth, Dublin, Ireland.
   [Molloy, Eleanor J.] Childrens Hosp Ireland Crumlin & Tallaght, Dept Neonatol, Dublin, Ireland.
   [Molloy, Eleanor J.] Coombe Women & Infants Univ Hosp, Dept Neonatol, Dublin, Ireland.
   [Bhraonain, Elaine Ni] Irish Neonatal Hlth Alliance, Family Support Liaison, Wicklow, Ireland.
   [Okaronon, Christabell Omukagah] AMPATH, Eldoret, Kenya.
   [Parkes, Matthew J.] Univ Oxford, Ctr Stat Med, Nuffield Dept Orthopaed Rheumatol & Musculoskeleta, Oxford, Oxfon, England.
   [Tabassum, Farhana] Aga Khan Univ, Ctr Excellence Women & Child Hlth, Karachi, Pakistan.
   [Walker, Karen] Royal Prince Alfred Hosp, Dept Newborn Care, Sydney, NSW, Australia.
   [Walker, Karen] Univ Sydney, Fac Med & Hlth, Sydney, NSW, Australia.
   [Walker, Karen] George Inst Global Hlth, Sydney, NSW, Australia.
   [Walker, Karen] Council Int Neonatal Nurses, Sydney, NSW, Australia.
   [Webbe, James W. H.] Imperial Coll London, Acad Neonatal Med, London, England.
   [Devane, Declan] Univ Galway, Cochrane Ireland, Galway, Ireland.
C3 Ollscoil na Gaillimhe-University of Galway; University of Limerick; Aga
   Khan University; Auckland District Health Board; Indiana University
   System; Indiana University Indianapolis; Ollscoil na
   Gaillimhe-University of Galway; University of Auckland; University of
   Manchester; Moi University; Trinity College Dublin; Trinity College
   Dublin; University of Oxford; Aga Khan University; University of Sydney;
   NSW Health; Royal Prince Alfred Hospital; University of Sydney; George
   Institute for Global Health; University of Sydney; Imperial College
   London; Ollscoil na Gaillimhe-University of Galway
RP Quirke, FA (corresponding author), Hlth Res Board Neonatal Encephalopathy PhD Trainin, Dublin, Ireland.; Quirke, FA (corresponding author), Univ Galway, Hlth Res Board Trials Methodol Res Network HRB TMR, Galway, Ireland.; Quirke, FA (corresponding author), Univ Limerick, Sch Med, Limerick, Ireland.
EM 22306056@studentmail.ul.ie
RI Devane, Declan/B-8357-2008; Molloy, Eleanor/I-3435-2019; Kirkham,
   Jamie/AAD-4490-2019
OI Devane, Declan/0000-0002-9393-7075; Molloy, Eleanor/0000-0001-6798-2158;
   Kirkham, Jamie/0000-0003-2579-9325; Tabassum,
   Farhana/0000-0001-7290-8876
FU Irish Neonatal Health Alliance; Hope for HIE, Miracle Babies Foundation
FX On behalf of the COHESION Study team, we would sincerely like to thank
   all who gave their time and took part in our interviews, Delphi survey,
   and consensus meetings. We particularly thank parents and parent/
   caregiver representatives, organisations, and parent support networks
   who participated in this study and helped us recruit other parents to
   take part in this study. We really appreciate your time and effort in
   all stages of this study. In particular, we would like to thank the
   Irish Neonatal Health Alliance, Hope for HIE, Miracle Babies Foundation,
   and Life's Little Treasures Foundation for sharing our study information
   and playing a vital part in recruitment to this study. We would like to
   acknowledge Tim Hurley, Sarah Koskei and Matthew J Parkes for
   contributing to other outputs relating to this study.
CR Ahmad QM, 2018, J PAK MED ASSOC, V68, P1233
   Ahmed J, 2021, EUR J PAEDIATR NEURO, V31, P38, DOI 10.1016/j.ejpn.2021.02.003
   Al-Macki N, 2009, PEDIATR NEUROL, V41, P399, DOI 10.1016/j.pediatrneurol.2009.06.001
   Alkhaffaf B, 2021, PLOS ONE, V16, DOI 10.1371/journal.pone.0261937
   [Anonymous], 2014, Obstet Gynecol, V123, P896, DOI 10.1097/01.AOG.0000445580.65983.d2
   [Anonymous], 2022, Fatigue: Biomedicine, Health & Behavior
   Aslam S, 2019, FRONT PEDIATR, V7, DOI 10.3389/fped.2019.00142
   Avasiloaiei A, 2013, PEDIATR INT, V55, P589, DOI 10.1111/ped.12121
   Azzopardi D, 2016, LANCET NEUROL, V15, P145, DOI 10.1016/S1474-4422(15)00347-6
   Barnett A, 2002, NEUROPEDIATRICS, V33, P242, DOI 10.1055/s-2002-36737
   Baserga MC, 2015, PEDIATR RES, V78, P315, DOI 10.1038/pr.2015.101
   Chan AW, 2014, LANCET, V383, P257, DOI 10.1016/S0140-6736(13)62296-5
   Comet Initiative, 2022, ABOUT US
   Dammann O, 2011, PEDIATR RES, V70, P1, DOI 10.1203/01.pdr.0000403893.61640.b6
   Douglas-Escobar M, 2015, JAMA PEDIATR, V169, P397, DOI 10.1001/jamapediatrics.2014.3269
   El Shimi MS, 2014, J MATERN-FETAL NEO M, V27, P1295, DOI 10.3109/14767058.2013.855894
   Gagnier JJ, 2021, QUAL LIFE RES, V30, P2197, DOI 10.1007/s11136-021-02822-4
   Gargon E, 2017, J CLIN EPIDEMIOL, V86, P140, DOI 10.1016/j.jclinepi.2017.04.024
   Guyatt GH, 2011, J CLIN EPIDEMIOL, V64, P1311, DOI [10.1016/j.jclinepi.2011.06.004, 10.1016/j.jclinepi.2011.03.017]
   Healy P, 2019, AM J OBSTET GYNECOL, V221, DOI 10.1016/j.ajog.2019.05.039
   Hurley T., NEONATAL ENCEP UNPUB
   Jacobs SE, 2013, COCHRANE DB SYST REV, DOI 10.1002/14651858.CD003311.pub3
   Jary S, 2015, ACTA PAEDIATR, V104, P1241, DOI 10.1111/apa.13146
   Kirkham JJ, 2017, PLOS MED, V14, DOI 10.1371/journal.pmed.1002447
   Kirkham JJ, 2016, PLOS MED, V13, DOI 10.1371/journal.pmed.1002148
   Lee ACC, 2013, PEDIATR RES, V74, P50, DOI 10.1038/pr.2013.206
   Malla RR, 2017, J PERINATOL, V37, P596, DOI 10.1038/jp.2017.17
   Molloy EJ, 2023, PEDIATR RES, V94, P1860, DOI 10.1038/s41390-023-02775-z
   Molloy EJ, 2023, PEDIATR RES, V93, P1819, DOI 10.1038/s41390-022-02295-2
   Molloy EJ, 2018, PEDIATR RES, V84, P574, DOI 10.1038/s41390-018-0169-7
   Quirke F, 2022, BMJ PAEDIATR OPEN, V6, DOI 10.1136/bmjpo-2022-001550
   Quirke FA, 2021, TRIALS, V22, DOI 10.1186/s13063-021-05074-2
   Quirke FA, 2021, TRIALS, V22, DOI 10.1186/s13063-021-05030-0
   Razak A, 2019, J PERINAT MED, V47, P478, DOI 10.1515/jpm-2018-0360
   Shankaran S, 2017, JAMA-J AM MED ASSOC, V318, P57, DOI 10.1001/jama.2017.7218
   Shankaran S, 2014, JAMA-J AM MED ASSOC, V312, P2629, DOI 10.1001/jama.2014.16058
   Shipley L, 2021, ARCH DIS CHILD-FETAL, V106, pF529, DOI 10.1136/archdischild-2020-320902
   Tagin M, 2013, J PERINATOL, V33, P663, DOI 10.1038/jp.2013.65
   Thayyil S, 2021, LANCET GLOB HEALTH, V9, pE1273, DOI 10.1016/S2214-109X(21)00264-3
   Thoresen M, 2013, NEONATOLOGY, V104, P228, DOI 10.1159/000353948
   Volpe JJ, 2012, ANN NEUROL, V72, P156, DOI 10.1002/ana.23647
   Webbe JWH, 2020, ARCH DIS CHILD-FETAL, V105, pF425, DOI 10.1136/archdischild-2019-317501
   Williamson PR, 2017, TRIALS, V18, DOI 10.1186/s13063-017-1978-4
   Williamson PR, 2012, TRIALS, V13, DOI 10.1186/1745-6215-13-132
   Wu YW, 2022, NEW ENGL J MED, V387, P148, DOI 10.1056/NEJMoa2119660
   Wu YW, 2016, PEDIATRICS, V137, DOI 10.1542/peds.2016-0191
   Yildiz EP, 2017, EXPERT REV NEUROTHER, V17, P449, DOI 10.1080/14737175.2017.1259567
   Zhu CL, 2009, PEDIATRICS, V124, pE218, DOI 10.1542/peds.2008-3553
NR 48
TC 3
Z9 3
U1 2
U2 3
PU SPRINGERNATURE
PI LONDON
PA CAMPUS, 4 CRINAN ST, LONDON, N1 9XW, ENGLAND
SN 0031-3998
EI 1530-0447
J9 PEDIATR RES
JI Pediatr. Res.
PD MAR
PY 2024
VL 95
IS 4
BP 922
EP 930
DI 10.1038/s41390-023-02938-y
EA DEC 2023
PG 9
WC Pediatrics
WE Science Citation Index Expanded (SCI-EXPANDED)
SC Pediatrics
GA ML1O6
UT WOS:001130811900004
PM 38135724
OA Green Published, hybrid
DA 2024-09-06
ER

PT J
AU Li, J
   Zhang, GF
   Wang, XR
   Qiangba, C
   Song, XY
   Lin, RY
   Huang, CT
   Yang, XY
   Ning, SY
   Zhang, J
   Liao, HY
   Xie, SY
   Suo, Z
   Qi, HY
   Yu, Z
   Shi, RL
   Yao, YL
AF Li, Jia
   Zhang, Guofei
   Wang, Xiaorong
   Qiangba, Cuozhen
   Song, Xiaoyan
   Lin, Rouyi
   Huang, Chantao
   Yang, Xiaoying
   Ning, Shuyao
   Zhang, Jian
   Liao, Haiyan
   Xie, Siyuan
   Suo, Zhen
   Qi, Haiying
   Yu, Zhen
   Shi, Runling
   Yao, Yanli
TI Characteristics of neonatal hypoxic-ischemic encephalopathy at high
   altitude and early results of therapeutic hypothermia
SO BMC PEDIATRICS
LA English
DT Article
DE Neonatal hypoxic ischemic encephalopathy; Therapeutic hypothermia; High
   altitude; Electroencephalogram; Magnetic Resonance Imaging
ID ELECTROGRAPHIC SEIZURES; BRAIN-INJURY; NEWBORNS; OXYGEN; EEG;
   ADAPTATION; RISK
AB Background Altitude hypoxia and limited socioeconomic conditions may result in distinctive features of neonatal hypoxic-ischemic encephalopathy (HIE). Therapeutic hypothermia (TH) has not been used at altitude. We examined characteristics of HIE and early outcomes of TH in 3 centers at two high altitudes, 2 at 2,261 m and 1 at 3,650 m.
   Methods The incidence of HIE at NICUs was noted. TH was conducted when personnel and devices were available in 2019 similar to 2020. Standard inclusion criteria were used, with the addition of admission age >6 hours and mild HIE. Demographic and clinical data included gestational age, gender, weight, Apgar score, ethnics, age on admission, age at TH and clinical degree of HIE. EEG was monitored for 96 hours during hypothermia and rewarming. MRI was performed before discharge.
   Results There was significant difference in ethnics, HIE degree, age at TH across 3 centers. The overall NICU incidence of HIE was 4.0%. Among 566 HIE patients, 114 (20.1%) received TH. 63 (55.3%) patients had moderate/severe HIE. Age at TH >6 hours occurred in 34 (29.8%) patients. EEG discharges showed seizures in 7 similar to 11% of patients, whereas spikes/sharp waves in 94 similar to 100%, delta brushes in 50 similar to 100%. After TH, MRI showed moderate to severe brain injury in 77% of patients, and correlated with center, demographic and clinical variables (Ps <= 0.0003). Mortality was 5% during hospitalization and 11% after discharge until 1 year.
   Conclusions At altitude, the incidence of HIE was high and brain injury was severe. TH was limited and often late >6 hours. EEG showed distinct patterns attributable to altitude hypoxia. TH was relatively safe.
C1 [Li, Jia; Lin, Rouyi] Guangzhou Med Univ, Inst Pediat, Guangzhou Women & Childrens Med Ctr, Clin Physiol Lab, Guangdong, Peoples R China.
   [Li, Jia; Zhang, Jian; Liao, Haiyan; Xie, Siyuan; Yao, Yanli] Capital Inst Pediat, Clin Physiol Lab, Beijing, Peoples R China.
   [Zhang, Guofei] Qinghai Red Cross Hosp, NICU, Xining, Qinghai, Peoples R China.
   [Wang, Xiaorong; Yang, Xiaoying; Shi, Runling] Qinghai Womens & Childrens Hosp, NICU, Xining, Qinghai, Peoples R China.
   [Qiangba, Cuozhen; Yu, Zhen] Lhasa Peoples Hosp, NICU, Lhasa, Xizang, Peoples R China.
   [Song, Xiaoyan] Nanfang Hosp, NICU, Guangzhou, Guangdong, Peoples R China.
   [Huang, Chantao] Nanfang Hosp, Dept Radiol, Guangzhou, Guangdong, Peoples R China.
   [Ning, Shuyao] Guangzhou Med Univ, Guangzhou Women & Childrens Med Ctr, Dept Electroneurophysiol, Guangdong, Peoples R China.
   [Suo, Zhen] Lhasa Peoples Hosp, Dept Echocardiog, Lhasa, Xizang, Peoples R China.
   [Qi, Haiying] Qinghai Womens & Children Hosp, Dept Echocardiog, Xining, Qinghai, Peoples R China.
C3 Guangzhou Medical University; Guangzhou Women & Children's Medical
   Center; Capital Institute of Pediatrics (CIP); Southern Medical
   University - China; Southern Medical University - China; Guangzhou
   Medical University; Guangzhou Women & Children's Medical Center
RP Li, J (corresponding author), Guangzhou Med Univ, Inst Pediat, Guangzhou Women & Childrens Med Ctr, Clin Physiol Lab, Guangdong, Peoples R China.; Li, J (corresponding author), Capital Inst Pediat, Clin Physiol Lab, Beijing, Peoples R China.
EM jiali_beijing@126.com
OI Lin, Rouyi/0009-0006-3362-6124
CR Azzopardi DV, 2009, NEW ENGL J MED, V361, P1349, DOI 10.1056/NEJMoa0900854
   Beall CM, 2007, P NATL ACAD SCI USA, V104, P8655, DOI 10.1073/pnas.0701985104
   Benedetti GM., 2012, J Pediatr, V221, pe1
   Biagioni E, 1996, ELECTROEN CLIN NEURO, V99, P1, DOI 10.1016/0921-884X(96)95649-0
   Douglas-Escobar M, 2015, JAMA PEDIATR, V169, P397, DOI 10.1001/jamapediatrics.2014.3269
   Finder M, 2020, JAMA PEDIATR, V174, P48, DOI 10.1001/jamapediatrics.2019.4011
   Glass HC, 2014, NEUROLOGY, V82, P1239, DOI 10.1212/WNL.0000000000000282
   Glass HC, 2011, J PEDIATR-US, V159, P731, DOI 10.1016/j.jpeds.2011.07.015
   Gluckman PD, 2005, LANCET, V365, P663, DOI 10.1016/S0140-6736(05)17946-X
   Hage L, 2021, ARCH DIS CHILD-FETAL, V106, pF501, DOI 10.1136/archdischild-2020-319685
   Hill CM, 2014, NEUROPSYCHOLOGY, V28, P752, DOI 10.1037/neu0000065
   Jayet PY, 2010, CIRCULATION, V122, P488, DOI 10.1161/CIRCULATIONAHA.110.941203
   Julian CG, 2009, AM J PHYSIOL-REG I, V296, pR1564, DOI 10.1152/ajpregu.90945.2008
   Klem G H, 1999, Electroencephalogr Clin Neurophysiol Suppl, V52, P3
   Kracer B, 2014, J PEDIATR-US, V165, P267, DOI 10.1016/j.jpeds.2014.04.052
   Laptook AR, 2017, JAMA-J AM MED ASSOC, V318, P1550, DOI 10.1001/jama.2017.14972
   Leon RL, 2022, AM J PERINAT, V39, P633, DOI 10.1055/s-0040-1718372
   Li J, 2015, Adaptation of cardiopulmonary system in children at high altitude: The Chinese observation
   Li J, 2008, J THORAC CARDIOV SUR, V135, P83, DOI 10.1016/j.jtcvs.2007.07.036
   Li JJ, 2019, INT J CARDIOL, V274, P106, DOI 10.1016/j.ijcard.2018.08.102
   Murray DM, 2008, ARCH DIS CHILD-FETAL, V93, pF187, DOI 10.1136/adc.2005.086314
   Qiu Q., 2011, Tibet's Science and Technology, V3, P2
   Queensland Clinical Guidelines, Neonatal seizures clinical guideline education presentation E17.23-1-V1-R22 Queensland Health
   Rao R, 2019, AM J PERINAT, V36, P1337, DOI 10.1055/s-0038-1676973
   Razak A, 2019, J PERINAT MED, V47, P478, DOI 10.1515/jpm-2018-0360
   Romeo DM, 2019, J CLIN MED, V8, DOI 10.3390/jcm8081247
   Shah DK, 2014, ARCH DIS CHILD-FETAL, V99, pF219, DOI 10.1136/archdischild-2013-305206
   Shankaran S, 2005, NEW ENGL J MED, V353, P1574, DOI 10.1056/NEJMcps050929
   Shankaran S, 2012, ARCH DIS CHILD-FETAL, V97, pF398, DOI 10.1136/archdischild-2011-301524
   Shibata T, 2020, NEUROSCI LETT, V735, DOI 10.1016/j.neulet.2020.135211
   Simonson TS, 2010, SCIENCE, V329, P72, DOI 10.1126/science.1189406
   Thayyil S, 2021, LANCET GLOB HEALTH, V9, pE1273, DOI 10.1016/S2214-109X(21)00264-3
   Thayyil S, 2017, TRIALS, V18, DOI 10.1186/s13063-017-2165-3
   Wang XL, 2021, AM J TRANSL RES, V13, P3833
   Weeke LC, 2018, J PEDIATR-US, V192, P33, DOI 10.1016/j.jpeds.2017.09.043
   Whitehead K, 2017, CLIN NEUROPHYS PRACT, V2, P12, DOI 10.1016/j.cnp.2016.11.002
   Wusthoff CJ, 2011, J CHILD NEUROL, V26, P724, DOI 10.1177/0883073810390036
   Yang L, 2020, PLACENTA, V101, P124, DOI 10.1016/j.placenta.2020.09.010
   YOUNKIN DP, 1986, ANN NEUROL, V20, P513, DOI 10.1002/ana.410200412
   Zamudio S, 2003, HIGH ALT MED BIOL, V4, P171, DOI 10.1089/152702903322022785
   Zhao MY, 2016, INT J MOL SCI, V17, DOI 10.3390/ijms17122078
NR 41
TC 0
Z9 0
U1 1
U2 1
PU BMC
PI LONDON
PA CAMPUS, 4 CRINAN ST, LONDON N1 9XW, ENGLAND
EI 1471-2431
J9 BMC PEDIATR
JI BMC Pediatr.
PD DEC 1
PY 2023
VL 23
IS 1
AR 609
DI 10.1186/s12887-023-04421-3
PG 9
WC Pediatrics
WE Science Citation Index Expanded (SCI-EXPANDED)
SC Pediatrics
GA Z4BM2
UT WOS:001111545900001
PM 38037071
OA gold
DA 2024-09-06
ER

PT J
AU Mietzsch, U
   Kolnik, SE
   Wood, TR
   Natarajan, N
   Gonzalez, FF
   Glass, H
   Mayock, DE
   Bonifacio, SL
   Van Meurs, K
   Comstock, BA
   Heagerty, PJ
   Wu, TW
   Wu, YW
   Juul, SE
AF Mietzsch, Ulrike
   Kolnik, Sarah E.
   Wood, Thomas Ragnar
   Natarajan, Niranjana
   Gonzalez, Fernando F.
   Glass, Hannah
   Mayock, Dennis E.
   Bonifacio, Sonia L.
   Van Meurs, Krisa
   Comstock, Bryan A.
   Heagerty, Patrick J.
   Wu, Tai-Wei
   Wu, Yvonne W.
   Juul, Sandra E.
CA HEAL Trial Study Grp
TI Evolution of the Sarnat exam and association with 2-year outcomes in
   infants with moderate or severe hypoxic-ischaemic encephalopathy: a
   secondary analysis of the HEAL Trial
SO ARCHIVES OF DISEASE IN CHILDHOOD-FETAL AND NEONATAL EDITION
LA English
DT Article
DE Neonatology; Neurology
ID WHOLE-BODY HYPOTHERMIA; NEONATAL ENCEPHALOPATHY; TERM
AB ObjectiveTo study the association between the Sarnat exam (SE) performed before and after therapeutic hypothermia (TH) and outcomes at 2 years in infants with moderate or severe hypoxic-ischaemic encephalopathy (HIE).DesignSecondary analysis of the High-dose Erythropoietin for Asphyxia and EncephaLopathy Trial. Adjusted ORs (aORs) for death or neurodevelopmental impairment (NDI) based on SE severity category and change in category were constructed, adjusting for sedation at time of exam. Absolute SE Score and its change were compared for association with risk for death or NDI using locally estimated scatterplot smoothing curves.SettingRandomised, double-blinded, placebo-controlled multicentre trial including 17 centres across the USA.Patients479/500 enrolled neonates who had both a qualifying SE (qSE) before TH and a SE after rewarming (rSE).InterventionsStandardised SE was used across sites before and after TH. All providers underwent standardised SE training.Main outcome measuresPrimary outcome was defined as the composite outcome of death or any NDI at 22-36 months.ResultsBoth qSE and rSE were associated with the primary outcome. Notably, an aOR for primary outcome of 6.2 (95% CI 3.1 to 12.6) and 50.3 (95% CI 13.3 to 190) was seen in those with moderate and severe encephalopathy on rSE, respectively. Persistent or worsened severity on rSE was associated with higher odds for primary outcome compared with those who improved, even when qSE was severe.ConclusionBoth rSE and change between qSE and rSE were strongly associated with the odds of death/NDI at 22-36 months in infants with moderate or severe HIE.
C1 [Mietzsch, Ulrike] Univ Washington, Div Neonatol, Sch Med, Pediat, Seattle, WA 98105 USA.
   [Mietzsch, Ulrike; Kolnik, Sarah E.; Wood, Thomas Ragnar; Mayock, Dennis E.; Juul, Sandra E.] Univ Washington, Sch Med, Div Neonatol, Pediat, Seattle, WA USA.
   [Mietzsch, Ulrike; Kolnik, Sarah E.] Seattle Childrens Hosp, Div Neonatol, Pediat, Seattle, WA USA.
   [Natarajan, Niranjana] Univ Washington, Child Neurol, Sch Med, Seattle, WA USA.
   [Natarajan, Niranjana] Seattle Childrens Hosp, Div Child Neurol, Neurol, Seattle, WA USA.
   [Gonzalez, Fernando F.; Wu, Yvonne W.] Univ Calif San Francisco, Pediat, Sch Med, San Francisco, CA USA.
   [Gonzalez, Fernando F.; Glass, Hannah] Univ Calif San Francisco, Pediat, Benioff Childrens Hosp, San Francisco, CA USA.
   [Glass, Hannah; Wu, Yvonne W.] Univ Calif San Francisco, Neurol, Sch Med, San Francisco, CA USA.
   [Glass, Hannah] Univ Calif San Francisco, Epidemiol & Biostat, San Francisco, CA USA.
   [Bonifacio, Sonia L.; Van Meurs, Krisa] Stanford Univ, Div Neonatal & Dev Med, Pediat, Sch Med, Palo Alto, CA USA.
   [Bonifacio, Sonia L.; Van Meurs, Krisa] Lucile Packard Childrens Hosp Sch, Div Neonatal & Dev Med, Pediat, Palo Alto, CA USA.
   [Comstock, Bryan A.; Heagerty, Patrick J.] Univ Washington, Biostat, Sch Publ Hlth, Seattle, WA USA.
   [Wu, Tai-Wei] Univ Southern Calif, Div Neonatol, Pediat, Keck Sch Med, Los Angeles, CA USA.
   [Wu, Tai-Wei] Childrens Hosp Angeles Div Neonatol, Pediat, Los Angeles, CA USA.
C3 University of Washington; University of Washington Seattle; University
   of Washington; University of Washington Seattle; Seattle Children's
   Hospital; University of Washington; University of Washington Seattle;
   Seattle Children's Hospital; University of California System; University
   of California San Francisco; University of California System; University
   of California San Francisco; University of California System; University
   of California San Francisco; University of California System; University
   of California San Francisco; Stanford University; University of
   Washington; University of Washington Seattle; University of Southern
   California
RP Mietzsch, U (corresponding author), Univ Washington, Div Neonatol, Sch Med, Pediat, Seattle, WA 98105 USA.
EM mietzu@uw.edu
OI Mayock, Dennis/0000-0002-6190-4842; Mietzsch, Ulrike/0000-0003-4629-2881
FU National Institute of Neurological Disease and Stroke (NINDS)
   [1U01NS092764, U01NS092553]
FX The study was funded by the National Institute of Neurological Disease
   and Stroke (NINDS), 1U01NS092764, U01NS092553
CR Alkan H, 2021, PEDIATR PHYS THER, V33, P18, DOI 10.1097/PEP.0000000000000759
   Ambalavanan N, 2006, PEDIATRICS, V118, P2084, DOI 10.1542/peds.2006-1591
   Aoki H, 2023, PEDIATR RES, V93, P1057, DOI 10.1038/s41390-022-02212-7
   Azzopardi DV, 2009, NEW ENGL J MED, V361, P1349, DOI 10.1056/NEJMoa0900854
   Bonifacio SL, 2021, CLIN PERINATOL, V48, P681, DOI 10.1016/j.clp.2021.05.014
   Chalak LF, 2019, J PEDIATR-US, V214, P217, DOI 10.1016/j.jpeds.2019.06.026
   Chalak LF, 2018, PEDIATR RES, V84, P861, DOI 10.1038/s41390-018-0174-x
   Drobyshevsky A, 2012, STROKE, V43, P2757, DOI 10.1161/STROKEAHA.112.653857
   Gluckman PD, 2005, LANCET, V365, P663, DOI 10.1016/S0140-6736(05)17946-X
   Grass B, 2020, J PERINAT MED, V48, P296, DOI 10.1515/jpm-2019-0391
   Ivy AS, 2017, AM J PERINAT, V34, P520, DOI [10.1055/5-0036-1593846, 10.1055/s-0036-1593846]
   Jacobs SE, 2013, COCHRANE DB SYST REV, DOI 10.1002/14651858.CD003311.pub3
   Jacobs SE, 2011, ARCH PEDIAT ADOL MED, V165, P692, DOI 10.1001/archpediatrics.2011.43
   Juul SE, 2018, NEONATOLOGY, V113, P331, DOI 10.1159/000486820
   Kamino D, 2023, ECLINICALMEDICINE, V58, DOI 10.1016/j.eclinm.2023.101914
   Kurinczuk JJ, 2010, EARLY HUM DEV, V86, P329, DOI 10.1016/j.earlhumdev.2010.05.010
   Liu WQ, 2020, FRONT NEUROL, V11, DOI 10.3389/fneur.2020.00133
   Mendler MR, 2018, NEONATOLOGY, V114, P341, DOI 10.1159/000490721
   Mietzsch U, 2023, J CEREBR BLOOD F MET, V43, P1180, DOI 10.1177/0271678X231162174
   Mietzsch U, 2020, J PHYSIOL-LONDON, V598, P415, DOI 10.1113/JP278790
   Morales MM, 2021, ARCH DIS CHILD-FETAL, V106, pF669, DOI 10.1136/archdischild-2020-321164
   Mrelashvili A, 2020, PEDIATR RES, V88, P824, DOI 10.1038/s41390-020-01143-5
   Murray DM, 2010, DEV MED CHILD NEUROL, V52, pe55, DOI 10.1111/j.1469-8749.2009.03550.x
   Murray DM, 2009, PEDIATRICS, V124, pE459, DOI 10.1542/peds.2008-2190
   O'Connor CM, 2017, EARLY HUM DEV, V110, P1, DOI 10.1016/j.earlhumdev.2017.04.006
   Pouppirt NR, 2021, J CHILD NEUROL, V36, P601, DOI 10.1177/0883073820981515
   Pournelle G. H., 1953, Journal of Mammalogy, V34, P133, DOI 10.1890/0012-9658(2002)083[1421:SDEOLC]2.0.CO;2
   Sarnat HB, 2020, PEDIATR NEUROL, V113, P75, DOI 10.1016/j.pediatrneurol.2020.08.014
   SARNAT HB, 1976, ARCH NEUROL-CHICAGO, V33, P696, DOI 10.1001/archneur.1976.00500100030012
   Shankaran S, 2005, NEW ENGL J MED, V353, P1574, DOI 10.1056/NEJMcps050929
   Shankaran S, 2014, JAMA-J AM MED ASSOC, V312, P2629, DOI 10.1001/jama.2014.16058
   Shankaran S, 2012, J PEDIATR-US, V160, P567, DOI 10.1016/j.jpeds.2011.09.018
   Thompson CM, 1997, ACTA PAEDIATR, V86, P757, DOI 10.1111/j.1651-2227.1997.tb08581.x
   Gergeli AT, 2022, FRONT PEDIATR, V10, DOI 10.3389/fped.2022.856615
   Volpe J.J., 2018, Volpe's Neurology of the Newborn
   Walsh BH, 2022, J PERINATOL, V42, P328, DOI 10.1038/s41372-021-01180-w
   Wu YW, 2022, NEW ENGL J MED, V387, P148, DOI 10.1056/NEJMoa2119660
   Wu YW, 2016, PEDIATRICS, V137, DOI 10.1542/peds.2016-0191
NR 38
TC 0
Z9 0
U1 0
U2 2
PU BMJ PUBLISHING GROUP
PI LONDON
PA BRITISH MED ASSOC HOUSE, TAVISTOCK SQUARE, LONDON WC1H 9JR, ENGLAND
SN 1359-2998
EI 1468-2052
J9 ARCH DIS CHILD-FETAL
JI Arch. Dis. Child.-Fetal Neonatal Ed.
PD MAY
PY 2024
VL 109
IS 3
BP 308
EP 316
DI 10.1136/archdischild-2023-326102
EA NOV 2023
PG 9
WC Pediatrics
WE Science Citation Index Expanded (SCI-EXPANDED)
SC Pediatrics
GA PQ0K5
UT WOS:001110115400001
PM 38071538
OA Green Accepted
DA 2024-09-06
ER

PT J
AU Tuoni, C
   Nuzzi, G
   Scaramuzzo, RT
   Fiori, S
   Filippi, L
AF Tuoni, Cristina
   Nuzzi, Giulia
   Scaramuzzo, Rosa Teresa
   Fiori, Simona
   Filippi, Luca
TI Neonatal hypoxic-ischemic encephalopathy after acute carbon monoxide
   intoxication during pregnancy. A case report and brief review of the
   literature
SO FRONTIERS IN PEDIATRICS
LA English
DT Review
DE carbon monoxide intoxication; hypoxic-ischemic encephalopathy; fetal
   brain damage; carboxyhemoglobin; cerebral palsy
ID HYPERBARIC-OXYGEN; INJURY
AB Carbon monoxide (CO) poisoning during pregnancy is a rare occurrence, associated with high maternal and fetal mortality rates. As CO can cross the placenta, leading to intrauterine hypoxia, CO intoxication can result in neurological sequelae and neurologic complications in fetuses who survive. We report a case of a preterm newborn acutely exposed to CO in-utero and delivered by emergent cesarean section at the 31st week of gestation due to the severe burns suffered by the mother following an indoor boiler explosion. As CO has serious adverse effects both on the mother and fetus, it is important to recognize and treat poisoning in a timely manner. Despite maternal blood CO levels, CO intoxication at critical stage of central nervous system development can lead to hypoxic-ischemic lesions, thus interdisciplinary care and follow up for these patients are mandatory.
C1 [Tuoni, Cristina; Nuzzi, Giulia; Scaramuzzo, Rosa Teresa] Azienda Osped Univ Pisana, Neonatol Unit, Pisa, Italy.
   [Nuzzi, Giulia] Univ Pisa, Dept Clin & Expt Med, Sect Pediat, Pisa, Italy.
   [Fiori, Simona] Univ Pisa, Dept Clin & Expt Med, Pisa, Italy.
   [Fiori, Simona] IRCCS Stella Maris Fdn, Dept Dev Neurosci, Pisa, Italy.
   [Filippi, Luca] Univ Pisa, Dept Clin & Expt Med, Div Neonatol, Pisa, Italy.
   [Filippi, Luca] Univ Pisa, Dept Clin & Expt Med, NICU, Pisa, Italy.
C3 University of Pisa; Azienda Ospedaliero Universitaria Pisana; University
   of Pisa; University of Pisa; IRCCS Fondazione Stella Maris; University
   of Pisa; University of Pisa
RP Nuzzi, G (corresponding author), Azienda Osped Univ Pisana, Neonatol Unit, Pisa, Italy.; Nuzzi, G (corresponding author), Univ Pisa, Dept Clin & Expt Med, Sect Pediat, Pisa, Italy.
EM giulianuzzi92@gmail.com
RI fiori, simona/K-7515-2016; scaramuzzo, rosa teresa/K-8831-2016
OI fiori, simona/0000-0002-0933-6120; scaramuzzo, rosa
   teresa/0000-0002-1765-1972
FU The authors declare that no financial support was received for the
   research, authorship, and/or publication of this article.
FX The authors declare that no financial support was received for the
   research, authorship, and/or publication of this article.
CR Alonso JR, 2003, PHARMACOL TOXICOL, V93, P142, DOI 10.1034/j.1600-0773.2003.930306.x
   Aubard Y, 2000, BRIT J OBSTET GYNAEC, V107, P833, DOI 10.1111/j.1471-0528.2000.tb11078.x
   Blumenthal I, 2001, J ROY SOC MED, V94, P270, DOI 10.1177/014107680109400604
   CARAVATI EM, 1988, ANN EMERG MED, V17, P714, DOI 10.1016/S0196-0644(88)80619-X
   Cenzi JR, 2019, INT J ENV RES PUB HE, V16, DOI 10.3390/ijerph16214138
   CURTIS GW, 1955, ARCH PATHOL, V59, P677
   Delomenie M, 2015, Case Rep Obstet Gynecol, V2015, DOI [DOI 10.1155/2015/687975, 10.1155/2015/687975]
   ELKHARRAT D, 1991, INTENS CARE MED, V17, P289, DOI 10.1007/BF01713940
   Friedman P, 2015, OBSTET GYNECOL SURV, V70, P705, DOI 10.1097/OGX.0000000000000238
   GABRIELLI A, 1995, J CLIN ANESTH, V7, P82, DOI 10.1016/0952-8180(94)00017-X
   GINSBERG MD, 1976, NEUROLOGY, V26, P15, DOI 10.1212/WNL.26.1.15
   Greingor JL, 2001, EMERG MED J, V18, P399, DOI 10.1136/emj.18.5.399
   Kreshak AA, 2022, AJP REP, V12, pE113, DOI 10.1055/s-0042-1744216
   LONGO LD, 1977, AM J OBSTET GYNECOL, V129, P69, DOI 10.1016/0002-9378(77)90824-9
   Mandal NG, 2001, INT J OBSTET ANESTH, V10, P71, DOI 10.1054/ijoa.2000.0492
   Roderique EJD, 2012, J BURN CARE RES, V33, P624, DOI 10.1097/BCR.0b013e31824799d2
   Shin M, 2023, ANN EMERG MED, V81, P309, DOI 10.1016/j.annemergmed.2022.10.011
   Thom SR, 2006, AM J RESP CRIT CARE, V174, P1239, DOI 10.1164/rccm.200604-557OC
   Weaver LK, 2009, NEW ENGL J MED, V360, P1217, DOI 10.1056/NEJMcp0808891
NR 19
TC 0
Z9 0
U1 0
U2 0
PU FRONTIERS MEDIA SA
PI LAUSANNE
PA AVENUE DU TRIBUNAL FEDERAL 34, LAUSANNE, CH-1015, SWITZERLAND
SN 2296-2360
J9 FRONT PEDIATR
JI Front. Pediatr.
PD NOV 3
PY 2023
VL 11
AR 1264855
DI 10.3389/fped.2023.1264855
PG 5
WC Pediatrics
WE Science Citation Index Expanded (SCI-EXPANDED)
SC Pediatrics
GA Y1PW3
UT WOS:001103066000001
PM 38027275
OA gold, Green Published
DA 2024-09-06
ER

PT J
AU Zhou, JY
   Gao, T
   Tang, W
   Qian, TY
   Wang, ZM
   Xu, P
   Wang, LS
AF Zhou, Jiayu
   Gao, Ting
   Tang, Wan
   Qian, Tianyang
   Wang, Ziming
   Xu, Pu
   Wang, Laishuan
TI Progress in the treatment of neonatal hypoxic-ischemic encephalopathy
   with umbilical cord blood mononuclear cells
SO BRAIN & DEVELOPMENT
LA English
DT Review
DE Hypoxic-ischemic encephalopathy; Cord blood -derived mononuclear cells;
   Neuroprotection; Newborn infant; Stem cells; Perinatal brain; injury;
   Transplantation
ID MESENCHYMAL STEM-CELLS; PERINATAL ASPHYXIA; BRAIN-INJURY; INTRAARTERIAL
   DELIVERY; CEREBRAL-PALSY; MOTOR FUNCTION; TRANSPLANTATION; STROKE;
   CHILDREN; RAT
AB Neonatal hypoxic-ischemic encephalopathy (HIE) is a common disease among newborns, which is a leading cause of neonatal death and permanent neurological sequelae. Therapeutic hypothermia (TH) is the only method for the treatment of HIE that has been recognized effective clinically at home and abroad, but the efficacy is limited. Recent research suggests that the cord blood -derived mononuclear cells (CB-MNCs), which the refer to blood cells containing one nucleus in the cord blood, exert anti -oxidative, anti-inflammatory, anti-apoptotic effects and play a neuroprotective role in HIE. This review focuses on safety and efficacy, the route of administration, dose, timing and combination treatment of CB-MNCs in HIE.(c) 2023 Published by Elsevier B.V. on behalf of The Japanese Society of Child Neurology. All rights reserved.
C1 [Zhou, Jiayu; Gao, Ting; Tang, Wan; Qian, Tianyang; Wang, Ziming; Xu, Pu; Wang, Laishuan] Fudan Univ, Dept Neonatol, Key Lab Neonatal Dis, Natl Hlth Commiss,Childrens Hosp, Shanghai, Peoples R China.
   [Wang, Laishuan] Fudan Univ, Dept Neonatol, Key Lab Neonatal Dis, Natl Hlth Commiss,Childrens Hosp, Shanghai 201102, Peoples R China.
C3 Fudan University; Fudan University
RP Wang, LS (corresponding author), Fudan Univ, Dept Neonatol, Key Lab Neonatal Dis, Natl Hlth Commiss,Childrens Hosp, Shanghai 201102, Peoples R China.
EM laishuanwang@fudan.edu.cn
RI Zhou, Jiayu/M-1559-2019; Li, Hongbo/KHV-4191-2024; Sun,
   Yue/KHU-8159-2024; wang, yue/KDO-9209-2024; Liu, Chang/KGL-6678-2024;
   Wang, YuHan/KGY-2933-2024; wang, wang/KGW-2828-2024; Wang,
   Yuhan/KGL-5855-2024
OI Li, Hongbo/0000-0003-4495-0756; 
FU National Key Research and Development Program of China [2017YFA0104200]
FX Funding This work was supported by the National Key Research and
   Development Program of China (Grant No. 2017YFA0104200) .
CR Ahearne Caroline E, 2016, World J Clin Pediatr, V5, P67, DOI 10.5409/wjcp.v5.i1.67
   Ahn SY, 2018, SCI REP-UK, V8, DOI 10.1038/s41598-018-25902-x
   Annink KV, 2017, CURR PHARM DESIGN, V23, P5935, DOI 10.2174/1381612823666170918123307
   Aridas JDS, 2016, J PHYSIOL-LONDON, V594, P1421, DOI 10.1113/JP271104
   Azad TD, 2016, NEUROSURG FOCUS, V40, DOI 10.3171/2016.2.FOCUS15637
   AZZOPARDI D, 1989, PEDIATR RES, V25, P445, DOI 10.1203/00006450-198905000-00004
   Azzopardi D, 2014, NEW ENGL J MED, V371, P140, DOI 10.1056/NEJMoa1315788
   Banerjee S, 2014, STEM CELL TRANSL MED, V3, P1322, DOI 10.5966/sctm.2013-0178
   Bartha AI, 2004, PEDIATR RES, V56, P960, DOI 10.1203/01.PDR.0000144819.45689.BB
   Bennet L, 2012, ANN NEUROL, V71, P589, DOI 10.1002/ana.22670
   Carpenter KLH, 2019, STEM CELL TRANSL MED, V8, P138, DOI 10.1002/sctm.18-0251
   Chen DD, 2017, J NEUROSCI RES, V95, P907, DOI 10.1002/jnr.23879
   Cheng X, 2023, NEURAL REGEN RES, V18, P1841, DOI 10.4103/1673-5374.361533
   Chez M, 2018, STEM CELL TRANSL MED, V7, P333, DOI 10.1002/sctm.17-0042
   Cho KH, 2020, SCI REP-UK, V10, DOI 10.1038/s41598-020-61441-0
   Cho PS, 2008, BLOOD, V111, P430, DOI 10.1182/blood-2007-03-078774
   Choi JI, 2021, INT J MOL SCI, V22, DOI 10.3390/ijms222111995
   Cotten CM, 2014, J PEDIATR-US, V164, P973, DOI 10.1016/j.jpeds.2013.11.036
   Cui LL, 2015, STEM CELL RES THER, V6, DOI 10.1186/scrt544
   Danielyan L, 2009, EUR J CELL BIOL, V88, P315, DOI 10.1016/j.ejcb.2009.02.001
   Dawson G, 2020, J PEDIATR-US, V222, P164, DOI [10.1016/j.jpeds.2020.03.01, 10.1016/j.jpeds.2020.03.011]
   de Haan M, 2006, DEVELOPMENTAL SCI, V9, P350, DOI 10.1111/j.1467-7687.2006.00499.x
   de Paula S, 2012, NEUROSCIENCE, V210, P431, DOI 10.1016/j.neuroscience.2012.03.009
   Deng WB, 2010, NAT REV NEUROL, V6, P328, DOI 10.1038/nrneurol.2010.53
   Donega V, 2013, PLOS ONE, V8, DOI 10.1371/journal.pone.0051253
   Fan HC, 2015, CELL TRANSPLANT, V24, P471, DOI 10.3727/096368915X686931
   Fan YF, 2010, ANN NEUROL, V67, P488, DOI 10.1002/ana.21919
   Finder M, 2020, JAMA PEDIATR, V174, P48, DOI 10.1001/jamapediatrics.2019.4011
   Fischer UM, 2009, STEM CELLS DEV, V18, P683, DOI 10.1089/scd.2008.0253
   Fleiss B, 2012, LANCET NEUROL, V11, P556, DOI 10.1016/S1474-4422(12)70058-3
   Galeano C, 2018, CELL TRANSPLANT, V27, P501, DOI 10.1177/0963689718754561
   Geissler M, 2011, PLOS ONE, V6, DOI 10.1371/journal.pone.0020194
   Gornicka-Pawlak E, 2011, ACTA NEUROBIOL EXP, V71, P46, DOI 10.55782/ane-2011-1822
   Grandvuillemin I, 2017, STEM CELL TRANSL MED, V6, P1987, DOI 10.1002/sctm.17-0074
   Greggio S, 2014, LIFE SCI, V96, P33, DOI 10.1016/j.lfs.2013.10.017
   Guzman R, 2018, STROKE, V49, P1075, DOI 10.1161/STROKEAHA.117.018288
   Hagberg H, 2015, NAT REV NEUROL, V11, P192, DOI 10.1038/nrneurol.2015.13
   Hare J, 2021, CYTOTHERAPY, V23, P1029, DOI 10.1016/j.jcyt.2021.05.004
   HARRIS DT, 1992, P NATL ACAD SCI USA, V89, P10006, DOI 10.1073/pnas.89.21.10006
   Hattori T, 2015, DEV NEUROSCI-BASEL, V37, P95, DOI 10.1159/000368396
   He J, 2022, BMC CANCER, V22, DOI 10.1186/s12885-022-09431-5
   Herz J, 2018, BRAIN BEHAV IMMUN, V70, P118, DOI 10.1016/j.bbi.2018.02.006
   HOPE PL, 1984, LANCET, V2, P366
   Hough R, 2016, BRIT J HAEMATOL, V172, P360, DOI 10.1111/bjh.13802
   Hwang S, 2019, FRONT NEUROL, V10, DOI 10.3389/fneur.2019.00357
   Islami M, 2020, CURR STEM CELL RES T, V15, P250, DOI 10.2174/1574888X15666200124115444
   Jantzie LL, 2018, PEDIATR RES, V83, P345, DOI 10.1038/pr.2017.233
   Jerez-Calero A, 2020, PEDIATR CRIT CARE ME, V21, P647, DOI 10.1097/PCC.0000000000002346
   Ji G, 2015, CNS NEUROSCI THER, V21, P926, DOI 10.1111/cns.12441
   Jia W, 2018, BMC PEDIATR, V18, DOI 10.1186/s12887-018-1013-2
   Joyce N, 2010, REGEN MED, V5, P933, DOI 10.2217/RME.10.72
   Juul SE, 2018, NEONATOLOGY, V113, P331, DOI 10.1159/000486820
   Kaandorp JJ, 2012, ARCH DIS CHILD-FETAL, V97, pF162, DOI 10.1136/archdischild-2011-300356
   Kang M, 2015, STEM CELLS DEV, V24, P2259, DOI 10.1089/scd.2015.0074
   Kim HY, 2020, BIOMATERIALS, V243, DOI 10.1016/j.biomaterials.2020.119942
   Kong ZH, 2018, J CLIN NEUROSCI, V55, P116, DOI 10.1016/j.jocn.2018.07.011
   Lange L, 2020, STEM CELL REP, V15, P274, DOI 10.1016/j.stemcr.2020.05.019
   Laptook AR, 2017, JAMA-J AM MED ASSOC, V318, P1550, DOI 10.1001/jama.2017.14972
   Laskowitz DT, 2018, STEM CELL TRANSL MED, V7, P521, DOI 10.1002/sctm.18-0008
   Lee TK, 2021, CELL TRANSPLANT, V30, DOI 10.1177/09636897211067447
   Leiker M, 2008, CELL TRANSPLANT, V17, P911, DOI 10.3727/096368908786576444
   Li B, 2020, CELL MOL IMMUNOL, V17, P976, DOI 10.1038/s41423-019-0257-6
   Li B, 2017, PROG NEUROBIOL, V159, P50, DOI 10.1016/j.pneurobio.2017.10.006
   Li YZ, 2023, RENAL FAILURE, V45, DOI 10.1080/0886022X.2022.2120821
   Liddelow SA, 2017, NATURE, V541, P481, DOI 10.1038/nature21029
   Lin JY, 2020, STEM CELLS INT, V2020, DOI 10.1155/2020/2830565
   Lunger I, 2017, FEBS LETT, V591, P2195, DOI 10.1002/1873-3468.12712
   McDonald CA, 2018, J NEUROINFLAMM, V15, DOI 10.1186/s12974-018-1089-5
   Meier C, 2006, PEDIATR RES, V59, P244, DOI 10.1203/01.pdr.0000197309.08852.f5
   Min K, 2020, STEM CELL RES THER, V11, DOI 10.1186/s13287-020-02020-y
   Min K, 2013, STEM CELLS, V31, P581, DOI 10.1002/stem.1304
   Misra V, 2012, STEM CELLS DEV, V21, P1007, DOI 10.1089/scd.2011.0612
   Mitchell AJ, 2014, CELL IMMUNOL, V291, P22, DOI 10.1016/j.cellimm.2014.05.010
   Moore KJ, 2011, CELL, V145, P341, DOI 10.1016/j.cell.2011.04.005
   Nabetani M, 2022, AM J PERINAT, V39, P1754, DOI 10.1055/s-0041-1726451
   Nakanishi K, 2017, SCI REP-UK, V7, DOI 10.1038/srep44111
   Nelson KB, 1998, ANN NEUROL, V44, P665, DOI 10.1002/ana.410440413
   Ohshima M, 2015, BRAIN DEV-JPN, V37, P376, DOI 10.1016/j.braindev.2014.06.010
   Park WS, 2015, PLOS ONE, V10, DOI 10.1371/journal.pone.0120893
   Penny TR, 2021, SCI REP-UK, V11, DOI 10.1038/s41598-021-95035-1
   Penny TR, 2020, BRAIN RES, V1746, DOI 10.1016/j.brainres.2020.147001
   Perlman JM, 2010, CIRCULATION, V122, P8516, DOI 10.1161/CIRCULATIONAHA.110.971127
   Pías-Peleteiro J, 2016, SCI REP-UK, V6, DOI 10.1038/srep28724
   Pimentel-Coelho PM, 2010, STEM CELLS DEV, V19, P351, DOI 10.1089/scd.2009.0049
   Pittenger MF, 2019, NPJ REGEN MED, V4, DOI 10.1038/s41536-019-0083-6
   Rahman MS, 2017, NAT REV CARDIOL, V14, P387, DOI 10.1038/nrcardio.2017.34
   Riordan NH, 2007, J TRANSL MED, V5, DOI 10.1186/1479-5876-5-8
   Rosenkranz K, 2012, CELL TISSUE RES, V348, P429, DOI 10.1007/s00441-012-1401-0
   Rosenkranz K, 2010, J NEUROSCI RES, V88, P1223, DOI 10.1002/jnr.22292
   Saha A, 2019, PLOS ONE, V14, DOI 10.1371/journal.pone.0218906
   Salehi MS, 2022, REV NEUROSCIENCE, V33, P583, DOI 10.1515/revneuro-2021-0163
   Sato Y, 2021, PEDIATR INT, V63, P497, DOI 10.1111/ped.14604
   Sävman K, 1998, PEDIATR RES, V43, P746
   Schaeffer S, 2021, NAT NEUROSCI, V24, P1198, DOI 10.1038/s41593-021-00904-7
   Seita J, 2010, WIRES SYST BIOL MED, V2, P640, DOI 10.1002/wsbm.86
   Serrenho I, 2023, INT J MOL SCI, V24, DOI 10.3390/ijms24010257
   Sharma A, 2013, CELL TRANSPLANT, V22, pS127, DOI 10.3727/096368913X672136
   Shyu WC, 2006, J NEUROSCI, V26, P3444, DOI 10.1523/JNEUROSCI.5165-05.2006
   Steens J, 2022, FRONT CELL DEV BIOL, V10, DOI 10.3389/fcell.2022.1002909
   Su YR, 2023, INT J MOL SCI, V24, DOI 10.3390/ijms24021277
   Sun JM, 2021, STEM CELL TRANSL MED, V10, P1258, DOI 10.1002/sctm.20-0470
   Sun JM, 2017, STEM CELL TRANSL MED, V6, P2071, DOI 10.1002/sctm.17-0102
   Taguchi A, 2004, J CLIN INVEST, V114, P330, DOI 10.1172/jci200420622
   Thayyil S, 2021, LANCET GLOB HEALTH, V9, pE1273, DOI 10.1016/S2214-109X(21)00264-3
   Tsuji M, 2020, SCI REP-UK, V10, DOI 10.1038/s41598-020-61311-9
   Turovsky EA, 2022, INT J BIOL SCI, V18, P5345, DOI 10.7150/ijbs.73747
   van Handel M, 2007, EUR J PEDIATR, V166, P645, DOI 10.1007/s00431-007-0437-8
   van Velthoven CT, 2017, J NEUROSCI RES, V95, P1225, DOI 10.1002/jnr.23954
   van Velthoven CTJ, 2014, MOL THER, V22, P645, DOI 10.1038/mt.2013.260
   van Velthoven CTJ, 2013, STROKE, V44, P1426, DOI 10.1161/STROKEAHA.111.000326
   van Velthoven CTJ, 2010, PEDIATR RES, V68, P419, DOI 10.1203/PDR.0b013e3181f1c289
   Volarevic V, 2017, BIOFACTORS, V43, P633, DOI 10.1002/biof.1374
   Wang LM, 2023, TISSUE ENG PT A, V29, P112, DOI [10.1089/ten.tea.2022.0153, 10.1089/ten.TEA.2022.0153]
   Wang XL, 2014, BRAIN RES, V1560, P18, DOI 10.1016/j.brainres.2014.02.019
   Wang XW, 2023, HUM CELL, V36, P163, DOI 10.1007/s13577-022-00811-4
   Wasielewski B, 2012, BRAIN RES, V1487, P39, DOI 10.1016/j.brainres.2012.05.066
   Watanabe Mitsuyoshi, 2016, Brain Circ, V2, P114, DOI 10.4103/2394-8108.192522
   Wu QF, 2015, DRUG DISCOV TODAY, V20, P1372, DOI 10.1016/j.drudis.2015.09.001
   Wu YW, 2022, NEW ENGL J MED, V387, P148, DOI 10.1056/NEJMoa2119660
   Wu YW, 2016, PEDIATRICS, V137, DOI 10.1542/peds.2016-0191
   Xiao X, 2022, CONNECT TISSUE RES, V63, P634, DOI 10.1080/03008207.2022.2060826
   Yao H, 2023, INT J MOL SCI, V24, DOI 10.3390/ijms24021240
   Yasuhara T, 2010, J CELL MOL MED, V14, P914, DOI 10.1111/j.1582-4934.2008.00671.x
   Yu Y, 2019, BRAIN DEV-JPN, V41, P173, DOI 10.1016/j.braindev.2018.08.007
   Zhang J, 2019, BEHAV BRAIN RES, V362, P56, DOI 10.1016/j.bbr.2019.01.012
NR 125
TC 1
Z9 1
U1 2
U2 5
PU ELSEVIER
PI AMSTERDAM
PA RADARWEG 29, 1043 NX AMSTERDAM, NETHERLANDS
SN 0387-7604
EI 1872-7131
J9 BRAIN DEV-JPN
JI Brain Dev.
PD NOV
PY 2023
VL 45
IS 10
BP 533
EP 546
DI 10.1016/j.braindev.2023.09.001
EA NOV 2023
PG 14
WC Clinical Neurology; Pediatrics
WE Science Citation Index Expanded (SCI-EXPANDED)
SC Neurosciences & Neurology; Pediatrics
GA Y6EX2
UT WOS:001106182100001
PM 37806836
DA 2024-09-06
ER

PT J
AU Battin, MR
   Davis, SL
   Gardner, M
   Joe, P
   Rasmussen, M
   Haas, R
   Sharpe, C
AF Battin, Malcolm R.
   Davis, Suzanne L.
   Gardner, Marisa
   Joe, Priscilla
   Rasmussen, Maynard
   Haas, Richard
   Sharpe, Cynthia
TI Seizures after initiation of rewarming in cooled infants with hypoxic
   ischaemic encephalopathy
SO PEDIATRIC RESEARCH
LA English
DT Article
ID ELECTROGRAPHIC SEIZURES; THERAPEUTIC HYPOTHERMIA; EPILEPTIFORM ACTIVITY;
   REBOUND SEIZURES; NEWBORNS; INJURY; BURDEN
AB BackgroundSeizures after initiation of rewarming from therapeutic hypothermia for neonatal encephalopathy are well recognised but not easy to predict.MethodsA secondary analysis was performed of NEOLEV2 trial data, a multicentre randomised trial of levetiracetam versus phenobarbital for neonatal seizures. Enrolled infants underwent continuous video EEG (cEEG) monitoring. The trial data were reviewed for 42 infants with seizures during therapeutic hypothermia and 118 infants who received therapeutic hypothermia but had no seizures on cEEG.ResultsOverall, 112 of 160 (70%) had cEEG monitoring continued until rewarming was completed. Of the 42 infants with prior seizures, there were 30 infants with valid cEEG available and seizures occurred following the initiation of rewarming in 8 (26.6%). For the 118 seizure-naive infants, 82 (69.5%) continued cEEG until either rewarming was completed or 90 h of age and none had documented seizures.ConclusionOverall, just over a quarter of infants with prior seizures had cEEG evidence of at least one seizure in the 24 h after initiation of rewarming but no seizure-naive infant had cEEG evidence of seizure(s) on rewarming. Critically, by reporting the two groups separately, the data can provide guidance on the duration of EEG monitoring.ImpactInfants with hypoxic ischaemic encephalopathy who have cEEG evidence of seizures during therapeutic hypothermia have a significant risk of further seizures on rewarming.For infants with hypoxic ischaemic encephalopathy but no cEEG evidence of seizures during therapeutic hypothermia, there is very little risk of de novo seizures.Ongoing work utilising large cohorts may generate EEG criteria that refine estimates of risk for rewarming seizures.Based on current experience, if seizures have occurred during therapeutic hypothermia for hypoxic ischaemic encephalopathy, the EEG monitoring should be continued during rewarming and for 12 h thereafter to minimise the risk of missing an event.
C1 [Battin, Malcolm R.] Auckland City Hosp, Newborn Serv, Auckland, New Zealand.
   [Davis, Suzanne L.; Sharpe, Cynthia] Starship Childrens Hosp, Paediat Neurol, Auckland, New Zealand.
   [Gardner, Marisa] UCSF, Pediat Neurol, Benioff Childrens Hosp, Oakland, CA USA.
   [Joe, Priscilla] UCSF, Benioff Childrens Hosp, Oakland, CA USA.
   [Rasmussen, Maynard] Sharp Mary Birch Hosp Women & Newborns, Neonatol, San Diego, CA USA.
   [Haas, Richard] Univ Calif San Diego, Dept Neurosci & Pediat, San Diego, CA 92103 USA.
C3 Auckland City Hospital; Starship Children's Hospital; University of
   California System; University of California San Francisco; UCSF Medical
   Center; UCSF Benioff Children's Hospital Oakland; University of
   California System; University of California San Francisco; UCSF Medical
   Center; UCSF Benioff Children's Hospital Oakland; University of
   California System; University of California San Diego
RP Battin, MR (corresponding author), Auckland City Hosp, Newborn Serv, Auckland, New Zealand.
EM malcolmb@adhb.govt.nz
FU We acknowledge the work of all the NEOLEV2 investigators and
   particularly the neurophysiologists Mark Nespeca, Jeff Gold, Sonya Wang,
   Neggy Rismanchi, Rachel Kuperman, Minh Le, Andrew Mower and Emma
   Macdonald-Laurs.
FX We acknowledge the work of all the NEOLEV2 investigators and
   particularly the neurophysiologists Mark Nespeca, Jeff Gold, Sonya Wang,
   Neggy Rismanchi, Rachel Kuperman, Minh Le, Andrew Mower and Emma
   Macdonald-Laurs.
CR Battin M, 2004, PEDIATRICS, V114, P1369, DOI 10.1542/peds.2004-1695
   Benedetti GM, 2020, J PEDIATR-US, V221, P81, DOI 10.1016/j.jpeds.2020.01.066
   Chalak Lina F, 2021, JAMA Neurol, V78, P1484, DOI 10.1001/jamaneurol.2021.3723
   Chen YJ, 2020, BIOMED J, V43, P285, DOI 10.1016/j.bj.2020.06.008
   Cornet MC, 2018, PEDIATR RES, V84, P399, DOI 10.1038/s41390-018-0040-x
   D'Ambrosio R, 2013, ANN NEUROL, V73, P199, DOI 10.1002/ana.23764
   Elshorbagy HH, 2016, J PEDIATR NEUROSCI, V11, P309, DOI 10.4103/1817-1745.199467
   Gerrits LC, 2005, PEDIATR RES, V57, P342, DOI 10.1203/01.PDR.0000150801.61188.5F
   Glass HC, 2014, NEUROLOGY, V82, P1239, DOI 10.1212/WNL.0000000000000282
   Hill MW, 2000, EPILEPSIA, V41, P1241, DOI 10.1111/j.1528-1157.2000.tb04601.x
   Jacobs SE, 2013, COCHRANE DB SYST REV, DOI 10.1002/14651858.CD003311.pub3
   Kendall GS, 2012, PEDIATRICS, V130, pE451, DOI 10.1542/peds.2011-3496
   Low E, 2012, ARCH DIS CHILD-FETAL, V97, pF267, DOI 10.1136/archdischild-2011-300716
   Macdonald-Laurs E, 2021, ARCH DIS CHILD-FETAL, V106, pF162, DOI 10.1136/archdischild-2020-318985
   Major P, 2017, SEIZURE-EUR J EPILEP, V47, P13, DOI 10.1016/j.seizure.2017.03.002
   Motamedia GK, 2006, EPILEPSY RES, V70, P200, DOI 10.1016/j.eplepsyres.2006.05.001
   Murray DM, 2008, ARCH DIS CHILD-FETAL, V93, pF187, DOI 10.1136/adc.2005.086314
   Papile LA, 2014, PEDIATRICS, V133, P1146, DOI 10.1542/peds.2014-0899
   Shah DK, 2014, ARCH DIS CHILD-FETAL, V99, pF219, DOI 10.1136/archdischild-2013-305206
   Sharpe C, 2020, PEDIATRICS, V145, DOI 10.1542/peds.2019-3182
   Sharpe C, 2019, J CLIN NEUROPHYSIOL, V36, P9, DOI 10.1097/WNP.0000000000000525
   Srinivasakumar P, 2013, J PEDIATR-US, V163, P465, DOI 10.1016/j.jpeds.2013.01.041
   Tharp B. R., 1980, ELECTRODIAGNOSIS CLI, P77
   Thoresen M, 2008, CLIN PERINATOL, V35, P749, DOI 10.1016/j.clp.2008.07.018
   Vanhatalo S, 2023, PEDIATR RES, V93, P19, DOI 10.1038/s41390-022-02040-9
   Wusthoff CJ, 2011, J CHILD NEUROL, V26, P724, DOI 10.1177/0883073810390036
NR 26
TC 0
Z9 0
U1 0
U2 0
PU SPRINGERNATURE
PI LONDON
PA CAMPUS, 4 CRINAN ST, LONDON, N1 9XW, ENGLAND
SN 0031-3998
EI 1530-0447
J9 PEDIATR RES
JI Pediatr. Res.
PD FEB
PY 2024
VL 95
IS 3
BP 752
EP 757
DI 10.1038/s41390-023-02863-0
EA NOV 2023
PG 6
WC Pediatrics
WE Science Citation Index Expanded (SCI-EXPANDED)
SC Pediatrics
GA LG6G9
UT WOS:001091513000001
PM 37914821
DA 2024-09-06
ER

PT J
AU Wang, Z
   Zhang, D
   Zhang, P
   Zhou, WH
   Hu, LY
   Wang, LS
   Cheng, GQ
AF Wang, Zheng
   Zhang, Dan
   Zhang, Peng
   Zhou, Wenhao
   Hu, Liyuan
   Wang, Laishuan
   Cheng, Guoqiang
TI Safety and efficacy of therapeutic hypothermia in neonates with mild
   hypoxic-ischemic encephalopathy
SO BMC PEDIATRICS
LA English
DT Article
DE Neonatal; Mild; Hypoxic-ischemic encephalopathy; Therapeutic hypothermia
ID WHITE-MATTER INJURY; BRAIN-INJURY; NEWBORNS; PATTERNS
AB Background Though there has been an increase in the number of neonates with hypoxic-ischemic encephalopathy (HIE) treated by therapeutic hypothermia (TH) in recent years, the effect of therapeutic hypothermia on mild HIE neonates is still uncertain.Objectives This study aims to explore the safety and efficacy of therapeutic hypothermia in neonates with mild HIE.Methods Retrospectively collected between January 2010 to December 2022 at Children's Hospital of Fudan University, neonates with mild HIE were divided into TH and non-TH groups. Clinical data of the mild HIE neonates and their mothers' general information during pregnancy were collected. SPSS 23.0 was used to compare the general condition, the incidence of adverse events, and efficacy in the two groups.Results A total of 71 neonates with mild HIE were included, including 31 in the TH group and 40 in the non-TH group. Compared with the non-TH group, the TH group had significantly lower 5-minute Apgar scores [6 (5-7) points vs. 7 (5-8) points, p = 0.033 ], but a higher rate of tracheal intubation at birth (68%, 21/31 vs. 40%, 16/40, p = 0.02), a higher rate of chest compressions > 30 s (39%, 12/31 vs. 15%, 6/40, p = 0.023), the later initiation enteral feeding [4 (3-4) days vs. 1 (1-2) days, p < 0.001], a higher usage rate of analgesic and sedative drugs (45%, 14/31 vs. 18%, 7/40, p = 0.011) and the longer hospital stay [12.5 (11-14) days vs. 9 (7-13.9) days, p = 0.003]. There was no death in 71 mild HIE neonates. TH group had lower incidence of brain injury (16%, 5/31 vs. 43%, 17/40, p = 0.017) and encephalopathy progression (10%, 3/31 vs. 45%, 18/40, p = 0.001) than the non-TH group. There was no statistical significance in the incidence of adverse events between the two groups.Conclusion Therapeutic hypothermia can reduce the incidence of brain injury in neonates with mild HIE.
C1 [Wang, Zheng] Shanghai Jiao Tong Univ, Shanghai Gen Hosp, Dept Neonatol, Sch Med, Shanghai 201600, Peoples R China.
   [Zhang, Dan; Zhang, Peng; Zhou, Wenhao; Hu, Liyuan; Wang, Laishuan] Fudan Univ, Dept Neonatol, Childrens Hosp, Shanghai 200032, Peoples R China.
   [Cheng, Guoqiang] Xiamen Key Lab Neonatal Dis, Dept Fujian Key Lab Neonatal Dis, Xiamen 361000, Fujian, Peoples R China.
C3 Shanghai Jiao Tong University; Fudan University
RP Cheng, GQ (corresponding author), Xiamen Key Lab Neonatal Dis, Dept Fujian Key Lab Neonatal Dis, Xiamen 361000, Fujian, Peoples R China.
EM gqcheng_cm@fudan.edu.cn
CR Chalak LF, 2018, PEDIATR RES, V84, P861, DOI 10.1038/s41390-018-0174-x
   Conway JM, 2018, EARLY HUM DEV, V120, P80, DOI 10.1016/j.earlhumdev.2018.02.007
   El-Dib M, 2019, PEDIATR RES, V85, P442, DOI 10.1038/s41390-019-0291-1
   Finder M, 2020, JAMA PEDIATR, V174, P48, DOI 10.1001/jamapediatrics.2019.4011
   Gagne-Loranger M, 2016, AM J PERINAT, V33, P195, DOI 10.1055/s-0035-1563712
   Gundersen JK, 2021, ECLINICALMEDICINE, V36, DOI 10.1016/j.eclinm.2021.100892
   Kariholu U, 2020, ARCH DIS CHILD-FETAL, V105, pF225, DOI 10.1136/archdischild-2018-315711
   Key Laboratory for Neonates of National Health Comission Children's Hospital of Fudan University Shanghai, 2011, Chin J Evid Based Pediatr, V6, P337
   Koo E, 2017, PEDIATR RES, V82, P518, DOI 10.1038/pr.2017.75
   Le Strange E, 2004, AM J NEURORADIOL, V25, P463
   Li AM, 2009, PEDIATR RES, V65, P85, DOI 10.1203/PDR.0b013e31818912d2
   [李淑涓 Li Shujuan], 2016, [中华围产医学杂志, Chinese Journal of Perinatal Medicine], V19, P377
   Lodygensky GA, 2018, JAMA PEDIATR, V172, P3, DOI 10.1001/jamapediatrics.2017.3044
   Miller SP, 2005, J PEDIATR-US, V146, P453, DOI 10.1016/j.jpeds.2004.12.026
   Montaldo P, 2022, Neonatology, V12, P1
   Montaldo P, 2019, ARCH DIS CHILD-FETAL, V104, pF515, DOI 10.1136/archdischild-2018-316040
   Parmentier CE, 2020, NEONATOLOGY, V117, P488, DOI 10.1159/000508710
   Rutherford M, 2010, LANCET NEUROL, V9, P39, DOI 10.1016/S1474-4422(09)70295-9
   Sarnat HB, 2020, PEDIATR NEUROL, V113, P75, DOI 10.1016/j.pediatrneurol.2020.08.014
   Shankaran S, 2005, NEW ENGL J MED, V353, P1574, DOI 10.1056/NEJMcps050929
   Sie LTL, 2000, NEUROPEDIATRICS, V31, P128, DOI 10.1055/s-2000-7496
   Tsuchida TN, 2013, J CLIN NEUROPHYSIOL, V30, P161, DOI 10.1097/WNP.0b013e3182872b24
   Wang Lai-shuan, 2012, Zhonghua Yi Xue Za Zhi, V92, P1400
   [王颖雯 Wang Yinwen], 2022, [中国循证儿科杂志, Chinese Journal of Evidence Based Pediatrics], V17, P90
   Zhou WH, 2010, J PEDIATR-US, V157, P367, DOI 10.1016/j.jpeds.2010.03.030
NR 25
TC 1
Z9 1
U1 0
U2 1
PU BMC
PI LONDON
PA CAMPUS, 4 CRINAN ST, LONDON N1 9XW, ENGLAND
EI 1471-2431
J9 BMC PEDIATR
JI BMC Pediatr.
PD OCT 26
PY 2023
VL 23
IS 1
AR 530
DI 10.1186/s12887-023-04365-8
PG 8
WC Pediatrics
WE Science Citation Index Expanded (SCI-EXPANDED)
SC Pediatrics
GA W4EN7
UT WOS:001091174700002
PM 37884911
OA gold, Green Submitted, Green Published
DA 2024-09-06
ER

PT J
AU Cornet, MC
   Kuzniewicz, M
   Schef, A
   Forquer, H
   Hamilton, E
   Newman, TB
   Wu, YW
AF Cornet, Marie-Coralie
   Kuzniewicz, Michael
   Schef, Aaron
   Forquer, Heather
   Hamilton, Emily
   Newman, Thomas B.
   Wu, Yvonne W.
TI Perinatal Hypoxic-Ischemic Encephalopathy: Incidence Over Time Within a
   Modern US Birth Cohort
SO PEDIATRIC NEUROLOGY
LA English
DT Article
DE Hypoxic-ischemic encephalopathy; Neonates; Therapeutic hypothermia;
   Incidence; Time trends
ID NEONATAL ENCEPHALOPATHY; THERAPEUTIC HYPOTHERMIA; RISK-FACTORS;
   GUIDELINES; TRENDS
AB Background: Recent studies suggest that the incidence of perinatal hypoxic-ischemic encephalopathy (HIE) may be increasing in developed countries. However, this observed increase may be due to increased ascertainment and increased treatment with therapeutic hypothermia rather than an increase in disease burden. In a US population-based cross-sectional study, we determined the incidence of perinatal HIE over time.Methods: The study population included all 289,793 live-born infants >= 35 weeks gestational age born at 15 Kaiser Permanente Northern California hospitals between 2012 and 2019. Perinatal HIE was defined as the presence of both neonatal acidosis (i.e., cord blood pH < 7 or base deficit >= 10, or base deficit >= 10 on first infant gas) and neonatal encephalopathy confirmed by medical record review. Hospital discharge diagnoses of HIE were determined by extracting International Classification of Disease diagnostic codes for HIE assigned upon hospital discharge.Results: The population incidence of perinatal HIE was 1.7 per 1000. Although the incidence of perinatal HIE did not change significantly, both hospital discharge diagnoses of HIE and treatment with therapeutic hypothermia increased significantly during the study period. The sensitivity and positive predictive value of a hospital discharge diagnosis of HIE for identifying perinatal HIE confirmed by chart review were 72% and 79%, respectively.Conclusions: During the study years, the incidence of perinatal HIE remained stable despite increases in hospital discharge diagnoses of HIE and in the use of therapeutic hypothermia. Our findings underscore the importance of applying stringent diagnostic criteria when diagnosing this complex condition.
C1 [Cornet, Marie-Coralie; Newman, Thomas B.; Wu, Yvonne W.] Univ Calif San Francisco, Dept Pediat, San Francisco, CA USA.
   [Kuzniewicz, Michael] Kaiser Permanente Northern Calif, Dept Pediat, Oakland, CA USA.
   [Kuzniewicz, Michael; Forquer, Heather] Kaiser Permanente Northern Calif, Div Res, Oakland, CA USA.
   [Schef, Aaron; Newman, Thomas B.] Univ Calif San Francisco, Dept Biostat, San Francisco, CA USA.
   [Hamilton, Emily] McGill Univ, Dept Obstet & Gynecol, Montreal, PQ, Canada.
   [Hamilton, Emily] PeriGen, Obstet Consultant, Cary, NC USA.
   [Wu, Yvonne W.] Univ Calif San Francisco, Dept Neurol, San Francisco, CA USA.
   [Cornet, Marie-Coralie] Univ Calif San Francisco, Benioff Childrens Hosp, Dept Pediat, Neonatol, 550 16th St,Floor 5, San Francisco, CA 94143 USA.
C3 University of California System; University of California San Francisco;
   Kaiser Permanente; Kaiser Permanente; University of California System;
   University of California San Francisco; McGill University; University of
   California System; University of California San Francisco; University of
   California System; University of California San Francisco
RP Cornet, MC (corresponding author), Univ Calif San Francisco, Benioff Childrens Hosp, Dept Pediat, Neonatol, 550 16th St,Floor 5, San Francisco, CA 94143 USA.
EM Marie-Coralie.Cornet@ucsf.edu
OI Cornet, Marie-Coralie/0000-0001-5233-0800
FU NICHD [R01HD099216, K23HD109684]
FX This study was funded by R01HD099216 and K23HD109684 from the NICHD and
   the NICHD.
CR Acun C, 2022, AM J OBSTET GYNECOL, V227, DOI 10.1016/j.ajog.2022.06.002
   Azzopardi D, 2008, BMC PEDIATR, V8, DOI 10.1186/1471-2431-8-17
   Azzopardi D, 2012, PLOS ONE, V7, DOI 10.1371/journal.pone.0038504
   Bandoli G, 2022, J PERINATOL, V42, P341, DOI 10.1038/s41372-021-01242-z
   Black RE, 2010, LANCET, V375, P1969, DOI 10.1016/S0140-6736(10)60549-1
   Brajcich MR, 2021, PEDIATRICS, V147, DOI 10.1542/peds.2019-2250
   Burnsed J, 2017, ACTA PAEDIATR, V106, P1772, DOI 10.1111/apa.13983
   Davis Anna C, 2023, Perm J, V27, P87, DOI 10.7812/TPP/22.172
   Escobar G J, 1997, Qual Manag Health Care, V5, P19
   Gluckman PD, 2005, LANCET, V365, P663, DOI 10.1016/S0140-6736(05)17946-X
   Gordon Nancy, 2016, Perm J, V20, P15, DOI 10.7812/TPP/15-225
   Kracer B, 2014, J PEDIATR-US, V165, P267, DOI 10.1016/j.jpeds.2014.04.052
   Kurinczuk JJ, 2010, EARLY HUM DEV, V86, P329, DOI 10.1016/j.earlhumdev.2010.05.010
   Kuzniewicz MW, 2009, PEDIATRICS, V124, P1031, DOI 10.1542/peds.2008-2980
   Lee ACC, 2013, PEDIATR RES, V74, P50, DOI 10.1038/pr.2013.206
   Liljestrom L, 2018, ACTA OBSTET GYN SCAN, V97, P615, DOI 10.1111/aogs.13316
   Lundgren C, 2018, J MATERN-FETAL NEO M, V31, P1595, DOI 10.1080/14767058.2017.1321628
   Pellegrin S, 2019, VACCINE, V37, P7596, DOI 10.1016/j.vaccine.2019.05.031
   Pfister RH, 2012, BMC PEDIATR, V12, DOI 10.1186/1471-2431-12-84
   Russ Jeffrey B, 2021, Neoreviews, V22, pe148, DOI 10.1542/neo.22-3-e148
   SARNAT HB, 1976, ARCH NEUROL-CHICAGO, V33, P696, DOI 10.1001/archneur.1976.00500100030012
   Shankaran S, 2005, NEW ENGL J MED, V353, P1574, DOI 10.1056/NEJMcps050929
   Shipley L, 2021, ARCH DIS CHILD-FETAL, V106, pF529, DOI 10.1136/archdischild-2020-320902
   Tagin MA, 2012, ARCH PEDIAT ADOL MED, V166, P558, DOI 10.1001/archpediatrics.2011.1772
   Thayyil S, 2021, LANCET GLOB HEALTH, V9, pE1273, DOI 10.1016/S2214-109X(21)00264-3
   Vega-Del-Val C, 2021, NEONATOLOGY, DOI 10.1159/000518654
   Vittinghoff E, 2005, STAT BIOL HEALTH, pVII
   Volpe JJ, 2012, ANN NEUROL, V72, P156, DOI 10.1002/ana.23647
   Walsh BH, 2022, PEDIATR RES, V92, P791, DOI 10.1038/s41390-021-01834-7
   Wang Z, 2021, BMC PEDIATR, V21, DOI 10.1186/s12887-021-02737-6
   Warrick PA, 2010, IEEE T BIO-MED ENG, V57, P771, DOI 10.1109/TBME.2009.2035818
   Wu YW, 2022, NEW ENGL J MED, V387, P148, DOI 10.1056/NEJMoa2119660
   Wu YW, 2004, PEDIATRICS, V114, P1584, DOI 10.1542/peds.2004-0708
NR 33
TC 5
Z9 5
U1 0
U2 0
PU ELSEVIER SCIENCE INC
PI NEW YORK
PA STE 800, 230 PARK AVE, NEW YORK, NY 10169 USA
SN 0887-8994
EI 1873-5150
J9 PEDIATR NEUROL
JI Pediatr. Neurol.
PD DEC
PY 2023
VL 149
BP 145
EP 150
DI 10.1016/j.pediatrneurol.2023.08.037
EA OCT 2023
PG 6
WC Clinical Neurology; Pediatrics
WE Science Citation Index Expanded (SCI-EXPANDED)
SC Neurosciences & Neurology; Pediatrics
GA Y6FN1
UT WOS:001106198100001
PM 37883841
OA Bronze
DA 2024-09-06
ER

PT J
AU Dave, AM
   Porter, NA
   Korade, Z
   Peeples, ES
AF Dave, Amanda M.
   Porter, Ned A.
   Korade, Zeljka
   Peeples, Eric S.
TI Effects of Neonatal Hypoxic-Ischemic Injury on Brain Sterol Synthesis
   and Metabolism
SO NEUROPEDIATRICS
LA English
DT Article
DE cholesterol; encephalopathy; LC-MS/MS; metabolomics
ID LEMLI-OPITZ-SYNDROME; CHOLESTEROL HOMEOSTASIS; ACCUMULATION;
   DESMOSTEROL; BIOMARKERS
AB Background Neonatal hypoxic-ischemic brain injury (HIBI) results from disruptions to blood supply and oxygen in the perinatal brain. The goal of this study was to measure brain sterol metabolites and plasma oxysterols after injury in a neonatal HIBI mouse model to assess for potential therapeutic targets in the brain biochemistry as well as potential circulating diagnostic biomarkers.Methods Postnatal day 9 CD1-IGS mouse pups were randomized to HIBI induced by carotid artery ligation followed by 30 minutes at 8% oxygen or to sham surgery and normoxia. Brain tissue was collected for sterol analysis by liquid chromatography with tandem mass spectrometry (LC-MS/MS). Plasma was collected for oxysterol analysis by LC-MS/MS.Results There were minimal changes in brain sterol concentrations in the first 72 hours after HIBI. In severely injured brains, there was a significant increase in desmosterol, 7-DHC, 8-DHC, and cholesterol 24 hours after injury in the ipsilateral tissue. Lanosterol, 24-dehydrolathosterol, and 14-dehydrozymostenol decreased in plasma 24 hours after injury. Severe neonatal HIBI was associated with increased cholesterol and sterol precursors in the cortex at 24 hours after injury.Conclusions Differences in plasma oxysterols were seen at 24 hours but were not present at 30 minutes after injury, suggesting that these sterol intermediates would be of little value as early diagnostic biomarkers.
C1 [Dave, Amanda M.; Korade, Zeljka; Peeples, Eric S.] Univ Nebraska Med Ctr, Dept Pediat, Omaha, NE 68114 USA.
   [Dave, Amanda M.; Peeples, Eric S.] Childrens Hosp & Med Ctr, Dept Pediat, Omaha, NE USA.
   [Dave, Amanda M.; Korade, Zeljka; Peeples, Eric S.] Child Hlth Res Inst, Omaha, NE USA.
   [Porter, Ned A.] Vanderbilt Univ, Dept Chem, Nashville, TN USA.
   [Korade, Zeljka] Univ Nebraska Med Ctr, Dept Biochem & Mol Biol, Omaha, NE 68114 USA.
C3 University of Nebraska System; University of Nebraska Medical Center;
   Vanderbilt University; University of Nebraska System; University of
   Nebraska Medical Center
RP Peeples, ES (corresponding author), Univ Nebraska Med Ctr, Dept Pediat, Omaha, NE 68114 USA.
EM epeeples@childrensomaha.org
FU Child Health Research Institute, University of Nebraska Medical Center
FX This study is supported by the Child Health Research Institute,
   University of Nebraska Medical Center.
CR Allen KA, 2011, NEWBORN INFANT NURS, V11, P125, DOI 10.1053/j.nainr.2011.07.004
   Aly H, 2006, BRAIN DEV-JPN, V28, P178, DOI 10.1016/j.braindev.2005.06.006
   Björkhem I, 1998, J LIPID RES, V39, P1594
   Dave AM, 2021, PEDIATR RES, V90, P37, DOI 10.1038/s41390-020-01218-3
   de Vries LS, 2010, ARCH DIS CHILD-FETAL, V95, pF220, DOI 10.1136/adc.2008.148205
   Graham EM, 2018, CURR OPIN PEDIATR, V30, P199, DOI 10.1097/MOP.0000000000000591
   Hassell KJ, 2015, ARCH DIS CHILD-FETAL, V100, pF541, DOI 10.1136/archdischild-2014-306284
   Jurevics HA, 1997, J LIPID RES, V38, P723
   Korade Z, 2013, J INHERIT METAB DIS, V36, P113, DOI 10.1007/s10545-012-9504-z
   Kurinczuk JJ, 2010, EARLY HUM DEV, V86, P329, DOI 10.1016/j.earlhumdev.2010.05.010
   Leifsdottir K, 2018, J NEUROINFLAMM, V15, DOI 10.1186/s12974-018-1253-y
   Liu W, 2014, J LIPID RES, V55, P329, DOI 10.1194/jlr.D043877
   Lu FX, 2021, J CEREBR BLOOD F MET, V41, P312, DOI 10.1177/0271678X20911910
   Lu FX, 2018, PEDIATR RES, V83, P1218, DOI 10.1038/pr.2018.49
   Massaro AN, 2018, J PEDIATR-US, V194, P67, DOI 10.1016/j.jpeds.2017.10.060
   McAdams RM, 2021, J PERINATOL, V41, P661, DOI 10.1038/s41372-021-01022-9
   Millar LJ, 2017, FRONT CELL NEUROSCI, V11, DOI 10.3389/fncel.2017.00078
   Nägler K, 2001, J PHYSIOL-LONDON, V533, P665, DOI 10.1111/j.1469-7793.2001.00665.x
   Nair J, 2018, CHILDREN-BASEL, V5, DOI 10.3390/children5070099
   Nguyen AD, 2007, J BIOL CHEM, V282, P27436, DOI 10.1074/jbc.M704976200
   Orrock JE, 2016, PEDIATR RES, V79, P742, DOI 10.1038/pr.2015.280
   Perrone S, 2023, ANTIOXIDANTS-BASEL, V12, DOI 10.3390/antiox12020309
   Porter FD, 2008, EUR J HUM GENET, V16, P535, DOI 10.1038/ejhg.2008.10
   Rocha-Ferreira E, 2017, J NEUROINFLAMM, V14, DOI 10.1186/s12974-017-0821-x
   Saher G, 2015, BBA-MOL CELL BIOL L, V1851, P1083, DOI 10.1016/j.bbalip.2015.02.010
   Schreglmann M, 2020, ACTA PAEDIATR, V109, P20, DOI 10.1111/apa.14821
   Spann NJ, 2012, CELL, V151, P138, DOI 10.1016/j.cell.2012.06.054
   Svoboda MD, 2012, AM J MED GENET C, V160C, P285, DOI 10.1002/ajmg.c.31347
   Tallman KA, 2021, ACS CHEM NEUROSCI, V12, P735, DOI 10.1021/acschemneuro.0c00765
   VANNUCCI RC, 1993, PEDIATR NEUROL, V9, P29, DOI 10.1016/0887-8994(93)90006-X
   Xu LB, 2014, J AM CHEM SOC, V136, P5443, DOI 10.1021/ja5011674
   Yamada N., BIORXIV, DOI [10.1101/2022.06.15.496212v1, DOI 10.1101/2022.06.15.496212V1]
   Yang Xiu, 2022, Ibrain, V8, P413, DOI 10.1002/ibra.12067
   Yu Z, 2009, NEUROPEDIATRICS, V40, P179, DOI 10.1055/s-0029-1243175
   Zerenturk EJ, 2013, PROG LIPID RES, V52, P666, DOI 10.1016/j.plipres.2013.09.002
NR 35
TC 0
Z9 0
U1 0
U2 0
PU GEORG THIEME VERLAG KG
PI STUTTGART
PA RUDIGERSTR 14, D-70469 STUTTGART, GERMANY
SN 0174-304X
EI 1439-1899
J9 NEUROPEDIATRICS
JI Neuropediatrics
PD FEB
PY 2024
VL 55
IS 01
BP 23
EP 31
DI 10.1055/s-0043-1776286
EA OCT 2023
PG 9
WC Clinical Neurology; Pediatrics
WE Science Citation Index Expanded (SCI-EXPANDED)
SC Neurosciences & Neurology; Pediatrics
GA ES5K6
UT WOS:001090204000001
PM 37871611
DA 2024-09-06
ER

PT J
AU Kilmartin, KC
   Al Balushi, A
   Altit, G
   Lapointe, A
   Rampakakis, E
   Vargas, SB
   Maluorni, J
   Wintermark, P
AF Kilmartin, Keira C.
   Al Balushi, Asim
   Altit, Gabriel
   Lapointe, Anie
   Rampakakis, Emmanouil
   Vargas, Stephanie Barbosa
   Maluorni, Julie
   Wintermark, Pia
TI Impact of persistent pulmonary hypertension and oxygenation on brain
   injury in neonates with neonatal encephalopathy treated with therapeutic
   hypothermia
SO JOURNAL OF PERINATOLOGY
LA English
DT Article
ID HYPOXIC-ISCHEMIC ENCEPHALOPATHY; WHOLE-BODY HYPOTHERMIA; PERINATAL
   ASPHYXIA; NEWBORN; MILRINONE; MODERATE; SAFETY
AB Objective: To investigate the effects of persistent pulmonary hypertension (PPHN) and oxygenation on outcome of neonates with neonatal encephalopathy (NE) treated with therapeutic hypothermia (TH).Study design: We compared the outcome of neonates with NE treated with TH with or without PPHN.Results: 384 neonates with NE were treated with TH; 24% had PPHN. The fraction of inspired oxygen was higher in the first 4 days of life (p < 0.001) in neonates with PPHN. They had a significantly lower arterial partial pressure of oxygen in the first 4 days of life (p = 0.005) and higher on days 3-4 of life (p < 0.001). They were more often intubated (p < 0.001) and more often had concomitant hypotension (p < 0.001). They had higher mortality (p = 0.009) and more often developed brain injury (p = 0.02).Conclusion: PPHN occurred frequently in neonates with NE treated with TH and was associated with a higher incidence of adverse outcome.
C1 [Kilmartin, Keira C.; Al Balushi, Asim; Altit, Gabriel; Vargas, Stephanie Barbosa; Maluorni, Julie; Wintermark, Pia] McGill Univ, Montreal Childrens Hosp, Dept Pediat, Div Newborn Med, Montreal, PQ, Canada.
   [Al Balushi, Asim] Natl Heart Ctr, Dept Pediat Cardiol, Muscat, Oman.
   [Altit, Gabriel; Wintermark, Pia] McGill Univ, McGill Univ Hlth Ctr, Res Inst, Montreal, PQ, Canada.
   [Lapointe, Anie] Univ Montreal, Dept Pediat, Div Newborn Med, CHU Ste Justine, Montreal, PQ, Canada.
   [Rampakakis, Emmanouil] JSS Med Res, Med Affairs, Montreal, PQ, Canada.
C3 McGill University; McGill University; Universite de Montreal
RP Wintermark, P (corresponding author), McGill Univ, Montreal Childrens Hosp, Dept Pediat, Div Newborn Med, Montreal, PQ, Canada.; Wintermark, P (corresponding author), McGill Univ, McGill Univ Hlth Ctr, Res Inst, Montreal, PQ, Canada.
EM pia.wintermark@gmail.com
RI Altit, Gabriel/ABB-9033-2020
OI Altit, Gabriel/0000-0001-5141-0964; Kilmartin, Keira/0000-0002-3949-8788
FU We thank Mr. Wayne Ross Egers for his professional English correction of
   the paper.
FX We thank Mr. Wayne Ross Egers for his professional English correction of
   the paper.
CR Agarwal P, 2021, J PERINATOL, V41, P502, DOI 10.1038/s41372-020-00905-7
   Aggarwal S, 2019, J PERINATOL, V39, P1656, DOI 10.1038/s41372-019-0442-6
   Al Amrani F, 2018, EUR J PAEDIATR NEURO, V22, P387, DOI 10.1016/j.ejpn.2018.01.017
   Al Balushi A, 2018, AM J PERINAT, V35, P31, DOI 10.1055/s-0037-1604392
   Altit G, 2019, AM J RESP CRIT CARE, V200, P1206, DOI 10.1164/rccm.201907-1344ED
   Azzopardi DV, 2009, NEW ENGL J MED, V361, P1349, DOI 10.1056/NEJMoa0900854
   Barkovich AJ, 1998, AM J NEURORADIOL, V19, P143
   BENUMOF JL, 1977, J APPL PHYSIOL, V42, P56, DOI 10.1152/jappl.1977.42.1.56
   Bischoff AR, 2021, J PERINATOL, V41, P2345, DOI 10.1038/s41372-021-01049-y
   Charriaut-Marlangue C, 2012, STROKE, V43, P3078, DOI 10.1161/STROKEAHA.112.664243
   Dakshinamurti S, 2005, PEDIATR PULM, V39, P492, DOI 10.1002/ppul.20201
   Davidson J, 2012, INTENS CARE MED, V38, P1184, DOI 10.1007/s00134-012-2544-x
   de Vries LS, 2009, SEMIN PEDIATR NEUROL, V16, P216, DOI 10.1016/j.spen.2009.09.001
   GERSONY WM, 1976, J PEDIATR-US, V89, P631, DOI 10.1016/S0022-3476(76)80406-4
   Giesinger RE, 2022, ARCH DIS CHILD-FETAL, V107, P70, DOI 10.1136/archdischild-2020-321463
   Giesinger RE, 2021, PEDIATR RES, V90, P600, DOI 10.1038/s41390-020-01205-8
   Giesinger RE, 2016, SEMIN PERINATOL, V40, P174, DOI 10.1053/j.semperi.2015.12.005
   Hoiland RL, 2016, AM J PHYSIOL-REG I, V310, pR398, DOI 10.1152/ajpregu.00270.2015
   Holopainen R, 1998, PEDIATR PULM, V25, P107, DOI 10.1002/(SICI)1099-0496(199802)25:2<107::AID-PPUL6>3.0.CO;2-K
   Jacobs SE, 2013, COCHRANE DB SYST REV, DOI 10.1002/14651858.CD003311.pub3
   James AT, 2016, CARDIOL YOUNG, V26, P90, DOI 10.1017/S1047951114002698
   Joynt C, 2018, FRONT PEDIATR, V6, DOI 10.3389/fped.2018.00363
   Kapadia VS, 2013, J PEDIATR-US, V163, P949, DOI 10.1016/j.jpeds.2013.04.043
   Klinger G, 2005, ARCH DIS CHILD-FETAL, V90, pF49, DOI 10.1136/adc.2003.048785
   Lakshminrusimha S, 2018, J PEDIATR-US, V196, P45, DOI 10.1016/j.jpeds.2017.12.055
   Lakshminrusimha Satyan, 2015, Neoreviews, V16, pe680
   McNamara PJ, 2013, PEDIATR CRIT CARE ME, V14, P74, DOI 10.1097/PCC.0b013e31824ea2cd
   Mitra S, 2020, FRONT NEUROL, V11, DOI 10.3389/fneur.2020.00393
   RUDOLPH AM, 1966, J CLIN INVEST, V45, P399, DOI 10.1172/JCI105355
   Samiee-Zafarghandy S, 2015, EARLY HUM DEV, V91, P31, DOI 10.1016/j.earlhumdev.2014.10.007
   Shankaran S, 2005, NEW ENGL J MED, V353, P1574, DOI 10.1056/NEJMcps050929
   Shankaran S, 2008, PEDIATRICS, V122, pE791, DOI 10.1542/peds.2008-0456
   Shankaran S, 2014, JAMA-J AM MED ASSOC, V312, P2629, DOI 10.1001/jama.2014.16058
   Siefkes HM, 2021, ARCH DIS CHILD-FETAL, V106, P446, DOI 10.1136/archdischild-2020-319705
   Storme L, 2013, ARCH CARDIOVASC DIS, V106, P169, DOI 10.1016/j.acvd.2012.12.005
   Twomey E, 2010, PEDIATR RADIOL, V40, P1526, DOI 10.1007/s00247-010-1692-9
   Vijverberg JRG, 2022, J MATERN-FETAL NEO M, V35, P4969, DOI 10.1080/14767058.2021.1873941
   Wintermark P, 2014, NEUROIMAGE, V85, P287, DOI 10.1016/j.neuroimage.2013.04.072
   Wu YW, 2023, PEDIATR RES, V94, P1018, DOI 10.1038/s41390-023-02510-8
   Yum SK, 2018, J MATERN-FETAL NEO M, V31, P3108, DOI 10.1080/14767058.2017.1365123
NR 40
TC 2
Z9 2
U1 0
U2 0
PU SPRINGERNATURE
PI LONDON
PA CAMPUS, 4 CRINAN ST, LONDON, N1 9XW, ENGLAND
SN 0743-8346
EI 1476-5543
J9 J PERINATOL
JI J. Perinatol.
PD APR
PY 2024
VL 44
IS 4
BP 513
EP 520
DI 10.1038/s41372-023-01805-2
EA OCT 2023
PG 8
WC Obstetrics & Gynecology; Pediatrics
WE Science Citation Index Expanded (SCI-EXPANDED)
SC Obstetrics & Gynecology; Pediatrics
GA D8L6L
UT WOS:001090045900001
PM 37872383
DA 2024-09-06
ER

PT J
AU Westblad, ME
   Löwing, K
   Grossmann, KR
   Blennow, M
   Lindström, K
AF Westblad, Mimmi Eriksson
   Lowing, Kristina
   Grossmann, Katarina Robertsson
   Blennow, Mats
   Lindstrom, Katarina
TI Long-term motor development after hypothermia-treated hypoxic-ischaemic
   encephalopathy
SO EUROPEAN JOURNAL OF PAEDIATRIC NEUROLOGY
LA English
DT Article
DE Hypoxic-ischaemic encephalopathy; Motor development; Perinatal asphyxia;
   Therapeutic hypothermia
ID OUTCOMES; RELIABILITY; ASPHYXIA; CHILDREN; INFANTS
AB Aims: To describe longitudinal motor development in children treated with therapeutic- hypothermia (TH) due to neonatal hypoxic-ischaemic encephalopathy (HIE) and to explore motor functioning in early adolescence. Material and methods: Children treated with TH due to HIE during 2007-2009, in Stockholm, participated in a prospective follow-up study. Motor development was assessed on four occasions, reported as percentiles and at mean ages. Alberta Infant Motor Scale was used at 0.35 years of age, Bayley Scales of Infant and Toddler Development-III at 2.1 years and Movement Assessment Battery for Children (MABC-2) at 7.3 and 11.1 years of age. MABC-2 Checklist was completed by parents at 7.3 and 11.1 years of age. General cognition was assessed using Wechsler Intelligence Scales for Children Fifth Edition (WISC-V). Results: Thirty-one percent (14/45) of the children had a motor score <= 15th percentile, indicating risk of motor difficulties at 11.1 years of age, and simultaneously the scores from parents of 52% (23/44), indicating risk of motor difficulties in the everyday context. These children had significantly lower motor percentile at 2.1 years of age, but within the normal range. Longitudinal motor development displayed a weak association with WISC-V Full Scale IQ (rs0.38, p = 0.013). Conclusion: Among survivors of hypothermia-treated HIE free of moderate/severe cerebral palsy, a third had MABC-2 scores indicating risk of motor difficulties at 11.1 years of age. As motor difficulties became more apparent over time, we suggest that children treated with TH due to neonatal HIE should be followed into at least middle school age.
C1 [Westblad, Mimmi Eriksson; Grossmann, Katarina Robertsson; Blennow, Mats; Lindstrom, Katarina] Karolinska Inst, Dept Clin Sci Intervent & Technol, Div Paediat, Stockholm, Sweden.
   [Lowing, Kristina] Karolinska Inst, Dept Womens & Childrens Hlth, Div Paediat Neurol, Stockholm, Sweden.
   [Westblad, Mimmi Eriksson; Lowing, Kristina] Karolinska Univ Hosp, Med Unit Occupat Therapy & Physiotherapy, Womens Hlth & Allied Hlth Profess Theme, Stockholm, Sweden.
   [Grossmann, Katarina Robertsson; Blennow, Mats] Karolinska Univ Hosp, Dept Neonatol, Stockholm, Sweden.
   [Lindstrom, Katarina] Karolinska Univ Hosp, Dept Child Neurol, Stockholm, Sweden.
   [Westblad, Mimmi Eriksson] Karolinska Univ Hosp, Karolinska Inst, Dept Clin Sci, Div Paediat, Stockholm, Sweden.
C3 Karolinska Institutet; Karolinska Institutet; Karolinska Institutet;
   Karolinska University Hospital; Karolinska Institutet; Karolinska
   University Hospital; Karolinska Institutet; Karolinska University
   Hospital; Karolinska Institutet; Karolinska University Hospital
RP Westblad, ME (corresponding author), Karolinska Univ Hosp, Karolinska Inst, Dept Clin Sci, Div Paediat, Stockholm, Sweden.
EM mimmi.eriksson.westblad@ki.se
OI Lowing, Kristina/0000-0001-8540-4896; Eriksson Westblad,
   Mimmi/0000-0002-6758-0535; Robertsson Grossmann,
   Katarina/0000-0002-6534-6470
FU Promobilia Foundation; Sven Jerring Foundation; Linnea and Josef
   Carlsson Foundation; Norrbacka Eugenia Foundation; Mayflower Foundation;
   Region Stockholm (ALF project and Centre for Innovative Medicine CIMED)
FX This study was supported by grants from The Promobilia Foundation, The
   Sven Jerring Foundation, The Linnea and Josef Carlsson Foundation, The
   Norrbacka Eugenia Foundation, The first of Mayflower Foundation and
   Region Stockholm (ALF project and Centre for Innovative Medicine CIMED)
   .
CR Anderson PJ, 2010, ARCH PEDIAT ADOL MED, V164, P352, DOI 10.1001/archpediatrics.2010.20
   Azzopardi D, 2014, NEW ENGL J MED, V371, P140, DOI 10.1056/NEJMoa1315788
   Azzopardi DV, 2009, NEW ENGL J MED, V361, P1349, DOI 10.1056/NEJMoa0900854
   Bayley N., 2005, Bayley Scales of Infant and Toddler Development - Third Edition, Administration manual
   Black MM, 2017, LANCET, V389, P77, DOI 10.1016/S0140-6736(16)31389-7
   Blank R, 2019, DEV MED CHILD NEUROL, V61, P242, DOI 10.1111/dmcn.14132
   Edwards AD, 2010, BMJ-BRIT MED J, V340, DOI 10.1136/bmj.c363
   Erdi-Krausz G, 2021, EUR J PAEDIATR NEURO, V35, P74, DOI 10.1016/j.ejpn.2021.10.005
   Guillet R, 2012, PEDIATR RES, V71, P205, DOI 10.1038/pr.2011.30
   Henderson SE., 2007, Movement assessment battery for childrenSecond edition Movement ABC-2, DOI 10.1037/t55281-000
   Hinkle D. E., 2003, Applied Statistics for the Behavioral Sciences, V5th
   Jacobs SE, 2013, COCHRANE DB SYST REV, DOI 10.1002/14651858.CD003311.pub3
   Jary S, 2019, ACTA PAEDIATR, V108, P1773, DOI 10.1111/apa.14780
   Jary S, 2015, ACTA PAEDIATR, V104, P1241, DOI 10.1111/apa.13146
   Jary S, 2013, DEV MED CHILD NEUROL, V55, P1053, DOI 10.1111/dmcn.12208
   Lee ACC, 2013, PEDIATR RES, V74, P50, DOI 10.1038/pr.2013.206
   Lee-Kelland R, 2020, ARCH DIS CHILD-FETAL, V105, pF8, DOI 10.1136/archdischild-2018-316509
   Marlow N, 2005, ARCH DIS CHILD-FETAL, V90, pF380, DOI 10.1136/adc.2004.067520
   Marlow N, 2021, SEMIN FETAL NEONAT M, V26, DOI 10.1016/j.siny.2021.101274
   Palisano R, 1997, DEV MED CHILD NEUROL, V39, P214, DOI 10.1111/j.1469-8749.1997.tb07414.x
   Pin TW, 2009, EUR J PAEDIATR NEURO, V13, P224, DOI 10.1016/j.ejpn.2008.05.001
   Piper M., 1994, MOTOR ASSESSMENT DEV
   Robertsson Grossmann K., 2022, Outcome at Early School Age and Adolescence after Hypothermia-Treated Hypoxic-Ischaemic Encephalopathy: an Observational, Population-Based Study, Archives of disease in childhood Fetal and neonatal edition
   SARNAT HB, 1976, ARCH NEUROL-CHICAGO, V33, P696, DOI 10.1001/archneur.1976.00500100030012
   Schoemaker MM, 2012, DEV MED CHILD NEUROL, V54, P368, DOI 10.1111/j.1469-8749.2012.04226.x
   Shankaran S, 2005, NEW ENGL J MED, V353, P1574, DOI 10.1056/NEJMcps050929
   Shankaran S, 2012, NEW ENGL J MED, V366, P2085, DOI 10.1056/NEJMoa1112066
   Svenska Neonatalforeningen, 2015, Nationella Riktlinjer For Uppfoljning Av Neonatala Riskbarn
   Swedish Paediatric Society Neonatology section, 2015, Recommendations for Hypothermia Treatment of Newborn Infants with Birth Asphyxia
   Thoresen M, 2013, NEONATOLOGY, V104, P228, DOI 10.1159/000353948
   van Hoorn JF, 2021, DEV MED CHILD NEUROL, V63, P511, DOI 10.1111/dmcn.14781
   van Schie PEM, 2015, EUR J PAEDIATR NEURO, V19, P354, DOI 10.1016/j.ejpn.2015.01.005
   Wechsler D. J. S. A. P. C., 2014, Wechsler intelligence scale for childrenFifth Edition (WISCV)
NR 33
TC 0
Z9 0
U1 0
U2 0
PU ELSEVIER SCI LTD
PI London
PA 125 London Wall, London, ENGLAND
SN 1090-3798
EI 1532-2130
J9 EUR J PAEDIATR NEURO
JI Eur. J. Paediatr. Neurol.
PD NOV
PY 2023
VL 47
BP 110
EP 117
DI 10.1016/j.ejpn.2023.10.003
EA OCT 2023
PG 8
WC Clinical Neurology; Pediatrics
WE Science Citation Index Expanded (SCI-EXPANDED)
SC Neurosciences & Neurology; Pediatrics
GA X1TT0
UT WOS:001096350200001
PM 37862884
DA 2024-09-06
ER

PT J
AU Gowda, S
   Chandra, P
   Sharma, DM
   Kamath, L
   Mamatha, 
AF Gowda, Suresh
   Chandra, Prathap
   Sharma, Deepa Mohan
   Kamath, Laxmi
   Mamatha, V
TI Hypoxic Ischemic Encephalopathy with Cervical Spinal Cord Injury: A
   Diagnostic Dilemma
SO INDIAN JOURNAL OF PEDIATRICS
LA English
DT Article
DE Birth asphyxia; HIE; Spinal cord contusion; Cervical cord
ID BIRTH INJURY
AB Perinatal spinal cord injury is a relatively uncommon, but a frequently misdiagnosed disorder. Improvements in obstetric care have certainly led to a decrease in the incidence of birth related spinal cord trauma but unfortunately the incidence of hypoxic-ischemic encephalopathy is still very high. The exact incidence of spinal cord trauma is difficult to determine because the spinal cord is not routinely examined in far and few neonatal autopsies done in India. Here, authors present a neonate who received treatment for birth asphyxia and then had extubation failure which made the clock tick towards cervical cord injury. This baby had a hemorrhagic contusion of cervical spinal cord.
C1 [Gowda, Suresh; Chandra, Prathap; Sharma, Deepa Mohan; Kamath, Laxmi; Mamatha, V] Motherhood Hosp, Dept Pediat & Neonatol, CMH Rd, Bengaluru 560038, India.
RP Kamath, L (corresponding author), Motherhood Hosp, Dept Pediat & Neonatol, CMH Rd, Bengaluru 560038, India.
EM laxmikamath02@gmail.com
OI Kamath, Laxmi/0000-0002-2379-155X
CR ADAMS C, 1988, PEDIATR NEUROL, V4, P105, DOI 10.1016/0887-8994(88)90049-5
   CLANCY RR, 1989, ANN NEUROL, V25, P185, DOI 10.1002/ana.410250213
   Duggal N, 2002, STROKE, V33, P116, DOI 10.1161/hs0102.101923
   Kulshrestha Richa, 2017, Spinal Cord Ser Cases, V3, P17038, DOI 10.1038/scsandc.2017.38
   REHAN VK, 1993, ARCH DIS CHILD-FETAL, V69, P92, DOI 10.1136/adc.69.1_Spec_No.92
NR 5
TC 1
Z9 1
U1 0
U2 1
PU SPRINGER INDIA
PI NEW DELHI
PA 7TH FLOOR, VIJAYA BUILDING, 17, BARAKHAMBA ROAD, NEW DELHI, 110 001,
   INDIA
SN 0019-5456
EI 0973-7693
J9 INDIAN J PEDIATR
JI Indian J. Pediatr.
PD FEB
PY 2024
VL 91
IS 2
BP 191
EP 192
DI 10.1007/s12098-023-04872-7
EA OCT 2023
PG 2
WC Pediatrics
WE Science Citation Index Expanded (SCI-EXPANDED)
SC Pediatrics
GA HC1K7
UT WOS:001082441800003
PM 37782391
DA 2024-09-06
ER

PT J
AU Dehner, LP
AF Dehner, Louis P.
TI The Placenta and Neonatal Encephalopathy with a Focus on
   Hypoxic-Ischemic Encephalopathy
SO FETAL AND PEDIATRIC PATHOLOGY
LA English
DT Article
DE Hypoxic-ischemic encephalopathy; placenta; fetal inflammatory response;
   fetal vascular malperfusion; maternal vascular malperfusion
ID FETAL HEART-RATE; RED-BLOOD-CELLS; STAINED AMNIOTIC-FLUID;
   UMBILICAL-CORD ABNORMALITIES; MECONIUM PASSAGE; TERM INFANTS;
   PATHOLOGICAL EXAMINATION; ACUTE CHORIOAMNIONITIS; UNSELECTED POPULATION;
   GESTATIONAL-AGE
AB Background: Placental examination is important for its diagnostic immediacy to correlate with maternal and/or fetal complications and parturitional difficulties. In a broader context, clinicopathologic studies of the placenta have addressed a range of pathogenetic questions that have led to conclusive and inconclusive results and interpretations. Methods: Recent standardized morphologic criteria and terminology of placental lesions have facilitated the ability to compare findings from studies that have focused on complications and outcomes of pregnancy. This review is an evaluation of recent studies on placental lesions associated with hypoxic-ischemic encephalopathy (HIE). Conclusion: No apparent consensus exists on whether it is fetal inflammation with the release of cytokines or chronic maternal and/or fetal vascular malperfusion is responsible for HIE with a lowering of the threshold for hypoxic ischemia. The counter argument is that HIE occurs solely as an intrapartum event. Additional investigation is necessary.
C1 [Dehner, Louis P.] State Washington Univ, Barnes Jewish & St louis childrens Hosp, St louis Med Ctr, Lauren V Ackerman Lab Surg Pathol, St Louis, MO USA.
   [Dehner, Louis P.] Washington Univ, Barnes Jewish & St Louis Childrens Hosp, Lauren V Ackerman Lab Surg Pathol, St Louis Ctr Med, St Louis, MO 63110 USA.
C3 Barnes-Jewish Hospital; Washington University (WUSTL); Saint Louis
   University; Barnes-Jewish Hospital; Washington University (WUSTL)
RP Dehner, LP (corresponding author), Washington Univ, Barnes Jewish & St Louis Childrens Hosp, Lauren V Ackerman Lab Surg Pathol, St Louis Ctr Med, St Louis, MO 63110 USA.
EM dehner@path.wustl.edu
CR Acun C, 2022, AM J OBSTET GYNECOL, V227, DOI 10.1016/j.ajog.2022.06.002
   Al-Shargabi T, 2017, J PERINATOL, V37, P668, DOI 10.1038/jp.2017.15
   ALTSHULER G, 1992, OBSTET GYNECOL, V79, P760
   [Anonymous], 2014, Obstet Gynecol, V123, P896, DOI 10.1097/01.AOG.0000445580.65983.d2
   Ashwal E, 2019, J MATERN-FETAL NEO M, V32, P889, DOI 10.1080/14767058.2017.1395010
   Aslam S, 2019, FRONT PEDIATR, V7, DOI 10.3389/fped.2019.00142
   Axt R, 1999, J PERINAT MED, V27, P376, DOI 10.1515/JPM.1999.051
   Ayres-de-Campos D, 2016, BEST PRACT RES CL OB, V30, P3, DOI 10.1016/j.bpobgyn.2015.06.004
   Bahr TM, 2022, J PEDIATR-US, V246, P12, DOI 10.1016/j.jpeds.2022.04.015
   Bar J, 2012, J MATERN-FETAL NEO M, V25, P2704, DOI 10.3109/14767058.2012.704450
   Becroft DMO, 2004, PEDIATR DEVEL PATHOL, V7, P26, DOI 10.1007/s10024-003-4032-3
   Becroft DMO, 2002, PLACENTA, V23, P343, DOI 10.1053/plac.2001.0777
   Bedrick AD, 2014, J PERINATOL, V34, P85, DOI 10.1038/jp.2013.169
   Bekkali N, 2008, ARCH DIS CHILD-FETAL, V93, pF376, DOI 10.1136/adc.2008.138024
   Benz LD, 2022, J PERINAT MED, V50, P343, DOI 10.1515/jpm-2020-0583
   Berger DS, 2022, AM J PERINAT, V39, P342, DOI 10.1055/s-0041-1739412
   Bingham A, 2019, J PERINATOL, V39, P563, DOI 10.1038/s41372-019-0334-9
   Blackwell SC, 2011, AM J OBSTET GYNECOL, V205, DOI 10.1016/j.ajog.2011.06.086
   Blair E, 2011, AM J OBSTET GYNECOL, V205, DOI 10.1016/j.ajog.2011.05.022
   Bonifacio SL, 2021, CLIN PERINATOL, V48, P681, DOI 10.1016/j.clp.2021.05.014
   Boskabadi H, 2017, J MATERN-FETAL NEO M, V30, P2551, DOI 10.1080/14767058.2016.1256988
   Cahill AG, 2009, OBSTET GYNECOL, V114, P124, DOI [10.1097/AOG.0b013e3181a99def, 10.1097/AOG.0b013e3181aef106]
   Chalak L, 2021, J PEDIATR-US, V237, P190, DOI 10.1016/j.jpeds.2021.06.023
   Chan JSY, 2012, PEDIATR DEVEL PATHOL, V15, P487, DOI 10.2350/12-06-1211-OA.1
   Chapel DB, 2019, INT J GYNECOL PATHOL, V38, P346, DOI 10.1097/PGP.0000000000000506
   Chen XD, 2022, FRONT CELL NEUROSCI, V16, DOI 10.3389/fncel.2022.1086692
   Chiesa C, 2015, CYTOKINE, V76, P1, DOI 10.1016/j.cyto.2015.03.015
   Cierna Z, 2016, ANN ANAT, V204, P45, DOI 10.1016/j.aanat.2015.10.003
   Cimic A, 2016, PEDIATR DEVEL PATHOL, V19, P315, DOI 10.2350/15-06-1660-OA.1
   Clark SL, 2013, AM J OBSTET GYNECOL, V209, P89, DOI 10.1016/j.ajog.2013.04.030
   Cornish EF, 2022, FRONT IMMUNOL, V13, DOI 10.3389/fimmu.2022.825075
   Costa ML, 2020, OBSTET GYN CLIN N AM, V47, P133, DOI 10.1016/j.ogc.2019.10.003
   de Koning L, 2022, PLACENTA, V120, P32, DOI 10.1016/j.placenta.2022.02.006
   Domínguez-Dieppa F, 2021, MEDICC REV, V23, P30, DOI 10.37757/MR2021.V23.N1.7
   Douglas-Escobar M, 2015, JAMA PEDIATR, V169, P397, DOI 10.1001/jamapediatrics.2014.3269
   Dunlop AL, 2021, PLOS ONE, V16, DOI 10.1371/journal.pone.0245064
   EASTMAN NJ, 1955, AM J OBSTET GYNECOL, V69, P950, DOI 10.1016/0002-9378(55)90094-6
   Ebbing C, 2013, PLOS ONE, V8, DOI 10.1371/journal.pone.0070380
   Eller AG, 2020, CLIN OBSTET GYNECOL, V63, P659, DOI 10.1097/GRF.0000000000000551
   Ernst LM, 2013, PLACENTA, V34, P583, DOI 10.1016/j.placenta.2013.04.002
   Espinoza ML, 2022, EARLY HUM DEV, V174, DOI 10.1016/j.earlhumdev.2022.105683
   Esplin MS, 2020, CLIN OBSTET GYNECOL, V63, P601, DOI 10.1097/GRF.0000000000000543
   Esplin MS, 2020, CLIN OBSTET GYNECOL, V63, P668, DOI 10.1097/GRF.0000000000000545
   Evensen TL, 2023, DEV MED CHILD NEUROL, DOI 10.1111/dmcn.15598
   Faisant MC, 2022, J GYNECOL OBSTET HUM, V51, DOI 10.1016/j.jogoh.2022.102421
   Fanaroff AA, 2008, J PERINATOL, V28, pS3, DOI 10.1038/jp.2008.162
   Ferber A, 2005, AM J OBSTET GYNECOL, V192, P1427, DOI 10.1016/j.ajog.2004.12.076
   Ferber A, 2004, AM J OBSTET GYNECOL, V190, P1473, DOI 10.1016/j.ajog.2004.02.033
   Freedman AA, 2021, PEDIATR DEVEL PATHOL, V24, P337, DOI 10.1177/10935266211008444
   Funai EF, 2009, AM J PERINAT, V26, P93, DOI 10.1055/s-0028-1103028
   Furuta N, 2012, PLACENTA, V33, P24, DOI 10.1016/j.placenta.2011.10.007
   G Shilkrut Alexander, 2021, Neoreviews, V22, pe88, DOI 10.1542/neo.22-2-e88
   Gaccioli F, 2016, FRONT PHYSIOL, V7, DOI 10.3389/fphys.2016.00040
   Giovannini E, 2023, MICROORGANISMS, V11, DOI 10.3390/microorganisms11041010
   Glass Hannah C, 2018, Continuum (Minneap Minn), V24, P57, DOI 10.1212/CON.0000000000000557
   Goldstein JA, 2020, FRONT IMMUNOL, V11, DOI 10.3389/fimmu.2020.531543
   Gomez-Lopez N, 2022, REPRODUCTION, V164, pR11, DOI 10.1530/REP-22-0046
   Goncalves LF, 2020, SEMIN FETAL NEONAT M, V25, DOI 10.1016/j.siny.2020.101143
   Gonen N, 2021, REPROD SCI, V28, P351, DOI 10.1007/s43032-020-00287-3
   Greco P, 2020, ACTA NEUROL BELG, V120, P277, DOI 10.1007/s13760-020-01308-3
   Grossman TB, 2019, PLACENTA, V75, P42, DOI 10.1016/j.placenta.2018.12.002
   Gruenwald P, 1975, Perspect Pediatr Pathol, V2, P101
   Gunn Alistair J, 2019, Handb Clin Neurol, V162, P217, DOI 10.1016/B978-0-444-64029-1.00010-2
   Harteman JC, 2013, J PEDIATR-US, V163, P968, DOI 10.1016/j.jpeds.2013.06.010
   Hayakawa M, 2014, PEDIATR INT, V56, P215, DOI 10.1111/ped.12233
   Hayes BC, 2013, ARCH DIS CHILD-FETAL, V98, pF233, DOI 10.1136/archdischild-2012-301992
   Heider A, 2017, ARCH PATHOL LAB MED, V141, P1484, DOI 10.5858/arpa.2017-0212-RA
   Hermansen MC, 2001, ARCH DIS CHILD-FETAL, V84, pF211, DOI 10.1136/fn.84.3.F211
   Hiersch L, 2017, AM J PERINAT, V34, P183, DOI 10.1055/s-0036-1585056
   Holmgren C, 2020, CLIN OBSTET GYNECOL, V63, P625, DOI 10.1097/GRF.0000000000000554
   Huang TD, 2022, FRONT CELL NEUROSCI, V16, DOI 10.3389/fncel.2022.818536
   Hutton EK, 2014, EARLY HUM DEV, V90, P333, DOI 10.1016/j.earlhumdev.2014.04.005
   Incerti M, 2011, ACTA OBSTET GYN SCAN, V90, P863, DOI 10.1111/j.1600-0412.2011.01159.x
   Inder TE, 2023, NEW ENGL J MED, V389, P441, DOI 10.1056/NEJMra2303347
   Jackson M, 2011, OBSTET GYNECOL, V118, P803, DOI 10.1097/AOG.0b013e31822f1b50
   Jessop FA, 2014, VIRCHOWS ARCH, V464, P105, DOI 10.1007/s00428-013-1513-2
   Jung E, 2020, SEMIN FETAL NEONAT M, V25, DOI 10.1016/j.siny.2020.101146
   Kaplan CG, 2007, SEMIN DIAGN PATHOL, V24, P14, DOI 10.1053/j.semdp.2007.02.005
   Karamian AGS, 2021, SEMIN FETAL NEONAT M, V26, DOI 10.1016/j.siny.2021.101272
   Karaye KM, 2020, J AM COLL CARDIOL, V76, P2352, DOI 10.1016/j.jacc.2020.09.540
   Khong TY, 2016, ARCH PATHOL LAB MED, V140, P698, DOI 10.5858/arpa.2015-0225-CC
   Kim C., 2023, PEDIATR DEVEL PATHOL, V26, P176
   Kim CJ, 2015, AM J OBSTET GYNECOL, V213, pS53, DOI 10.1016/j.ajog.2015.08.041
   Kim CJ, 2015, AM J OBSTET GYNECOL, V213, pS29, DOI 10.1016/j.ajog.2015.08.040
   Kovo M, 2011, PLACENTA, V32, P450, DOI 10.1016/j.placenta.2011.03.006
   Kurinczuk JJ, 2010, EARLY HUM DEV, V86, P329, DOI 10.1016/j.earlhumdev.2010.05.010
   Langston C, 1997, ARCH PATHOL LAB MED, V121, P449
   Lee J, 2013, PLACENTA, V34, P681, DOI 10.1016/j.placenta.2013.04.014
   Levy M, 2020, EUR J OBSTET GYN R B, V254, P188, DOI 10.1016/j.ejogrb.2020.09.039
   Li JG, 2014, BRAIN DEV-JPN, V36, P472, DOI 10.1016/j.braindev.2013.06.012
   Liljestrom L, 2018, ACTA OBSTET GYN SCAN, V97, P1396, DOI 10.1111/aogs.13423
   Liljestrom L, 2018, ACTA OBSTET GYN SCAN, V97, P615, DOI 10.1111/aogs.13316
   Locatelli A, 2020, BMC PREGNANCY CHILDB, V20, DOI 10.1186/s12884-020-02876-1
   Oliveira CPL, 2019, J MATERN-FETAL NEO M, V32, P1492, DOI 10.1080/14767058.2017.1410700
   Luo GJ, 2013, PEDIATR DEVEL PATHOL, V16, P399, DOI 10.2350/13-05-1337-OA.1
   MacLennan AH, 2015, AM J OBSTET GYNECOL, V213, P779, DOI 10.1016/j.ajog.2015.05.034
   Macones GA, 2008, OBSTET GYNECOL, V112, P661, DOI 10.1097/AOG.0b013e3181841395
   Martinez-Biarge M, 2013, PEDIATRICS, V132, pE952, DOI 10.1542/peds.2013-0511
   Mavedatnia D, 2021, J CLIN MED, V10, DOI 10.3390/jcm10235693
   McCarthy JM, 2006, J PERINATOL, V26, P89, DOI 10.1038/sj.jp.7211437
   McDonald DGM, 2004, HUM PATHOL, V35, P875, DOI 10.1016/j.humpath.2004.02.014
   Mehta N, 2022, ACTA OBSTET GYN SCAN, V101, P938, DOI 10.1111/aogs.14416
   Melamed N, 2021, INT J GYNECOL OBSTET, V152, P3, DOI 10.1002/ijgo.13522
   MILLER PW, 1985, OBSTET GYNECOL, V66, P459
   Mir IN, 2015, AM J OBSTET GYNECOL, V213, DOI 10.1016/j.ajog.2015.09.072
   Monaco-Brown M, 2022, FRONT PEDIATR, V10, DOI 10.3389/fped.2022.850654
   Monen L, 2014, EARLY HUM DEV, V90, P325, DOI 10.1016/j.earlhumdev.2014.04.003
   Morhaime JL, 2003, ARCH PATHOL LAB MED, V127, P711
   Nkwabong E, 2021, J MATERN-FETAL NEO M, V34, P1133, DOI 10.1080/14767058.2019.1628206
   Novak CM, 2019, AM J PERINAT, V36, P27, DOI 10.1055/s-0038-1639356
   Odibo I, 2016, J MATERN-FETAL NEO M, V29, P197, DOI 10.3109/14767058.2014.998192
   Ogunyemi D, 2019, J MATERN-FETAL NEO M, V32, P3115, DOI 10.1080/14767058.2018.1456523
   Olaya M, 2018, PEDIATR DEVEL PATHOL, V21, P467, DOI 10.1177/1093526618758204
   Ostrander Betsy, 2019, Handb Clin Neurol, V162, P133, DOI 10.1016/B978-0-444-64029-1.00006-0
   Parker SJ, 2018, J PEDIATR-US, V203, P163, DOI 10.1016/j.jpeds.2018.08.028
   Pathak S, 2011, VIRCHOWS ARCH, V459, P565, DOI 10.1007/s00428-011-1157-z
   Peebles PJ, 2020, J PERINATOL, V40, P63, DOI 10.1038/s41372-019-0531-6
   Penn AA, 2021, SEMIN FETAL NEONAT M, V26, DOI 10.1016/j.siny.2021.101276
   Perri T, 2004, OBSTET GYNECOL, V104, P372, DOI 10.1097/01.AOG.0000133483.94020.04
   Perrone S, 2005, ARCH DIS CHILD-FETAL, V90, P174, DOI 10.1136/adc.2004.051326
   Phelan JP, 2011, OBSTET GYNECOL, V118, P824, DOI 10.1097/AOG.0b013e31822f1713
   Pinar H, 2010, CLIN OBSTET GYNECOL, V53, P656, DOI 10.1097/GRF.0b013e3181eb68fe
   Pineles BL, 2022, AM J OBST GYNEC MFM, V4, DOI 10.1016/j.ajogmf.2022.100672
   Pruksanusak N, 2022, PLOS ONE, V17, DOI 10.1371/journal.pone.0276451
   Ravichandran L, 2020, J OBSTET GYNAECOL CA, V42, P1489, DOI 10.1016/j.jogc.2020.04.020
   Ravishankar Sanjita, 2019, Handb Clin Neurol, V162, P57, DOI 10.1016/B978-0-444-64029-1.00003-5
   Redline RW, 2008, HUM PATHOL, V39, P1378, DOI 10.1016/j.humpath.2008.01.017
   Redline RW, 2007, HUM PATHOL, V38, P1439, DOI 10.1016/j.humpath.2007.05.025
   Redline RW, 2023, AM J OBSTET GYNECOL, V228, P187, DOI 10.1016/j.ajog.2022.08.010
   Redline RW, 2021, MODERN PATHOL, V34, P1074, DOI 10.1038/s41379-021-00747-4
   Redline RW, 2018, APMIS, V126, P561, DOI 10.1111/apm.12849
   Redline RW, 2005, AM J OBSTET GYNECOL, V192, P452, DOI 10.1016/j.ajog.2004.07.030
   Redline RW, 2000, ARCH PATHOL LAB MED, V124, P1785
   Rees S, 2005, EARLY HUM DEV, V81, P753, DOI 10.1016/j.earlhumdev.2005.07.004
   Rees S, 2008, INT J DEV NEUROSCI, V26, P3, DOI 10.1016/j.ijdevneu.2007.08.020
   Roberts DJ, 2008, J CLIN PATHOL, V61, P1254, DOI 10.1136/jcp.2008.055236
   Roberts DJ, 2023, AM J OBSTET GYNECOL, V228, P497, DOI 10.1016/j.ajog.2022.12.017
   Robinson BK, 2012, PEDIATR DEVEL PATHOL, V15, P298, DOI 10.2350/12-02-1158-OA.1
   Fernández VR, 2018, EUR J OBSTET GYN R B, V224, P192, DOI [10.1016/j.ejogrb.2018.03.029Y, 10.1016/j.ejogrb.2018.03.029]
   Romero R, 2018, J PERINAT MED, V46, P613, DOI 10.1515/jpm-2018-0055
   Rossi AC, 2019, CURR OPIN OBSTET GYN, V31, P410, DOI 10.1097/GCO.0000000000000581
   Russ Jeffrey B, 2021, Neoreviews, V22, pe148, DOI 10.1542/neo.22-3-e148
   SALAFIA C M, 1989, Pediatric Pathology, V9, P513
   Salafia CM, 2020, SEMIN FETAL NEONAT M, V25, DOI 10.1016/j.siny.2020.101128
   SALAFIA CM, 1989, AM J OBSTET GYNECOL, V160, P140, DOI 10.1016/0002-9378(89)90107-5
   Scher MS, 2020, SEMIN FETAL NEONAT M, V25, DOI 10.1016/j.siny.2020.101137
   Shields LE, 2018, AM J PERINAT, V35, P1405, DOI 10.1055/s-0038-1660459
   Slack JC, 2021, PEDIATR DEVEL PATHOL, V24, P12, DOI 10.1177/1093526620962061
   Spencer MK, 2003, ARCH PATHOL LAB MED, V127, P205
   Stanek J, 2022, HISTOL HISTOPATHOL, V37, P365, DOI 10.14670/HH-18-414
   Stanek J, 2017, POL J PATHOL, V68, P55, DOI 10.5114/pjp.2017.67616
   Stanek J, 2016, VIRCHOWS ARCH, V468, P723, DOI 10.1007/s00428-016-1921-1
   Stanek J, 2014, ACTA OBSTET GYN SCAN, V93, P392, DOI 10.1111/aogs.12350
   Stanek J, 2014, AM J OBSTET GYNECOL, V210, DOI 10.1016/j.ajog.2013.10.015
   Sunsaneevithayakul P, 2022, J OBSTET GYNAECOL CA, V44, P1153, DOI 10.1016/j.jogc.2022.09.001
   Tan S, 2014, CLIN PERINATOL, V41, P105, DOI 10.1016/j.clp.2013.10.006
   Tantbirojn P, 2009, PLACENTA, V30, P1083, DOI 10.1016/j.placenta.2009.09.005
   Torbenson VE, 2017, BMC PREGNANCY CHILDB, V17, DOI 10.1186/s12884-017-1610-3
   Törn AE, 2021, ACTA OBSTET GYN SCAN, V100, P2285, DOI 10.1111/aogs.14234
   Turco MY, 2019, DEVELOPMENT, V146, DOI 10.1242/dev.163428
   Turner JM, 2020, AM J OBSTET GYNECOL, V222, P17, DOI 10.1016/j.ajog.2019.07.032
   Uenaka M, 2019, PLACENTA, V75, P62, DOI 10.1016/j.placenta.2019.01.003
   Ugwumadu A, 2023, J PERINAT MED, V51, P135, DOI 10.1515/jpm-2022-0292
   van Eyk C L, 2018, Handb Clin Neurol, V147, P331, DOI 10.1016/B978-0-444-63233-3.00022-1
   van Ierland Y, 2010, ARCH DIS CHILD-FETAL, V95, pF69, DOI 10.1136/adc.2008.150425
   Vik T, 2018, J PEDIATR-US, V202, P77, DOI 10.1016/j.jpeds.2018.06.005
   Vintzileos AM, 2022, J MATERN-FETAL NEO M, V35, P7936, DOI 10.1080/14767058.2021.1938531
   Visentin S, 2022, J CLIN PATHOL, V75, P751, DOI 10.1136/jclinpath-2020-207342
   Waldrop LD, 2020, INTEGR COMP BIOL, V60, P1283, DOI 10.1093/icb/icaa114
   Watterberg KL, 2015, PEDIATRICS, V136, P819, DOI 10.1542/peds.2015-2651
   Weiner E, 2015, J PERINATOL, V35, P919, DOI 10.1038/jp.2015.102
   Wintermark P, 2010, AM J OBSTET GYNECOL, V203, DOI 10.1016/j.ajog.2010.08.024
   Yap V, 2020, SEMIN FETAL NEONAT M, V25, DOI 10.1016/j.siny.2020.101110
   YEOMANS ER, 1989, OBSTET GYNECOL, V73, P175
NR 174
TC 1
Z9 1
U1 1
U2 1
PU TAYLOR & FRANCIS INC
PI PHILADELPHIA
PA 530 WALNUT STREET, STE 850, PHILADELPHIA, PA 19106 USA
SN 1551-3815
EI 1551-3823
J9 FETAL PEDIATR PATHOL
JI Fetal Pediatr. Pathol.
PD NOV 2
PY 2023
VL 42
IS 6
BP 950
EP 971
DI 10.1080/15513815.2023.2261051
EA SEP 2023
PG 22
WC Pathology; Pediatrics
WE Science Citation Index Expanded (SCI-EXPANDED)
SC Pathology; Pediatrics
GA AH4B0
UT WOS:001074819500001
PM 37766587
DA 2024-09-06
ER

PT J
AU Korf, JM
   McCullough, LD
   Caretti, V
AF Korf, Janelle M.
   McCullough, Louise D.
   Caretti, Viola
TI A narrative review on treatment strategies for neonatal hypoxic ischemic
   encephalopathy
SO TRANSLATIONAL PEDIATRICS
LA English
DT Review
DE Neonatal hypoxic-ischemic encephalopathy; therapeutic hypothermia;
   neuroprotection
ID WHOLE-BODY HYPOTHERMIA; WHITE-MATTER INJURY; THERAPEUTIC HYPOTHERMIA;
   BRAIN-INJURY; SEX-DIFFERENCES; NEUROPROTECTIVE AGENTS;
   GLUTATHIONE-PEROXIDASE; CLINICAL METAANALYSIS; CEREBRAL HYPOTHERMIA;
   PERINATAL ASPHYXIA
AB Background and Objective: Hypoxic-ischemic encephalopathy (HIE) is a leading cause of death and disability worldwide. Therapeutic hypothermia (TH) represents a significant achievement in the translation of scientific research to clinical application, but it is currently the only neuroprotective treatment for HIE. This review aims to revisit the use of TH for HIE and its longitudinal impact on patient outcomes to readers new to the field of HIE. We discuss how emerging therapies address the broader pathophysiology of injury progression in the neonatal brain days to years after HIE.Methods: We included full articles and book chapters published in English on PubMed with references to "hypoxic ischemic encephalopathy", "birth asphyxia", "therapeutic hypothermia", or "neonatal encephalopathy". We limited our review to outcomes on term infants and to new therapeutics that are in the second phase of clinical trials.Key Content and Findings: Despite the use of TH for HIE, mortality remains high. Analysis of longitudinal studies reveals a high incidence of ongoing disability even with the implementation of TH. New therapeutics addressing the secondary phase and the less understood tertiary phase of brain injury are in clinical trials as adjunctive treatments to TH to support additional neurological repair and regeneration.Conclusions: TH successfully improves outcomes after HIE, and it continues to be optimized. Larger studies are needed to understand its use in mild cases of HIE and if certain factors, such as sex, affect long term outcomes. TH primarily acts in the initial phases of injury, while new pharmaceutical therapies target additional injury pathways into the tertiary phases of injury. This may allow for more effective approaches to treatment and improvement of long-term functional outcomes after HIE.
C1 [Korf, Janelle M.; McCullough, Louise D.; Caretti, Viola] Univ Texas McGovern Med Sch, Dept Neurol, Houston, TX 77030 USA.
   [Caretti, Viola] Baylor Coll Med, Dept Pediat, Sect Pediat Neurol & Dev Neurosci, 6621 Fannin St, Houston, TX 77030 USA.
C3 Baylor College of Medicine
RP Caretti, V (corresponding author), Univ Texas McGovern Med Sch, Dept Neurol, Houston, TX 77030 USA.; Caretti, V (corresponding author), Baylor Coll Med, Dept Pediat, Sect Pediat Neurol & Dev Neurosci, 6621 Fannin St, Houston, TX 77030 USA.
EM Viola.Caretti@uth.tmc.edu
RI McCullough, Louise/R-2824-2019
FU American Heart Association [916595, 20MER-AQ15 IT35120410]; NINDS [R01
   NS094543, R37NS096493]; American Heart Association (AHA) [916595]
   Funding Source: American Heart Association (AHA)
FX & nbsp;American Heart Association [Grant Number: 916595] ; Dr.
   McCullough is supported by the American Heart Association (20MER-AQ15
   IT35120410) and the NINDS (R01 NS094543 and R37NS096493) .
CR Abate BB, 2021, PLOS ONE, V16, DOI 10.1371/journal.pone.0247229
   Acun C, 2022, AM J OBSTET GYNECOL, V227, DOI 10.1016/j.ajog.2022.06.002
   Ahmed J, 2021, EUR J PAEDIATR NEURO, V31, P38, DOI 10.1016/j.ejpn.2021.02.003
   Al Mamun A, 2018, CELL TRANSPLANT, V27, P1328, DOI 10.1177/0963689718766362
   Albrecht M, 2019, FREE RADICAL BIO MED, V142, P123, DOI 10.1016/j.freeradbiomed.2019.02.025
   Alonso-Alconada D, 2015, STROKE, V46, P275, DOI 10.1161/STROKEAHA.114.007330
   [Anonymous], 2014, Obstet Gynecol, V123, P896, DOI 10.1097/01.AOG.0000445580.65983.d2
   Antonucci R, 2014, J PEDIATR NEONATAL I, V3, DOI 10.7363/030269
   Azra Haider Batool, 2006, Curr Probl Pediatr Adolesc Health Care, V36, P178
   Azzopardi D, 2008, BMC PEDIATR, V8, DOI 10.1186/1471-2431-8-17
   Azzopardi D, 2014, NEW ENGL J MED, V371, P140, DOI 10.1056/NEJMoa1315788
   Azzopardi DV, 2009, NEW ENGL J MED, V361, P1349, DOI 10.1056/NEJMoa0900854
   Badawi N, 2006, DEV MED CHILD NEUROL, V48, P85, DOI 10.1017/S001216220600020X
   BAKER AJ, 1991, STROKE, V22, P666, DOI 10.1161/01.STR.22.5.666
   Bennet L, 1999, J PHYSIOL-LONDON, V517, P247, DOI 10.1111/j.1469-7793.1999.0247z.x
   Bonifacio S, 2020, NCT04176471 CLIN
   Brandt MJV, 2022, NUTRIENTS, V14, DOI 10.3390/nu14010176
   Bruschettini M, 2020, COCHRANE DB SYST REV, DOI 10.1002/14651858.CD013202.pub2
   Budday S, 2015, FRONT CELL NEUROSCI, V9, DOI 10.3389/fncel.2015.00257
   Buemi M, 2003, J NEUROPATH EXP NEUR, V62, P228, DOI 10.1093/jnen/62.3.228
   Bustelo M, 2020, FRONT NEUROL, V11, DOI 10.3389/fneur.2020.00483
   BUSTO R, 1987, J CEREBR BLOOD F MET, V7, P729, DOI 10.1038/jcbfm.1987.127
   Cannavò L, 2023, PEDIATR NEUROL, V143, P44, DOI 10.1016/j.pediatrneurol.2023.02.015
   Cardinali DP, 2019, FRONT SYNAPTIC NEURO, V11, DOI 10.3389/fnsyn.2019.00034
   Chacko A, 2020, INSIGHTS IMAGING, V11, DOI 10.1186/s13244-020-00857-8
   Chakkarapani AA, 2021, SEMIN FETAL NEONAT M, V26, DOI 10.1016/j.siny.2021.101256
   Chaudhari T, 2012, COCHRANE DB SYST REV, DOI 10.1002/14651858.CD006817.pub3
   Chen ZY, 2007, J BIOL CHEM, V282, P25875, DOI 10.1074/jbc.M701988200
   Chiang F, 2016, NEUROVASCULAR IMAGIN, P1
   Chitimus DM, 2020, BIOMOLECULES, V10, DOI 10.3390/biom10091211
   Chu WY, 2022, CLIN PHARMACOKINET, V61, P321, DOI 10.1007/s40262-021-01068-0
   Chugani HT, 2018, J CHILD NEUROL, V33, P851, DOI 10.1177/0883073818792308
   Chugani HT, 1999, NEUROSCIENTIST, V5, P29, DOI 10.1177/107385849900500105
   CHUGANI HT, 1987, ANN NEUROL, V22, P487, DOI 10.1002/ana.410220408
   CHUGANI HT, 1986, SCIENCE, V231, P840, DOI 10.1126/science.3945811
   Cohen SS, 2014, EXP NEUROL, V256, P70, DOI 10.1016/j.expneurol.2014.03.018
   COLLINS HA, 1953, ANN SURG, V138, P880, DOI 10.1097/00000658-195312000-00010
   Cotten CM, 2014, J PEDIATR-US, V164, P973, DOI 10.1016/j.jpeds.2013.11.036
   Cotten CM, 2023, STEM CELL TRANSL MED, V12, P355, DOI 10.1093/stcltm/szad027
   Piñeiro-Ramos JD, 2020, METABOLITES, V10, DOI 10.3390/metabo10030109
   Davidson JO, 2018, J CEREBR BLOOD F MET, V38, P1047, DOI 10.1177/0271678X17707671
   Davidson JO, 2015, J CEREBR BLOOD F MET, V35, P751, DOI 10.1038/jcbfm.2014.259
   Debillon T, 2018, BMC PEDIATR, V18, DOI 10.1186/s12887-018-1232-6
   Demarest TG, 2016, J NEUROCHEM, V137, P714, DOI 10.1111/jnc.13590
   Diaz R, 2016, INT J DEV NEUROSCI, V53, P35, DOI 10.1016/j.ijdevneu.2016.06.006
   Drew JE, 1997, BRAIN RES, V761, P87, DOI 10.1016/S0006-8993(97)00335-1
   duPlessis AJ, 1997, CLIN PERINATOL, V24, P627, DOI 10.1016/S0095-5108(18)30162-3
   DuPont TL, 2021, J PERINATOL, V41, P1339, DOI 10.1038/s41372-021-01081-y
   Fernández-Feijóo CD, 2021, ANTIOXIDANTS-BASEL, V10, DOI 10.3390/antiox10101523
   El-Dib M, 2019, PEDIATR RES, V85, P442, DOI 10.1038/s41390-019-0291-1
   Elmahdy H, 2010, PEDIATRICS, V125, pE1135, DOI 10.1542/peds.2009-2268
   Erecinska M, 2003, J CEREBR BLOOD F MET, V23, P513, DOI 10.1097/01.WCB.0000066287.21705.21
   Ezenwa B, 2020, BMC NEUROL, V20, DOI 10.1186/s12883-020-01751-y
   Favié LMA, 2018, FRONT NEUROL, V9, DOI 10.3389/fneur.2018.00258
   French CE, 2019, INTENS CARE MED, V45, P627, DOI 10.1007/s00134-019-05552-x
   Frymoyer A, 2017, PEDIATR RES, V81, P865, DOI 10.1038/pr.2017.15
   Gibbons H, 2003, MOL BRAIN RES, V110, P63, DOI 10.1016/S0169-328X(02)00585-5
   Glass HC, 2023, PEDIATR RES, V94, P252, DOI 10.1038/s41390-022-02398-w
   Gluckman PD, 2005, LANCET, V365, P663, DOI 10.1016/S0140-6736(05)17946-X
   Gonzalez FF, 2007, DEV NEUROSCI-BASEL, V29, P321, DOI 10.1159/000105473
   Gonzalez FF, 2013, STROKE, V44, P753, DOI 10.1161/STROKEAHA.111.000104
   Gopagondanahalli KR, 2016, FRONT PEDIATR, V4, DOI 10.3389/fped.2016.00114
   Guillet R, 2012, PEDIATR RES, V71, P205, DOI 10.1038/pr.2011.30
   Gunn AJ, 1999, PEDIATR RES, V46, P274, DOI 10.1203/00006450-199909000-00005
   Gunn AJ, 1997, J CLIN INVEST, V99, P248, DOI 10.1172/JCI119153
   Hassell KJ, 2015, ARCH DIS CHILD-FETAL, V100, pF541, DOI 10.1136/archdischild-2014-306284
   Hill CA, 2011, INT J DEV NEUROSCI, V29, P381, DOI 10.1016/j.ijdevneu.2011.03.005
   Hill CA, 2012, NEUROL RES INT, V2012, DOI 10.1155/2012/867531
   Huang L, 2017, REV NEUROSCIENCE, V28, P31, DOI 10.1515/revneuro-2016-0022
   Ikeda E, 2005, PATHOL INT, V55, P603, DOI 10.1111/j.1440-1827.2005.01877.x
   Inamasu J, 2000, J NEUROIMMUNOL, V109, P66, DOI 10.1016/S0165-5728(00)00211-3
   Islas-Fabila P, 2023, THERIOGENOLOGY, V200, P49, DOI 10.1016/j.theriogenology.2023.01.029
   Jacobs SE, 2013, COCHRANE DB SYST REV, DOI 10.1002/14651858.CD003311.pub3
   Jerez-Calero A, 2020, PEDIATR CRIT CARE ME, V21, P647, DOI 10.1097/PCC.0000000000002346
   Jisa Kyle A, 2018, Open Neuroimag J, V12, P55, DOI 10.2174/1874440001812010055
   Johnston MV, 2005, BRAIN PATHOL, V15, P234
   Juul SE, 2023, JAMA NETW OPEN, V6, DOI 10.1001/jamanetworkopen.2023.22131
   Juul SE, 2023, J PEDIATR-US, V258, DOI 10.1016/j.jpeds.2023.113400
   Juul SE, 2018, NEONATOLOGY, V113, P331, DOI 10.1159/000486820
   Kaandorp JJ, 2015, ARCH DIS CHILD-FETAL, V100, pF216, DOI 10.1136/archdischild-2014-306769
   Kali GTJ, 2021, LANCET GLOB HEALTH, V9, pE1653, DOI 10.1016/S2214-109X(21)00490-3
   Kangisser L, 2021, J NEUROTRAUM, V38, P2194, DOI 10.1089/neu.2020.7443
   Kaye JL, 2011, INT J CLIN PHARM-NET, V33, P20, DOI 10.1007/s11096-010-9455-0
   Kebaya LMN, 2023, PEDIATR RES, V94, P1797, DOI 10.1038/s41390-023-02695-y
   Koehler RC, 2018, J CEREBR BLOOD F MET, V38, P2092, DOI 10.1177/0271678X18797328
   Kolnik S, 2022, LIFE-BASEL, V12, DOI 10.3390/life12071083
   Kremsky I, 2023, CELL BIOSCI, V13, DOI 10.1186/s13578-023-01012-8
   Kumar AJ, 2022, DEV PSYCHOBIOL, V64, DOI 10.1002/dev.22291
   Kumar A, 2008, PEDIATRICS, V122, pE722, DOI 10.1542/peds.2008-0269
   Kurinczuk JJ, 2010, EARLY HUM DEV, V86, P329, DOI 10.1016/j.earlhumdev.2010.05.010
   Laptook AR, 2017, JAMA-J AM MED ASSOC, V318, P1550, DOI 10.1001/jama.2017.14972
   Laptook AR, 2016, CLIN PERINATOL, V43, P529, DOI 10.1016/j.clp.2016.04.010
   Lawn J, 2005, B WORLD HEALTH ORGAN, V83, P409
   Lee ACC, 2013, PEDIATR RES, V74, P50, DOI 10.1038/pr.2013.206
   Lee MT, 2023, DEV NEUROSCI-BASEL, V45, P76, DOI 10.1159/000521540
   Leeder JS, 2010, J CLIN PHARMACOL, V50, P1377, DOI 10.1177/0091270009360533
   Li AM, 2009, PEDIATR RES, V65, P85, DOI 10.1203/PDR.0b013e31818912d2
   Li J, 2020, INT J MOL MED, V45, P1027, DOI 10.3892/ijmm.2020.4480
   Lindström K, 2006, PEDIATR NEUROL, V35, P268, DOI 10.1016/j.pediatrneurol.2006.05.003
   Lingam I, 2018, DEV NEUROSCI-BASEL, V40, P1, DOI 10.1159/000484891
   Liu L, 2012, LANCET, V379, P2151, DOI 10.1016/S0140-6736(12)60560-1
   Loh WY, 2017, PEDIATR RES, V82, P970, DOI 10.1038/pr.2017.161
   Maiwald CA, 2019, BMC PEDIATR, V19, DOI 10.1186/s12887-019-1566-8
   Marlow N, 2005, ARCH DIS CHILD-FETAL, V90, pF380, DOI 10.1136/adc.2004.067520
   Martínez-Orgado J, 2021, FRONT PHARMACOL, V11, DOI 10.3389/fphar.2020.584533
   Martini S, 2020, PEDIATR RES, V87, P823, DOI 10.1038/s41390-019-0639-6
   Mauvais-Jarvis F, 2020, LANCET, V396, P565, DOI 10.1016/S0140-6736(20)31561-0
   Mavroudis CD, 2022, J THORAC CARDIOV SUR, V163, P47
   MCCORD JM, 1985, NEW ENGL J MED, V312, P159
   Mcguire W., 2007, Clin Evid (online)
   McLeod R, 2022, LIFE-BASEL, V12, DOI 10.3390/life12101514
   Mirza MA, 2015, J NEUROINFLAMM, V12, DOI 10.1186/s12974-015-0251-6
   Mokrushin AA, 2014, J THERM BIOL, V44, P5, DOI 10.1016/j.jtherbio.2014.05.005
   Molloy EJ, 2023, PEDIATR RES, V93, P1819, DOI 10.1038/s41390-022-02295-2
   Moriya T, 2007, J PINEAL RES, V42, P411, DOI 10.1111/j.1600-079X.2007.00435.x
   Muramatsu K, 1997, STROKE, V28, P2281, DOI 10.1161/01.STR.28.11.2281
   Nagai A, 2001, J NEUROPATH EXP NEUR, V60, P386, DOI 10.1093/jnen/60.4.386
   Nair J, 2018, CHILDREN-BASEL, V5, DOI 10.3390/children5070099
   Namusoke Hellen, 2018, Matern Health Neonatol Perinatol, V4, P6, DOI 10.1186/s40748-018-0074-4
   Narayanamurthy R, 2021, J CONTROL RELEASE, V330, P765, DOI 10.1016/j.jconrel.2020.12.056
   Natarajan G, 2016, SEMIN PERINATOL, V40, P549, DOI 10.1053/j.semperi.2016.09.007
   Northington FJ, 2006, ILAR J, V47, P32, DOI 10.1093/ilar.47.1.32
   Nuñez-Ramiro A, 2019, NEONATOLOGY, V116, P76, DOI 10.1159/000499084
   Ogihara T, 2003, PEDIATR RES, V53, P594, DOI 10.1203/01.PDR.0000054685.87405.59
   Okatani Y, 2000, J PINEAL RES, V28, P89, DOI 10.1034/j.1600-079X.2001.280204.x
   Okatani Y, 2001, J PINEAL RES, V30, P199, DOI 10.1034/j.1600-079X.2001.300402.x
   Oorschot DE, 2020, INT J MOL SCI, V21, DOI 10.3390/ijms21041487
   Ovcjak A, 2023, FRONT PHARMACOL, V13, DOI 10.3389/fphar.2022.1037131
   Pang R, 2021, INT J MOL SCI, V22, DOI 10.3390/ijms22115481
   Pappas A, 2015, PEDIATRICS, V135, pE624, DOI 10.1542/peds.2014-1566
   Parikh NA, 2009, J PERINATOL, V29, P143, DOI 10.1038/jp.2008.184
   Pavageau L, 2020, PEDIATR RES, V87, P697, DOI 10.1038/s41390-019-0562-x
   Picón-Pagès P, 2019, BBA-MOL BASIS DIS, V1865, P1949, DOI 10.1016/j.bbadis.2018.11.007
   PREC O, 1949, J CLIN INVEST, V28, P293, DOI 10.1172/JCI102071
   Rallapalli S, 2019, CELL TISSUE RES, V375, P437, DOI 10.1007/s00441-018-2919-6
   Rangarajan V, 2014, PEDIATR NEUROL, V51, P481, DOI 10.1016/j.pediatrneurol.2014.06.008
   Ranjan R, 2022, BEHAV BRAIN RES, V416, DOI 10.1016/j.bbr.2021.113568
   Reyes-Corral M, 2021, INT J MOL SCI, V22, DOI 10.3390/ijms22052524
   Ristovska Sanja, 2022, Pril (Makedon Akad Nauk Umet Odd Med Nauki), V43, P77, DOI 10.2478/prilozi-2022-0013
   ROBERTSON C, 1985, DEV MED CHILD NEUROL, V27, P473
   Robertson C.M. T., 2003, FOETAL NEONATAL BRAI, P829
   Robertson Charlene Mt, 2006, Paediatr Child Health, V11, P278
   Robertson NJ, 2012, J PEDIATR-US, V160, P544, DOI 10.1016/j.jpeds.2011.12.052
   Rodríguez-Fanjul J, 2017, PLOS ONE, V12, DOI 10.1371/journal.pone.0184643
   Rodríguez-Nogales C, 2018, ACS NANO, V12, P7482, DOI 10.1021/acsnano.8b03684
   Roelfsema V, 2004, J CEREBR BLOOD F MET, V24, P877, DOI 10.1097/01.WCB.0000123904.17746.92
   Rosenkrantz TS, 2019, FRONT PEDIATR, V7, DOI 10.3389/fped.2019.00211
   Russ Jeffrey B, 2021, Neoreviews, V22, pe148, DOI 10.1542/neo.22-3-e148
   Saadat A, 2023, BEHAV BRAIN RES, V437, DOI 10.1016/j.bbr.2022.114119
   Sabir H, 2023, SCI REP-UK, V13, DOI 10.1038/s41598-023-36653-9
   Sabir Hemmen, 2021, Semin Fetal Neonatal Med, V26, P101257, DOI 10.1016/j.siny.2021.101257
   Sagrillo-Fagundes L, 2016, CURR PHARM DESIGN, V22, P978, DOI 10.2174/1381612822666151214104624
   Sakr M., 2023, StatPearls
   SARNAT HB, 1976, ARCH NEUROL-CHICAGO, V33, P696, DOI 10.1001/archneur.1976.00500100030012
   Saw CL, 2019, J CHILD NEUROL, V34, P402, DOI 10.1177/0883073819828625
   Schwarz JM, 2012, J NEUROCHEM, V120, P948, DOI 10.1111/j.1471-4159.2011.07630.x
   Sechi GP, 2022, ANTIOXIDANTS-BASEL, V11, DOI 10.3390/antiox11010042
   Sechi G, 2023, ACS CHEM NEUROSCI, V14, P1004, DOI 10.1021/acschemneuro.3c00029
   Seitz M, 2021, J NEUROINFLAMM, V18, DOI 10.1186/s12974-021-02314-9
   Serrenho I, 2021, INT J MOL SCI, V22, DOI 10.3390/ijms22063142
   Sewell EK, 2023, PEDIATR RES, V94, P1380, DOI 10.1038/s41390-023-02586-2
   Shah TA, 2021, FRONT NEUROSCI-SWITZ, V15, DOI 10.3389/fnins.2021.616734
   Shankaran S, 2002, PEDIATRICS, V110, P377, DOI 10.1542/peds.110.2.377
   Shankaran S, 2005, NEW ENGL J MED, V353, P1574, DOI 10.1056/NEJMcps050929
   SHANKARAN S, 1991, EARLY HUM DEV, V25, P135, DOI 10.1016/0378-3782(91)90191-5
   Shankaran S, 2017, JAMA-J AM MED ASSOC, V318, P57, DOI 10.1001/jama.2017.7218
   Shankaran S, 2015, J PEDIATR-US, V167, P987, DOI 10.1016/j.jpeds.2015.08.013
   Shankaran S, 2014, JAMA-J AM MED ASSOC, V312, P2629, DOI 10.1001/jama.2014.16058
   Shankaran S, 2012, NEW ENGL J MED, V366, P2085, DOI 10.1056/NEJMoa1112066
   Smith AL, 2016, NEURAL PLAST, V2016, DOI 10.1155/2016/2585230
   Smith AL, 2014, EXP NEUROL, V254, P54, DOI 10.1016/j.expneurol.2014.01.003
   Solevåg AL, 2019, FREE RADICAL BIO MED, V142, P113, DOI 10.1016/j.freeradbiomed.2019.04.028
   Sotthibundhu A, 2010, J PINEAL RES, V49, P291, DOI 10.1111/j.1600-079X.2010.00794.x
   Swarte R, 2009, ACTA PAEDIATR, V98, P586, DOI 10.1111/j.1651-2227.2008.01156.x
   Tagin M, 2015, J PEDIATR-US, V167, P25, DOI 10.1016/j.jpeds.2015.02.056
   Tagin MA, 2012, ARCH PEDIAT ADOL MED, V166, P558, DOI 10.1001/archpediatrics.2011.1772
   Takenouchi T, 2015, J CEREBR BLOOD F MET, V35, P794, DOI 10.1038/jcbfm.2014.253
   Thayyil S, 2023, JAMA NETW OPEN, V6, DOI 10.1001/jamanetworkopen.2023.12152
   Thayyil S, 2021, LANCET GLOB HEALTH, V9, pE1273, DOI 10.1016/S2214-109X(21)00264-3
   Thayyil S, 2017, TRIALS, V18, DOI 10.1186/s13063-017-2165-3
   Thompson CM, 1997, ACTA PAEDIATR, V86, P757, DOI 10.1111/j.1651-2227.1997.tb08581.x
   THORESEN M, 1995, PEDIATR RES, V37, P667, DOI 10.1203/00006450-199505000-00019
   Thoresen M, 2013, NEONATOLOGY, V104, P228, DOI 10.1159/000353948
   Thornton C, 2017, FRONT CELL NEUROSCI, V11, DOI 10.3389/fncel.2017.00248
   Tordjman S, 2017, CURR NEUROPHARMACOL, V15, P434, DOI 10.2174/1570159X14666161228122115
   Tsuji M, 2020, SCI REP-UK, V10, DOI 10.1038/s41598-020-61311-9
   Tsuji S, 2020, J NEUROINFLAMM, V17, DOI 10.1186/s12974-020-01792-7
   van Bel F, 2016, SEMIN PERINATOL, V40, P152, DOI 10.1053/j.semperi.2015.12.003
   van Handel M, 2010, J PEDIATR PSYCHOL, V35, P286, DOI 10.1093/jpepsy/jsp049
   van Rijt WJ, 2016, NEONATOLOGY, V109, P297, DOI 10.1159/000443874
   Victor S, 2022, EUR J PEDIATR, V181, P875, DOI 10.1007/s00431-021-04320-8
   Villa P, 2007, J CEREBR BLOOD F MET, V27, P552, DOI 10.1038/sj.jcbfm.9600370
   Volpe JJ, 2012, ANN NEUROL, V72, P156, DOI 10.1002/ana.23647
   Wang GJ, 2002, NEUROSCIENCE, V114, P1081, DOI 10.1016/S0306-4522(02)00350-0
   Wang QL, 2019, J MATERN-FETAL NEO M, V32, P3685, DOI 10.1080/14767058.2018.1468881
   Wassink G, 2021, BRAIN COMMUN, V3, DOI 10.1093/braincomms/fcab172
   Wassink G, 2018, J PHYSIOL-LONDON, V596, P5641, DOI 10.1113/JP274928
   Weinhard L, 2018, DEV NEUROBIOL, V78, P618, DOI 10.1002/dneu.22568
   WESTIN B, 1959, SURGERY, V45, P868
   Wisnowski JL, 2016, J CEREBR BLOOD F MET, V36, P1075, DOI 10.1177/0271678X15607881
   Wood T, 2016, SCI REP-UK, V6, DOI 10.1038/srep23430
   Wu YW, 2022, NEW ENGL J MED, V387, P148, DOI 10.1056/NEJMoa2119660
   Wu YW, 2016, PEDIATRICS, V137, DOI 10.1542/peds.2016-0191
   Wu YW, 2012, PEDIATRICS, V130, P683, DOI 10.1542/peds.2012-0498
   Wyatt JS, 2007, PEDIATRICS, V119, P912, DOI 10.1542/peds.2006-2839
   Xi YF, 2022, STEM CELL RES THER, V13, DOI 10.1186/s13287-022-03153-y
   Yamaji R, 1996, EUR J BIOCHEM, V239, P494, DOI 10.1111/j.1432-1033.1996.0494u.x
   Yin HY, 2022, FRONT PHARMACOL, V13, DOI 10.3389/fphar.2022.1028688
   Yu XB, 2002, DEVELOPMENT, V129, P505
   Zhang XT, 2020, FRONT NEUROSCI-SWITZ, V14, DOI 10.3389/fnins.2020.567665
   Zhou KQ, 2023, PEDIATR RES, V94, P1259, DOI 10.1038/s41390-023-02624-z
   Zhou TN, 2023, APOPTOSIS, V28, P447, DOI 10.1007/s10495-022-01799-w
   Zhou Y, 2023, ACS CHEM NEUROSCI, V14, P1, DOI 10.1021/acschemneuro.2c00609
   Zhu C, 2009, PEDIATRICS, V124, P218
NR 214
TC 5
Z9 5
U1 2
U2 9
PU AME PUBLISHING COMPANY
PI SHATIN
PA FLAT-RM C 16F, KINGS WING PLAZA 1, NO 3 KWAN ST, SHATIN, HONG KONG
   00000, PEOPLES R CHINA
SN 2224-4336
EI 2224-4344
J9 TRANSL PEDIATR
JI Transl. Pediatr.
PD AUG
PY 2023
VL 12
IS 8
BP 1552
EP 1571
DI 10.21037/tp-23-253
EA AUG 2023
PG 20
WC Pediatrics
WE Science Citation Index Expanded (SCI-EXPANDED)
SC Pediatrics
GA Q7GH3
UT WOS:001055488100001
PM 37692539
OA gold, Green Published
DA 2024-09-06
ER

PT J
AU Troncoso, G
   Agudelo-Pérez, S
   Thorin, N
   Diaz, C
   Vargas, A
AF Troncoso, Gloria
   Agudelo-Perez, Sergio
   Thorin, Nicole
   Diaz, Camila
   Vargas, Alejandra
TI Short-term neurological injury in newborns infants with overcooling in
   passive hypothermia and transferred to reference hospital in Colombia
SO ACTA PAEDIATRICA
LA English
DT Article
DE hypoxic-ischemic encephalopathy; induced hypothermia; neonatal asphyxia;
   newborn; infant; passive hypothermia
ID HYPOXIC-ISCHEMIC ENCEPHALOPATHY; THERAPEUTIC HYPOTHERMIA; TRANSPORT;
   DURATION; DEATH; DEPTH
AB Aim: The aim of the study was to determine whether overcooling (temperature <33?) during passive hypothermia when transporting neonates with perinatal asphyxia increased the risk of short-term neurological injury.Methods: A retrospective observational study was performed. Newborns transferred to the LaCardio neonatal unit between January 2021 and April 2022 with moderate and severe perinatal asphyxia and who received passive hypothermia during transport were included. A temperature of <33? was considered overcooling. A composite outcome of neurological injury was defined by the presence of abnormalities on brain magnetic resonance imaging, video telemetry, seizure before discharge or both.Results: The study included 101 newborns. A total of 18 neonates had a temperature <33? after transportation. Neurological injuries were present in 21.8% of the temperature <33? group and 78.2% of the temperature =33? group. Temperature <33? at the end of transport (aOR 9.2, 95% CI 1.1-77.3) were associated with neurological injury before discharge from the unit.Conclusion: During transportation, overcooling in neonates with asphyxia increases the risk of neurological injury before discharge from the neonatal unit. It is important to qualify the transport team with adequate training and equipment for therapeutic hypothermia.
C1 [Troncoso, Gloria; Agudelo-Perez, Sergio] Fdn Cardioinfantil LaCardio, Neonatal Intens Care Unit, Bogota, Colombia.
   [Agudelo-Perez, Sergio] Univ La Sabana, Sch Med, Dept Pediat, Chia, Colombia.
   [Thorin, Nicole; Diaz, Camila; Vargas, Alejandra] Univ La Sabana, Sch Med, Chia, Colombia.
   [Agudelo-Perez, Sergio] Univ La Sabana, Sch Med, Dept Pediat, Campus Puente Comun,Km 7,Autopista Norte Bogota, Chia, Cundinamarca, Colombia.
C3 Universidad de La Sabana; Universidad de La Sabana; Universidad de La
   Sabana
RP Agudelo-Pérez, S (corresponding author), Univ La Sabana, Sch Med, Dept Pediat, Campus Puente Comun,Km 7,Autopista Norte Bogota, Chia, Cundinamarca, Colombia.
OI Diaz, Andrea Camila/0009-0002-8003-1271; Agudelo,
   Sergio/0000-0001-9154-4529; Troncoso M, Gloria A/0000-0002-1980-5656;
   Thorin, Nicole/0009-0009-9495-3649
FU Universidad de La Sabana [MED-344-2023]
FX Universidad de La Sabana, Grant/Award Number: MED-344-2023
CR Abate BB, 2021, PLOS ONE, V16, DOI 10.1371/journal.pone.0247229
   Alonso-Alconada D, 2015, STROKE, V46, P275, DOI 10.1161/STROKEAHA.114.007330
   Andrea M., CARACTERIZACION GRUP
   Carreras Nuria, 2018, J. Pediatr. (Rio J.), V94, P251, DOI 10.1016/j.jped.2017.05.009
   Chiang MC, 2017, PEDIATR NEONATOL, V58, P475, DOI 10.1016/j.pedneo.2016.11.001
   Eicher DJ, 2005, PEDIATR NEUROL, V32, P11, DOI 10.1016/j.pediatrneurol.2004.06.014
   Gabriel P J., 2021, Consenso De Expertos Diagnstico, Manejo, Monitoreo Y Seguimiento Del Recin Nacido Con Asfixia Perinatal
   Hallberg B, 2009, ACTA PAEDIATR, V98, P942, DOI 10.1111/j.1651-2227.2009.01303.x
   Hill MG, 2021, SEMIN FETAL NEONAT M, V26, DOI 10.1016/j.siny.2021.101259
   Jacobs SE, 2013, COCHRANE DB SYST REV, DOI 10.1002/14651858.CD003311.pub3
   Jia W, 2018, BMC PEDIATR, V18, DOI 10.1186/s12887-018-1013-2
   Kivi A, 2022, ACTA PAEDIATR, V111, P291, DOI 10.1111/apa.16133
   Lawn JE, 2014, LANCET, V384, P189, DOI 10.1016/S0140-6736(14)60496-7
   Leben M, 2018, CHILD NERV SYST, V34, P2463, DOI 10.1007/s00381-018-3914-7
   Moshiro R, 2019, FRONT PEDIATR, V7, DOI 10.3389/fped.2019.00489
   Mu??oz J., 2013, GASTROBRUP, V2, P15
   Novak I, 2020, CURR NEUROL NEUROSCI, V20, DOI 10.1007/s11910-020-1022-z
   O'Reilly D, 2013, J PERINATOL, V33, P435, DOI 10.1038/jp.2012.138
   Pfister RH, 2012, BMC PEDIATR, V12, DOI 10.1186/1471-2431-12-84
   Shankaran S, 2017, JAMA-J AM MED ASSOC, V318, P57, DOI 10.1001/jama.2017.7218
   Shankaran S, 2014, JAMA-J AM MED ASSOC, V312, P2629, DOI 10.1001/jama.2014.16058
   Shankaran S, 2012, PEDIATR CRIT CARE ME, V13, P53, DOI 10.1097/PCC.0b013e31821926bc
   Terrie EI., 2018, NEUROLOGY NEWBORN, P325
NR 23
TC 1
Z9 1
U1 0
U2 0
PU WILEY
PI HOBOKEN
PA 111 RIVER ST, HOBOKEN 07030-5774, NJ USA
SN 0803-5253
EI 1651-2227
J9 ACTA PAEDIATR
JI Acta Paediatr.
PD NOV
PY 2023
VL 112
IS 11
BP 2346
EP 2351
DI 10.1111/apa.16921
EA AUG 2023
PG 6
WC Pediatrics
WE Science Citation Index Expanded (SCI-EXPANDED)
SC Pediatrics
GA U5OT7
UT WOS:001040988300001
PM 37485863
DA 2024-09-06
ER

PT J
AU Elias, P
   Lapointe, A
   Wintermark, P
   Moore, SS
   Martinez, DV
   Simoneau, J
   Altit, G
AF Elias, Pierre
   Lapointe, Anie
   Wintermark, Pia
   Moore, Shiran Sara
   Martinez, Daniela Villegas
   Simoneau, Jessica
   Altit, Gabriel
TI Left Ventricular Function and Dimensions Are Altered Early in Infants
   Developing Brain Injury in the Setting of Neonatal Encephalopathy
SO JOURNAL OF PEDIATRICS
LA English
DT Article
ID HYPOXIC-ISCHEMIC ENCEPHALOPATHY; THERAPEUTIC HYPOTHERMIA; NEWBORNS;
   DYSFUNCTION; PERFUSION; MRI
AB We evaluated the association between left cardiac 3-dimensional echocardiographic parameters and brain injury in a single-center prospective study of neonates with neonatal encephalopathy. On day 2 of life, neonates with brain injury had greater left ventricle end-diastolic and stroke volume but also greater peak global circumferential strain detected by 3-dimensional echocardiogram.
C1 [Wintermark, Pia; Moore, Shiran Sara; Martinez, Daniela Villegas; Simoneau, Jessica; Altit, Gabriel] Montreal Childrens Hosp, Div Neonatol, Montreal, PQ, Canada.
   [Lapointe, Anie] McGill Univ Hlth Ctr, Res Inst, Montreal, PQ, Canada.
   [Moore, Shiran Sara] CHU St Justine, Div Neonatol, Montreal, PQ, Canada.
   [Altit, Gabriel] Tel Aviv Sourasky Med Ctr, Dana Dwek Childrens Hosp, Tel Aviv, Israel.
   [Altit, Gabriel] McGill Univ, Neonatol, Montreal Childrens Hosp, 1001 Decarie, Montreal, PQ H4A 3J1, Canada.
C3 McGill University; McGill University; Universite de Montreal; Centre
   Hospitalier Universitaire Sainte-Justine; Tel Aviv University; Tel Aviv
   Sourasky Medical Center; McGill University
RP Altit, G (corresponding author), McGill Univ, Neonatol, Montreal Childrens Hosp, 1001 Decarie, Montreal, PQ H4A 3J1, Canada.
EM gabriel.altit@mcgill.ca
RI Martinez, Daniela/LBI-3147-2024; Moore, Shiran Sara/JGD-3608-2023;
   Altit, Gabriel/ABB-9033-2020
OI Moore, Shiran Sara/0000-0002-8145-0104; Altit,
   Gabriel/0000-0001-5141-0964
FU McGill Faculty of Medicine and Health Sciences; Canadian Institutes of
   Health Research (CIHR); Department of Pediatrics of McGill University;
   Just for Kids Foundation; Foundation of Stars; Grand Defi Pierre Lavoie;
   FRQS Clinical Research Scholar Career Award Senior
FX P.W. holds a William Dawson Scholar Award from the McGill Faculty of
   Medicine and Health Sciences and is supported by FRQS Clinical Research
   Scholar Career Award Senior and a Canadian Institutes of Health Research
   (CIHR) Project Grant. The NeoCardioLab and its platforms were funded by
   the Department of Pediatrics of McGill University, the Just for Kids
   Foundation, the Foundation of Stars, as well as the Grand Defi Pierre
   Lavoie.
CR Al Amrani F, 2018, EUR J PAEDIATR NEURO, V22, P387, DOI 10.1016/j.ejpn.2018.01.017
   Al Balushi A, 2018, AM J PERINAT, V35, P31, DOI 10.1055/s-0037-1604392
   al Naqeeb N, 1999, PEDIATRICS, V103, P1263, DOI 10.1542/peds.103.6.1263
   Altit G, 2023, CARDIOL YOUNG, V33, P1587, DOI 10.1017/S1047951122002839
   Altit G, 2023, AM J PERINAT, V40, P1336, DOI 10.1055/s-0041-1735618
   Altit G, 2019, AM J RESP CRIT CARE, V200, P1206, DOI 10.1164/rccm.201907-1344ED
   Armstrong K, 2012, ARCH DIS CHILD, V97, P372, DOI 10.1136/adc.2011.214205
   Arunamata A, 2015, J AM SOC ECHOCARDIOG, V28, P284, DOI 10.1016/j.echo.2014.11.010
   Barkovich AJ, 1998, AM J NEURORADIOL, V19, P143
   Boudes E, 2015, ARCH DIS CHILD-FETAL, V100, pF238, DOI 10.1136/archdischild-2014-306550
   Giesinger RE, 2021, PEDIATR RES, V90, P600, DOI 10.1038/s41390-020-01205-8
   Giesinger RE, 2019, AM J RESP CRIT CARE, V200, P1294, DOI 10.1164/rccm.201903-0583OC
   Giesinger RE, 2017, J PEDIATR-US, V180, P22, DOI 10.1016/j.jpeds.2016.09.009
   Goswami IR, 2020, J PERINATOL, V40, P275, DOI 10.1038/s41372-019-0551-2
   Hochwald O, 2014, J PEDIATR-US, V164, P999, DOI 10.1016/j.jpeds.2014.01.028
   ITSKOVITZ J, 1987, AM J PHYSIOL, V252, pH100, DOI 10.1152/ajpheart.1987.252.1.H100
   Jacobs SE, 2013, COCHRANE DB SYST REV, DOI 10.1002/14651858.CD003311.pub3
   Jone PN, 2014, FRONT PEDIATR, V2, DOI 10.3389/fped.2014.00124
   King Jordan., 2022, Physiology, cardiac output
   Koo TK, 2016, J CHIROPR MED, V15, P155, DOI 10.1016/j.jcm.2016.02.012
   Lopez L, 2010, J AM SOC ECHOCARDIOG, V23, P465, DOI 10.1016/j.echo.2010.03.019
   MARTINANCEL A, 1995, J PEDIATR-US, V127, P786, DOI 10.1016/S0022-3476(95)70174-5
   McNamara PJ, 2022, J PEDIATR-US, V246, P242, DOI 10.1016/j.jpeds.2022.03.022
   Nagasawa H, 2014, CARDIOL YOUNG, V24, P685, DOI 10.1017/S1047951113000954
   Peng S, 2015, AM J PERINAT, V32, P555, DOI 10.1055/s-0034-1396692
   Rios DR, 2021, SEMIN FETAL NEONAT M, V26, DOI 10.1016/j.siny.2021.101277
   Russ Jeffrey B, 2021, Neoreviews, V22, pe148, DOI 10.1542/neo.22-3-e148
   Shankaran S, 2005, NEW ENGL J MED, V353, P1574, DOI 10.1056/NEJMcps050929
   Thoresen M, 2000, PEDIATRICS, V106, P92, DOI 10.1542/peds.106.1.92
   Wang H, 2018, AM J PERINAT, V35, P951, DOI 10.1055/s-0038-1632368
   Wintermark P, 2014, NEUROIMAGE, V85, P287, DOI 10.1016/j.neuroimage.2013.04.072
   Wintermark P, 2011, AM J NEURORADIOL, V32, P2023, DOI 10.3174/ajnr.A2708
   Wintermark P, 2021, SEMIN FETAL NEONAT M, V26, DOI 10.1016/j.siny.2021.101303
   Wintermark P, 2011, ARCH DIS CHILD-FETAL, V96, pF36, DOI 10.1136/adc.2010.184291
NR 34
TC 1
Z9 1
U1 0
U2 0
PU MOSBY-ELSEVIER
PI NEW YORK
PA 360 PARK AVENUE SOUTH, NEW YORK, NY 10010-1710 USA
SN 0022-3476
EI 1097-6833
J9 J PEDIATR-US
JI J. Pediatr.
PD OCT
PY 2023
VL 261
AR 113585
DI 10.1016/j.jpeds.2023.113585
EA JUL 2023
PG 7
WC Pediatrics
WE Science Citation Index Expanded (SCI-EXPANDED)
SC Pediatrics
GA O9JO7
UT WOS:001046911500001
PM 37354991
DA 2024-09-06
ER

PT J
AU Juul, SE
   Comstock, BA
   Cornet, MC
   Gonzalez, FF
   Mayock, DE
   Glass, HC
   Schreiber, MD
   Heagerty, PJ
   Wu, YW
AF Juul, Sandra E.
   Comstock, Bryan A.
   Cornet, Marie-Coralie
   Gonzalez, Fernando F.
   Mayock, Dennis E.
   Glass, Hannah C.
   Schreiber, Michael D.
   Heagerty, Patrick J.
   Wu, Yvonne W.
TI Safety of High Dose Erythropoietin Used with Therapeutic Hypothermia as
   Treatment for Newborn Hypoxic-Ischemic Encephalopathy: Secondary
   Analysis of the HEAL Randomized Controlled Trial
SO JOURNAL OF PEDIATRICS
LA English
DT Article
ID RECOMBINANT ERYTHROPOIETIN; ANEMIC PATIENTS; NEUROPROTECTION; ASPHYXIA;
   MODERATE; OUTCOMES; DISEASE
AB Objective To assess whether high dose erythropoietin (Epo) treatment of cooled infants with neonatal hypoxic ischemic encephalopathy results in a higher risk of prespecified serious adverse events (SAEs).
   Study design Five hundred infants born at >= 36 weeks of gestation with moderate or severe hypoxic ischemic en-cephalopathy undergoing therapeutic hypothermia were randomized to Epo or placebo on days 1, 2, 3, 4, and 7. Pretreatment and posttreatment SAEs were compared with adjusted generalized linear models, with posttreatment models adjusted for the presence of a pretreatment SAE. Clinical risk factors and potential mechanisms for SAEs were also examined.
   Results The rate of experiencing at least one posttreatment SAE did not significantly differ between groups (adjusted relative risk [aRR], 95% CI: 1.17, 0.92-1.49); however, posttreatment thrombosis was identified more often in the Epo group (n = 6, 2.3%) than the placebo group (n = 1, 0.4%; aRR, 95% CI: 5.09, 1.32-19.64). The rate of posttreatment intracranial hemorrhage identified at the treatment sites by either ultrasound or magnetic reso-nance imaging was slightly elevated in the Epo group (n = 61, 24%) but not significantly different from the placebo group (n = 46, 19%; aRR, 95% CI: 1.21, 0.85, 1.72).
   Conclusions A small increased risk of major thrombotic events was identified in the Epo treatment group.
C1 [Juul, Sandra E.; Mayock, Dennis E.] Univ Washington, Sch Med, Dept Pediat, Seattle, WA USA.
   [Comstock, Bryan A.; Heagerty, Patrick J.] Univ Washington, Dept Biostat, Seattle, WA USA.
   [Cornet, Marie-Coralie; Gonzalez, Fernando F.; Glass, Hannah C.; Wu, Yvonne W.] Univ Calif San Francisco, Dept Pediat, San Francisco, CA USA.
   [Glass, Hannah C.; Wu, Yvonne W.] Univ Calif San Francisco, Dept Neurol, San Francisco, CA USA.
   [Schreiber, Michael D.] Univ Chicago, Dept Pediat, Chicago, IL USA.
   [Juul, Sandra E.] Univ Washington, Dept Pediat, Div Neonatol, Box 356320, Seattle, WA 98195 USA.
C3 University of Washington; University of Washington Seattle; University
   of Washington; University of Washington Seattle; University of
   California System; University of California San Francisco; University of
   California System; University of California San Francisco; University of
   Chicago; University of Washington; University of Washington Seattle
RP Juul, SE (corresponding author), Univ Washington, Dept Pediat, Div Neonatol, Box 356320, Seattle, WA 98195 USA.
EM sjuul@uw.edu
OI Juul, Sandra/0000-0002-6861-6229
FU NIH NINDS [U01NS092553];  [1U01NS092764]
FX Funded by NIH NINDS 1U01NS092764 and U01NS092553. The study sponsor had
   no involvement in 1) study design; 2) the collection, analysis, and
   interpretation of data; 3) the writing of the report; or 4) the decision
   to submit the paper for publication.
CR Azzopardi D, 2008, BMC PEDIATR, V8, DOI 10.1186/1471-2431-8-17
   Azzopardi D, 2009, ARCH DIS CHILD-FETAL, V94, pF260, DOI 10.1136/adc.2008.146977
   Azzopardi D, 2012, PLOS ONE, V7, DOI 10.1371/journal.pone.0038504
   Drug Fa, INF EP PROCR EP ALF
   Elmahdy H, 2010, PEDIATRICS, V125, pE1135, DOI 10.1542/peds.2009-2268
   ESCHBACH JW, 1989, ANN INTERN MED, V111, P992, DOI 10.7326/0003-4819-111-12-992
   Fauchère JC, 2015, J PEDIATR-US, V167, P52, DOI 10.1016/j.jpeds.2015.02.052
   Forman KR, 2014, BMC PEDIATR, V14, DOI 10.1186/1471-2431-14-277
   Forman KR, 2014, PEDIATR RES, V75, P663, DOI 10.1038/pr.2014.19
   Jelkmann W, 2007, EUR J HAEMATOL, V78, P183, DOI 10.1111/j.1600-0609.2007.00818.x
   Juul S, 2012, J MATERN-FETAL NEO M, V25, P80, DOI 10.3109/14767058.2012.716987
   Juul S, 2012, J MATERN-FETAL NEO M, V25, P97, DOI 10.3109/14767058.2012.715467
   Juul SE, 2020, NEW ENGL J MED, V382, P233, DOI 10.1056/NEJMoa1907423
   Juul SE, 2018, NEONATOLOGY, V113, P331, DOI 10.1159/000486820
   Lippi G, 2010, SEMIN THROMB HEMOST, V36, P537, DOI 10.1055/s-0030-1255448
   Malla RR, 2017, J PERINATOL, V37, P596, DOI 10.1038/jp.2017.17
   Phrommintikul A, 2007, LANCET, V369, P381, DOI 10.1016/S0140-6736(07)60194-9
   Rosenzweig MQ, 2004, J PAIN SYMPTOM MANAG, V27, P185, DOI 10.1016/j.jpainsymman.2003.06.010
   Shankaran S, 2005, NEW ENGL J MED, V353, P1574, DOI 10.1056/NEJMcps050929
   Simbruner G, 2010, PEDIATRICS, V126, pE771, DOI 10.1542/peds.2009-2441
   Tagin MA, 2012, ARCH PEDIAT ADOL MED, V166, P558, DOI 10.1001/archpediatrics.2011.1772
   Van Poucke S, 2014, THROMB J, V12, DOI 10.1186/s12959-014-0031-z
   Vaziri ND, 2001, CURR OPIN NEPHROL HY, V10, P633, DOI 10.1097/00041552-200109000-00013
   Wisnowski JL, 2021, BMJ OPEN, V11, DOI 10.1136/bmjopen-2020-043852
   Wu YW, 2022, NEW ENGL J MED, V387, P148, DOI 10.1056/NEJMoa2119660
   Zhu CL, 2009, PEDIATRICS, V124, pE218, DOI 10.1542/peds.2008-3553
NR 26
TC 6
Z9 6
U1 0
U2 0
PU MOSBY-ELSEVIER
PI NEW YORK
PA 360 PARK AVENUE SOUTH, NEW YORK, NY 10010-1710 USA
SN 0022-3476
EI 1097-6833
J9 J PEDIATR-US
JI J. Pediatr.
PD JUL
PY 2023
VL 258
AR 113400
DI 10.1016/j.jpeds.2023.113400
EA JUL 2023
PG 8
WC Pediatrics
WE Science Citation Index Expanded (SCI-EXPANDED)
SC Pediatrics
GA Q6SF6
UT WOS:001058795900001
PM 37019334
OA Bronze, Green Accepted
DA 2024-09-06
ER

PT J
AU Parmentier, CEJ
   Lequin, MH
   Alderliesten, T
   de Veye, HFNS
   van der Aa, NE
   Dudink, J
   Benders, MJNL
   Harteman, JC
   Koopman-Esseboom, C
   Groenendaal, F
   de Vries, LS
AF Parmentier, Corline E. J.
   Lequin, Maarten H.
   Alderliesten, Thomas
   de Veye, Henriette F. N. Swanenburg
   van der Aa, Niek E.
   Dudink, Jeroen
   Benders, Manon J. N. L.
   Harteman, Johanna C.
   Koopman-Esseboom, Corine
   Groenendaal, Floris
   de Vries, Linda S.
TI Additional Value of 3-Month Cranial Magnetic Resonance Imaging in
   Infants with Neonatal Encephalopathy following Perinatal Asphyxia
SO JOURNAL OF PEDIATRICS
LA English
DT Article
ID HYPOXIC-ISCHEMIC ENCEPHALOPATHY; TERM INFANTS; MRI; HYPOTHERMIA;
   PREDICTION; TRIAL; SCORE
AB Objective To assess the evolution of neonatal brain injury noted on magnetic resonance imaging (MRI), develop a score to assess brain injury on 3-month MRI, and determine the association of 3-month MRI with neurodevelopmental outcome in neonatal encephalopathy (NE) following perinatal asphyxia.
   Methods This was a retrospective, single-center study including 63 infants with perinatal asphyxia and NE (n = 28 cooled) with cranial MRI <2 weeks and 2-4 months after birth. Both scans were assessed using biometrics, a validated injury score for neonatal MRI, and a new score for 3-month MRI, with a white matter (WM), deep gray matter (DGM), and cerebellum subscore. The evolution of brain lesions was assessed, and both scans were related to 18- to 24-month composite outcome. Adverse outcome included cerebral palsy, neurodevelopmental delay, hearing/visual impairment, and epilepsy.
   Results Neonatal DGM injury generally evolved into DGM atrophy and focal signal abnormalities, and WM/watershed injury evolved into WM and/or cortical atrophy. Although the neonatal total and DGM scores were associated with composite adverse outcomes, the 3-month DGM score (OR 1.5, 95% CI 1.2-2.0) and WM score (OR 1.1, 95% CI 1.0-1.3) also were associated with composite adverse outcomes (occurring in n = 23). The 3-month multivariable model (including the DGM and WM subscores) had higher positive (0.88 vs 0.83) but lower negative predictive value (0.83 vs 0.84) than neonatal MRI. Inter-rater agreement for the total, WM, and DGM 3-month score was 0.93, 0.86, and 0.59.
   Conclusions In particular, DGM abnormalities on 3-month MRI, preceded by DGM abnormalities on the neonatal MRI, were associated with 18- to 24-month outcome, indicating the utility of 3-month MRI for treatment evaluation in neuroprotective trials. However, the clinical usefulness of 3-month MRI seems limited compared with neonatal MRI.
[truncated: 2,864,064 more chars]
