# Supplementary material for: A bibliometric study on clinical research in neonatal encephalopathy
Source: Front Pediatr. 2024 Nov 1;12:1403671. doi: 10.3389/fped.2024.1403671 (PMC11563830; doi:10.3389/fped.2024.1403671)
Supplement: Supplementary file 1 [file Datasheet1.zip › Data Sheet 1_v1/download_2.txt]

FN Clarivate Analytics Web of Science
VR 1.0
PT J
AU Chandrasekaran, M
   Swamy, R
   Ramji, S
   Shankaran, S
   Thayyil, S
AF Chandrasekaran, Manigandan
   Swamy, Ravi
   Ramji, Siddarth
   Shankaran, Seetha
   Thayyil, Sudhin
TI Therapeutic hypothermia for neonatal encephalopathy in Indian neonatal
   units: A survey of national practices
SO INDIAN PEDIATRICS
LA English
DT Article
DE Asphyxia; Hypoxic ischemic encephalopathy; Practices; Treatment; low-
   and middle-income countries
AB This cross-sectional web-based survey suggests that cooling therapy is offered as standard of care for babies with neonatal encephalopathy in 10/25 (40%) of public and 37/68 (51%) of private level 2 or 3 neonatal units in India. 25 (53%) used locally improvised cooling methods, and the cooling practices differed from established protocols in high-income countries.
C1 [Chandrasekaran, Manigandan; Swamy, Ravi; Thayyil, Sudhin] Imperial Coll London, Dept Pediat, Ctr Perinatal Neurosci, London, England.
   [Ramji, Siddarth] Maulana Azad Med Coll, Dept Neonatol, New Delhi, India.
   [Shankaran, Seetha] Wayne State Univ, Dept Neonatal Perinatal Med, Detroit, MI USA.
C3 Imperial College London; Maulana Azad Medical College; Wayne State
   University
RP Thayyil, S (corresponding author), Imperial Coll London, Dept Pediat, Ctr Perinatal Neurosci, London, England.
EM s.thayyil@imperial.ac.uk
OI Chandrasekaran, Manigandan/0000-0002-9403-6906; Thayyil,
   Sudhin/0000-0001-8795-5165
FU National Institute for Health Research (NIHR) Biomedical Research Centre
   based at Imperial College Healthcare NHS Trust and Imperial College
   London; MRC [G1002276] Funding Source: UKRI
FX This research was supported by the National Institute for Health
   Research (NIHR) Biomedical Research Centre based at Imperial College
   Healthcare NHS Trust and Imperial College London. The views expressed
   are those of the authors and not necessarily those of the NHS, the NIHR
   or the Department of Health.
CR Althabe F, 2015, LANCET, V385, P629, DOI 10.1016/S0140-6736(14)61651-2
   Mehta S, 2017, J PAEDIATR CHILD H, V53, P295, DOI 10.1111/jpc.13378
   Montaldo P, 2015, SEMIN FETAL NEONAT M, V20, P72, DOI 10.1016/j.siny.2014.10.004
   National Institute for Health and Care Excellence, THER HYP INTR TEMP M
   Pauliah SS, 2013, PLOS ONE, V8, DOI 10.1371/journal.pone.0058834
NR 5
TC 21
Z9 21
U1 0
U2 1
PU SPRINGER INDIA
PI NEW DELHI
PA 7TH FLOOR, VIJAYA BUILDING, 17, BARAKHAMBA ROAD, NEW DELHI, 110 001,
   INDIA
SN 0019-6061
EI 0974-7559
J9 INDIAN PEDIATR
JI Indian Pediatrics
PD NOV
PY 2017
VL 54
IS 11
BP 969
EP 970
DI 10.1007/s13312-017-1194-z
PG 2
WC Pediatrics
WE Science Citation Index Expanded (SCI-EXPANDED)
SC Pediatrics
GA FQ8MS
UT WOS:000418617500016
PM 29217807
DA 2024-09-06
ER

PT J
AU Forman, E
   Breatnach, CR
   Ryan, S
   Semberova, J
   Miletin, J
   Foran, A
   EL-Khuffash, A
AF Forman, Eva
   Breatnach, Colm R.
   Ryan, Stephanie
   Semberova, Jana
   Miletin, Jan
   Foran, Adrienne
   EL-Khuffash, Afif
TI Noninvasive continuous cardiac output and cerebral perfusion monitoring
   in term infants with neonatal encephalopathy: assessment of feasibility
   and reliability
SO PEDIATRIC RESEARCH
LA English
DT Article
ID HYPOXIC-ISCHEMIC ENCEPHALOPATHY; NEAR-INFRARED SPECTROSCOPY; PATENT
   DUCTUS-ARTERIOSUS; WHOLE-BODY HYPOTHERMIA; THERAPEUTIC HYPOTHERMIA;
   PRETERM INFANTS; ECHOCARDIOGRAPHY; BIOREACTANCE; HEMODYNAMICS; NEWBORNS
AB BACKGROUND: Noninvasive hemodynamic monitoring of infants with neonatal encephalopathy (NE) undergoing therapeutic hypothermia (TH) would be a potentially useful clinical tool. We aimed to assess the feasibility and reliability of noninvasive cardiac output monitoring (NICOM) and near-infrared spectroscopy (NIRS) in this cohort.
   METHODS: NICOM and NIRS were commenced to measure cardiac output (CO), systemic vascular resistance (SVR), blood pressure (BP), and cerebral regional oxygen saturations (SctO(2)) during TH and rewarming. NICOM measures of CO were also compared with simultaneous echocardiography-derived CO (echo-CO).
   RESULTS: Twenty infants with a median gestation of 40 weeks were enrolled. There was a strong correlation between NICOM- and echo-CO (r(2) = 0.79, P < 0.001). NICOM-CO was systematically lower than echo-CO with a bias of 27% (limits of agreement 3-51%). NICOM illustrated lower CO during TH, which increased during rewarming. SctO(2) increased over the first 30 h of TH and stayed high for the remainder of the study. There was a rise in SVR over the first 30 h of TH and a decrease during rewarming (all P < 0.05).
   CONCLUSIONS: Noninvasive hemodynamic assessment of infants with NE is feasible and illustrates potentially important changes. Larger studies are needed to assess the clinical applicability of those methods in this cohort.
C1 [Forman, Eva; Breatnach, Colm R.; Foran, Adrienne] Rotunda Hosp, Dept Neonatol, Dublin, Ireland.
   [Ryan, Stephanie] Childrens Univ Hosp, Dept Radiol, Dublin, Ireland.
   [Semberova, Jana; Miletin, Jan] Coombe Women & Infants Univ Hosp, Dept Neonatol, Dublin, Ireland.
   [EL-Khuffash, Afif] Royal Coll Surgeons Ireland, Sch Med, Dept Paediat, Dublin, Ireland.
C3 Childrens University Hospital - Temple Street; Trinity College Dublin;
   Royal College of Surgeons - Ireland
RP EL-Khuffash, A (corresponding author), Royal Coll Surgeons Ireland, Sch Med, Dept Paediat, Dublin, Ireland.
EM afifelkhuffash@rcsi.ie
RI Miletin, Jan/H-8901-2019; EL-Khuffash, Afif/Y-6514-2019
OI EL-Khuffash, Afif/0000-0002-2933-822X; Ryan,
   Stephanie/0000-0003-1704-5582; Miletin, Jan/0000-0003-0489-6054
FU EU [260777]; Friends of the Rotunda [FoR/EQUIPMENT/101572]; Health
   Research Board Mother and Baby Clinical Trials Network Ireland
   [CTN-2014-10]; Medical Research Charities Group/Health Research
   Board/Friends of the Rotunda (HANDLE) [MRCG-2013-9]; Health Research
   Board (HRB) [MRCG-2013-9] Funding Source: Health Research Board (HRB)
FX This study was funded by multiple sources: EU FP7/2007-2013 grant
   (agreement no. 260777, The HIP Trial); the Friends of the Rotunda
   Research Grant (Reference: FoR/EQUIPMENT/101572); Health Research Board
   Mother and Baby Clinical Trials Network Ireland (CTN-2014-10); Medical
   Research Charities Group/Health Research Board/Friends of the Rotunda
   Research Grant (HANDLE Study, MRCG-2013-9).
CR Ancora G, 2013, BRAIN DEV-JPN, V35, P26, DOI 10.1016/j.braindev.2011.09.008
   Azzopardi D, 2008, BMC PEDIATR, V8, DOI 10.1186/1471-2431-8-17
   Barkovich A J, 1993, Top Magn Reson Imaging, V5, P96
   Costa S, 2007, ACTA PAEDIATR, V96, P181, DOI 10.1111/j.1651-2227.2007.00104.x
   Czernik C, 2013, ULTRASOUND MED BIOL, V39, P1343, DOI 10.1016/j.ultrasmedbio.2013.03.024
   Demirgan S, 2014, BMC ANESTHESIOL, V14, DOI 10.1186/1471-2253-14-78
   DUDGEON DL, 1980, J PEDIATR SURG, V15, P805, DOI 10.1016/S0022-3468(80)80284-3
   El-Khuffash AF, 2011, SEMIN FETAL NEONAT M, V16, P50, DOI 10.1016/j.siny.2010.05.001
   Espinoza A, 2013, J AM SOC ECHOCARDIOG, V26, P1353, DOI 10.1016/j.echo.2013.06.021
   Fugelseth D, 2003, ARCH DIS CHILD-FETAL, V88, P223
   Gebauer CM, 2006, PEDIATRICS, V117, P843, DOI 10.1542/peds.2004-1587
   Heerdt PM, 2011, J PHARMACOL TOX MET, V64, P111, DOI 10.1016/j.vascn.2011.03.006
   Hochwald O, 2014, J PEDIAT, V164
   Jacobs S, 2007, COCHRANE DB SYST REV, DOI 10.1002/14651858.CD003311.pub2
   Keren H, 2007, AM J PHYSIOL-HEART C, V293, pH583, DOI 10.1152/ajpheart.00195.2007
   Lemmers PMA, 2008, PEDIATRICS, V121, P142, DOI 10.1542/peds.2007-0925
   Marik PE, 2013, CHEST, V143, P364, DOI 10.1378/chest.12-1274
   Marqué S, 2009, CRIT CARE, V13, DOI 10.1186/cc7884
   Massaro AN, 2015, J NEUROPHYSIOL, V114, P818, DOI 10.1152/jn.00353.2015
   Raval Nirav Y, 2008, J Clin Monit Comput, V22, P113, DOI 10.1007/s10877-008-9112-5
   SARNAT HB, 1976, ARCH NEUROL-CHICAGO, V33, P696, DOI 10.1001/archneur.1976.00500100030012
   Squara P, 2007, INTENS CARE MED, V33, P1191, DOI 10.1007/s00134-007-0640-0
   Vandormael Y, 2010, CRIT CARE S1, V14, pP112
   Weisz DE, 2014, NEONATOLOGY, V106, P330, DOI 10.1159/000365278
   Weisz DE, 2012, NEONATOLOGY, V102, P61, DOI 10.1159/000337295
   Wintermark P, 2014, NEUROIMAGE, V85, P287, DOI 10.1016/j.neuroimage.2013.04.072
   Wood T, 2015, SEMIN FETAL NEONAT M, V20, P87, DOI 10.1016/j.siny.2014.10.005
   Zaazaa AA, 2017, INT J IMPOT RES, V29, P86, DOI 10.1038/ijir.2016.52
NR 28
TC 28
Z9 29
U1 1
U2 7
PU NATURE PUBLISHING GROUP
PI NEW YORK
PA 75 VARICK ST, 9TH FLR, NEW YORK, NY 10013-1917 USA
SN 0031-3998
EI 1530-0447
J9 PEDIATR RES
JI Pediatr. Res.
PD NOV
PY 2017
VL 82
IS 5
BP 789
EP 795
DI 10.1038/pr.2017.154
PG 7
WC Pediatrics
WE Science Citation Index Expanded (SCI-EXPANDED)
SC Pediatrics
GA FK8CF
UT WOS:000413734300013
PM 28665923
OA Bronze
DA 2024-09-06
ER

PT J
AU Fernández, IS
   Morales-Quezada, JL
   Law, S
   Kim, P
AF Sanchez Fernandez, Ivan
   Leon Morales-Quezada, J.
   Law, Samuel
   Kim, Paggie
TI Prognostic Value of Brain Magnetic Resonance Imaging in Neonatal
   Hypoxic-Ischemic Encephalopathy: A Meta-analysis
SO JOURNAL OF CHILD NEUROLOGY
LA English
DT Review
DE developmental delay; hypoxic-ischemic encephalopathy; magnetic resonance
   imaging (MRI); neonate; treatment
ID PERINATAL ASPHYXIA; PUBLICATION BIAS; SPECTROSCOPY; OUTCOMES;
   PERFORMANCE; HYPOTHERMIA; INFANTS; FILL; TRIM; MRI
AB Objective: To quantify the prognostic value of neonatal brain magnetic resonance imaging (MRI) in neonatal hypoxic-ischemic encephalopathy.
   Methods: Meta-analysis of studies with 35-week neonates with hypoxic-ischemic encephalopathy who underwent brain MRI within age 4 weeks and had neurodevelopmental follow-up for at least 12 months.
   Results: An abnormal neonatal brain MRI was more frequent among patients with unfavorable neurodevelopmental outcome: odds ratio = 18.2 (95% confidence interval: 9.4-34.9), P <.0001. The prognostic value of neonatal brain MRI in moderate hypoxic-ischemic encephalopathy had an odds ratio of 17.7 (95% confidence interval: 5.3-59.3) and in severe hypoxic-ischemic encephalopathy, the odds ratio was 125.0 (95% confidence interval: 2.0-7917.1). Therapeutic hypothermia did not change the prognostic value of neonatal brain MRI (odds ratio for hypothermia, 14.0 [95% confidence interval: 3.1-63.6], vs no hypothermia, 18.1 [95% confidence interval: 10.0-33.1], P = .7525).
   Conclusion: Neonatal brain MRI provides prognostic information on outcome beyond early infancy in hypoxic-ischemic encephalopathy and therapeutic hypothermia does not change its prognostic value.
C1 [Sanchez Fernandez, Ivan] Harvard Med Sch, Boston Childrens Hosp, Dept Neurol, Div Epilepsy & Clin Neurophysiol, Boston, MA USA.
   [Sanchez Fernandez, Ivan] Univ Barcelona, Hosp St Joan de Deu, Dept Child Neurol, Barcelona, Spain.
   [Leon Morales-Quezada, J.] Harvard Med Sch, Spaulding Rehabil Hosp, Spaulding Neuromodulat Ctr, Boston, MA USA.
   [Law, Samuel] Univ Toronto, St Michaels Hosp, Dept Psychiat, Toronto, ON, Canada.
   [Kim, Paggie] Loma Linda Univ, Sch Med, Div Neuroradiol & Pediat Radiol, Dept Radiol, Loma Linda, CA 92350 USA.
C3 Harvard University; Boston Children's Hospital; Harvard Medical School;
   University of Barcelona; Harvard University; Spaulding Rehabilitation
   Hospital; Harvard Medical School; University of Toronto; Saint Michaels
   Hospital Toronto; Loma Linda University
RP Kim, P (corresponding author), Loma Linda Univ, Sch Med, Div Neuroradiol & Pediat Radiol, Dept Radiol, Loma Linda, CA 92350 USA.
EM pagkim@llu.edu
RI Law, Samuel Fai/AAS-7716-2021
OI Law, Samuel Fai/0000-0002-1918-8782
FU Fundacion Alfonso Martin Escudero for the study of Epileptic
   Encephalopathies; GE Radiology Research Academic Fellow Award;
   Institutional National Research Service Award from the National Center
   for Complementary and Integrative Health [T32AT000051]; Ryoichi Sasakawa
   Fellowship Fund; Program in Placebo Studies at Beth Israel Deaconess
   Medical Center
FX The authors disclosed receipt of the following financial support for the
   research, authorship, and/or publication of this article: Ivan Sanchez
   Fernandez received a grant from Fundacion Alfonso Martin Escudero for
   the study of Epileptic Encephalopathies. Paggie Kim received a GE
   Radiology Research Academic Fellow Award for her research study titled
   "Cerebral Deoxyhemoglobin Imaging: A Biomarker for Poor Neurological
   Outcomes in Neonates With Acute Hypoxic Ischemic Brain Injury (HI-BI)."
   Leon Morales-Quezada received funding support from the Institutional
   National Research Service Award from the National Center for
   Complementary and Integrative Health grant T32AT000051, the Ryoichi
   Sasakawa Fellowship Fund, and by the Program in Placebo Studies at Beth
   Israel Deaconess Medical Center.
CR Alderliesten T, 2011, RADIOLOGY, V261, P235, DOI 10.1148/radiol.11110213
   [Anonymous], 2014, Obstet Gynecol, V123, P896, DOI 10.1097/01.AOG.0000445580.65983.d2
   [Anonymous], R LANG ENV STAT COMP
   [Anonymous], J STAT SOFTWARE
   [Anonymous], NEWCASTLE OTTAWA SCA
   [Anonymous], TURK ARCH PEDIAT
   [Anonymous], METAGENERAL PACKAGE
   Badawi N, 2005, DEV MED CHILD NEUROL, V47, P293, DOI 10.1017/S0012162205000575
   Belet N, 2004, PEDIATR NEUROL, V31, P267, DOI 10.1016/j.pediatrneurol.2004.04.011
   Boichot C, 2006, RADIOLOGY, V239, P839, DOI 10.1148/radiol.2393050027
   Chalak LF, 2014, J PERINATOL, V34, P629, DOI 10.1038/jp.2014.67
   Cheong JLY, 2012, ARCH PEDIAT ADOL MED, V166, P634, DOI 10.1001/archpediatrics.2012.284
   Dixon G, 2002, PEDIATRICS, V109, P26, DOI 10.1542/peds.109.1.26
   Duval S, 2000, BIOMETRICS, V56, P455, DOI 10.1111/j.0006-341X.2000.00455.x
   El-Ayouty M, 2007, AM J PERINAT, V24, P467, DOI 10.1055/s-2007-986686
   Hayes BC, 2016, J MATERN-FETAL NEO M, V29, P777, DOI 10.3109/14767058.2015.1018167
   Higgins JPT, 2003, BMJ-BRIT MED J, V327, P557, DOI 10.1136/bmj.327.7414.557
   Jyoti R, 2006, PEDIATR RADIOL, V36, P38, DOI 10.1007/s00247-005-0024-y
   Khong PL, 2004, J CHILD NEUROL, V19, P872, DOI 10.1177/08830738040190110501
   KUENZLE C, 1994, NEUROPEDIATRICS, V25, P191, DOI 10.1055/s-2008-1073021
   Kurinczuk JJ, 2010, EARLY HUM DEV, V86, P329, DOI 10.1016/j.earlhumdev.2010.05.010
   L'Abee C, 2005, BIOL NEONATE, V88, P306, DOI 10.1159/000087628
   Lawn JE, 2005, LANCET, V365, P891, DOI 10.1016/S0140-6736(05)71048-5
   Lee ACC, 2013, PEDIATR RES, V74, P50, DOI 10.1038/pr.2013.206
   Li JG, 2013, PEDIATR INT, V55, P169, DOI 10.1111/ped.12008
   Liberati A, 2009, PLOS MED, V6, DOI [10.1371/journal.pmed.1000100, 10.7326/0003-4819-151-4-200908180-00136]
   Ment LR, 2002, NEUROLOGY, V58, P1726, DOI 10.1212/WNL.58.12.1726
   Mercuri E, 2000, PEDIATRICS, V106, P235, DOI 10.1542/peds.106.2.235
   Neil J, 2010, LANCET NEUROL, V9, P19, DOI 10.1016/S1474-4422(09)70302-3
   Peters JL, 2007, STAT MED, V26, P4544, DOI 10.1002/sim.2889
   ROBERTSON CMT, 1989, J PEDIATR-US, V114, P753, DOI 10.1016/S0022-3476(89)80132-5
   Rutherford M, 2010, LANCET NEUROL, V9, P39, DOI 10.1016/S1474-4422(09)70295-9
   SARNAT HB, 1976, ARCH NEUROL-CHICAGO, V33, P696, DOI 10.1001/archneur.1976.00500100030012
   Shankaran S, 2015, J PEDIATR-US, V167, P987, DOI 10.1016/j.jpeds.2015.08.013
   Stroup DF, 2000, JAMA-J AM MED ASSOC, V283, P2008, DOI 10.1001/jama.283.15.2008
   Thayyil S, 2010, PEDIATRICS, V125, pE382, DOI 10.1542/peds.2009-1046
   Twomey E, 2010, PEDIATR RADIOL, V40, P1526, DOI 10.1007/s00247-010-1692-9
   van Schie PEM, 2015, EUR J PAEDIATR NEURO, V19, P354, DOI 10.1016/j.ejpn.2015.01.005
NR 38
TC 33
Z9 36
U1 1
U2 21
PU SAGE PUBLICATIONS INC
PI THOUSAND OAKS
PA 2455 TELLER RD, THOUSAND OAKS, CA 91320 USA
SN 0883-0738
EI 1708-8283
J9 J CHILD NEUROL
JI J. Child Neurol.
PD NOV
PY 2017
VL 32
IS 13
BP 1065
EP 1073
DI 10.1177/0883073817726681
PG 9
WC Clinical Neurology; Pediatrics
WE Science Citation Index Expanded (SCI-EXPANDED)
SC Neurosciences & Neurology; Pediatrics
GA FK1FI
UT WOS:000413225500006
PM 28925315
DA 2024-09-06
ER

PT J
AU Jain, SV
   Pagano, L
   Gillam-Krakauer, M
   Slaughter, JC
   Pruthi, S
   Engelhardt, B
AF Jain, Siddharth V.
   Pagano, Lindsay
   Gillam-Krakauer, Maria
   Slaughter, James C.
   Pruthi, Sumit
   Engelhardt, Barbara
TI Cerebral regional oxygen saturation trends in infants with
   hypoxic-ischemic encephalopathy
SO EARLY HUMAN DEVELOPMENT
LA English
DT Article
DE HIE, neonatal encephalopathy, near-infrared, spectroscopy; Prognostic
   markers
ID AMPLITUDE-INTEGRATED EEG; NEAR-INFRARED SPECTROSCOPY; THERAPEUTIC
   HYPOTHERMIA; NEONATAL ENCEPHALOPATHY; ASPHYXIA; BIRTH;
   ELECTROENCEPHALOGRAPHY; OUTCOMES
AB Background: Neurological outcomes in neonatal hypoxic-ischemic encephalopathy (HIE) continue to be suboptimal despite therapeutic hypothermia (TH). Cerebral near-infrared spectroscopy provides real-time regional oxygen saturation (CrSO2) that may be a marker of adverse MRI findings and neurodevelopmental outcomes.
   Aim: The aim of this study was to examine the value of CrSO2 monitoring in infants with HIE undergoing TH.
   Study design and subjects: In this prospective study, CrSO2 was continuously recorded in 21 infants with HIE admitted for TH.
   Outcome measures: Brain MRI signal abnormalities at 2 weeks were scored in individual brain region and classified as none/mild, moderate and severe. 13 infants completed Bayley Scales of Infant Development (BSID) testing at 18-24 months.
   Results: Between 24 and 36 h of life, there was a significant increase in odds of having moderate-severe brain MRI abnormalities with higher absolute CrSO2 values. Per 10% increase in absolute CrSO2, the odds ratio for moderate-severe brain MRI abnormalities was greatest at 30 h (OR 3.78; confidence intervals (CI): 1.23-11.6, p = 0.011). CrSO2 increased more rapidly in infants with greater injury seen on MRI (0.20/h for MRI scores 0/1, by 0.48/h for MRI score 2, and by 0.68/h for MRI score 3, p = 0.05). At 30 h, absolute CrSO2 correlated significantly with abnormal MRI findings in basal ganglia (92% vs. 78%, p = 0.001), white matter (88% vs. 76%, p = 0.01), posterior limb of internal capsule.(92% vs. 78%, p = 0.001), and brain stem (94% vs. 80%, p = 0.03) but not with cortical injury (86% vs. 80%, p = 0.17). Higher CrSO2 beyond 24 h correlated with greater odds of worse BSID scores.
   Conclusions: Increasing CrSO2 is associated with moderate-severe brain injury as assessed by MRI. Higher absolute CrSO2 values during TH correlates with subcortical injury on MRI and poor neurodevelopmental outcomes in infants with HIE undergoing TH. CrSO2 can inform providers seeking early identification of patients at risk of worse injury who may benefit from further intervention.
C1 [Jain, Siddharth V.] Washington Univ, Sch Med, Dept Neurol, Div Pediat & Dev Neurol, St Louis, MO 63110 USA.
   [Pagano, Lindsay] Vanderbilt Univ, Dept Pediat, Div Pediat Neurol, Nashville, TN USA.
   [Gillam-Krakauer, Maria; Engelhardt, Barbara] Vanderbilt Univ, Dept Pediat, Div Neonatol, Nashville, TN USA.
   [Slaughter, James C.] Vanderbilt Univ, Dept Biostat, Nashville, TN 37235 USA.
   [Pruthi, Sumit] Vanderbilt Univ, Dept Pediat, Div Pediat Neuroradiol, Nashville, TN USA.
C3 Washington University (WUSTL); Vanderbilt University; Vanderbilt
   University; Vanderbilt University; Vanderbilt University
RP Jain, SV (corresponding author), 660 S Euclid Ave,Campus Box 8111, St Louis, MO 63110 USA.
EM jains@neuro.wustl.edu
RI Slaughter, James/KMY-7489-2024; Pagano, Lindsay/KRP-6520-2024
OI Slaughter, James/0000-0002-8770-980X; Pagano,
   Lindsay/0000-0002-2153-7187; Gillam-Krakauer, Maria/0000-0002-3552-9196
FU Covidien/Somanetics
FX BE has received funding from Covidien/Somanetics. The other authors have
   no conflict of interest to declare.
CR Ancora G, 2013, BRAIN DEV-JPN, V35, P26, DOI 10.1016/j.braindev.2011.09.008
   Ancora G, 2009, BRAIN DEV-JPN, V31, P442, DOI 10.1016/j.braindev.2008.06.003
   [Anonymous], 2014, CEREBRAL OXYGEN META, V34, P87
   [Anonymous], 2003, EFFECTS HYPOTHERMIA, V23, P513
   [Anonymous], 2007, ASSESSMENT INFANT BR, V61, P546
   Cilio MR, 2010, SEMIN FETAL NEONAT M, V15, P293, DOI 10.1016/j.siny.2010.02.002
   Gancia P, 2012, J MATERN-FETAL NEO M, V25, P94, DOI 10.3109/14767058.2012.715023
   Lemmers PMA, 2013, PEDIATR RES, V74, P180, DOI 10.1038/pr.2013.84
   Martinez-Biarge M, 2011, NEUROLOGY, V76, P2055, DOI 10.1212/WNL.0b013e31821f442d
   Martinez-Biarge M, 2010, EARLY HUM DEV, V86, P675, DOI 10.1016/j.earlhumdev.2010.08.013
   McNeill S, 2011, J PERINATOL, V31, P51, DOI 10.1038/jp.2010.71
   Murray DM, 2016, PEDIATRICS, V138, DOI 10.1542/peds.2016-0659
   Nehra V, 2009, J PERINAT MED, V37, P677, DOI 10.1515/JPM.2009.135
   Patra K., 2014, EJ NEONATOL RES
   Peng S, 2015, AM J PERINAT, V32, P555, DOI 10.1055/s-0034-1396692
   Sarkar S, 2008, J PERINATOL, V28, P117, DOI 10.1038/sj.jp.7211882
   SARNAT HB, 1976, ARCH NEUROL-CHICAGO, V33, P696, DOI 10.1001/archneur.1976.00500100030012
   Shankaran S, 2012, NEW ENGL J MED, V366, P2085, DOI 10.1056/NEJMoa1112066
   Shankaran S, 2011, PEDIATRICS, V128, pE112, DOI 10.1542/peds.2010-2036
   Shellhaas RA, 2013, NEUROLOGY, V81, P249, DOI 10.1212/WNL.0b013e31829bfe41
   ter Horst H, 2004, PEDIATR RES, V55, P1026, DOI 10.1203/01.pdr.0000127019.52562.8c
   Thoresen M, 2010, PEDIATRICS, V126, pE131, DOI 10.1542/peds.2009-2938
   Toet MC, 1999, ARCH DIS CHILD-FETAL, V81, pF19, DOI 10.1136/fn.81.1.F19
   Toet MC, 2006, PEDIATRICS, V117, P333, DOI 10.1542/peds.2005-0987
   Wintermark P, 2014, NEUROIMAGE, V85, P287, DOI 10.1016/j.neuroimage.2013.04.072
   Wu YW, 2016, PEDIATRICS, V137, DOI 10.1542/peds.2016-0191
NR 26
TC 33
Z9 35
U1 0
U2 4
PU ELSEVIER IRELAND LTD
PI CLARE
PA ELSEVIER HOUSE, BROOKVALE PLAZA, EAST PARK SHANNON, CO, CLARE, 00000,
   IRELAND
SN 0378-3782
EI 1872-6232
J9 EARLY HUM DEV
JI Early Hum. Dev.
PD OCT
PY 2017
VL 113
BP 55
EP 61
DI 10.1016/j.earlhumdev.2017.07.008
PG 7
WC Obstetrics & Gynecology; Pediatrics
WE Science Citation Index Expanded (SCI-EXPANDED)
SC Obstetrics & Gynecology; Pediatrics
GA FN1UF
UT WOS:000415776000009
PM 28772198
DA 2024-09-06
ER

PT J
AU Muniraman, H
   Gardner, D
   Skinner, J
   Paweletz, A
   Vayalakkad, A
   Chee, YH
   Clifford, C
   Sanka, S
   Venkatesh, V
   Curley, A
   Victor, S
   Turner, MA
   Clarke, P
AF Muniraman, Hemananda
   Gardner, Danielle
   Skinner, Jane
   Paweletz, Anna
   Vayalakkad, Anitha
   Chee, Ying Hui
   Clifford, Clare
   Sanka, Sunil
   Venkatesh, Vidheya
   Curley, Anna
   Victor, Suresh
   Turner, Mark A.
   Clarke, Paul
TI Biomarkers of hepatic injury and function in neonatal hypoxic ischemic
   encephalopathy and with therapeutic hypothermia
SO EUROPEAN JOURNAL OF PEDIATRICS
LA English
DT Article
DE Therapeutic hypothermia; Liver enzymes; C-reactive protein; Perinatal
   asphyxia; Biomarkers
ID WHOLE-BODY HYPOTHERMIA; PERINATAL ASPHYXIA; MODERATE HYPOTHERMIA; BIRTH
   ASPHYXIA; ENERGY FAILURE; DYSFUNCTION; DIAGNOSIS; INFANTS; TRIAL
AB Therapeutic hypothermia (TH) is now provided as standard care to infants with moderate-severe hypoxic ischemic encephalopathy (HIE). The role of TH in limiting neuronal injury is well recognized, but its effect on hepatic injury which occurs frequently in neonatal HIE is not known. Our objective was to characterize biomarkers of liver injury and function in the setting of neonatal HIE and to describe whether HIE severity and provision of TH influence these hepatic biomarkers. We performed a multicenter retrospective study and compared hepatic biomarkers obtained during the first postnatal week, according to the severity of HIE and whether treated with TH. Of a total of 361 infants with HIE, 223 (62%) received TH and 138 (38%) were managed at normal temperature. Most hepatic biomarkers and C-reactive protein (CRP) were significantly associated with the severity of HIE (p < 0.001). Infants treated with TH had lower peak alanine aminotransferase (ALT) concentrations (p = 0.025) and a delay in reaching peak CRP concentration (p < 0.001).
   Conclusion: We observed a significant association between the clinical grade of HIE and biomarkers of liver metabolism and function. Therapeutic hypothermia was associated with delayed CRP responses and with lower ALT concentrations and so may have the potential to modulate hepatic injury.
C1 [Muniraman, Hemananda; Sanka, Sunil; Clarke, Paul] Norfolk & Norwich Univ Hosp NHS Fdn Trust, Neonatal Unit, Norwich, Norfolk, England.
   [Muniraman, Hemananda] Univ Southern Calif, Los Angeles Cty Med Ctr, Keck Sch Med, Div Neonatol,Dept Pediat, Los Angeles, CA USA.
   [Gardner, Danielle; Paweletz, Anna; Turner, Mark A.] Liverpool Womens Hosp NHS Fdn Trust, Neonatal Unit, Liverpool, Merseyside, England.
   [Skinner, Jane; Clarke, Paul] Univ East Anglia, Norwich Med Sch, Norwich, Norfolk, England.
   [Vayalakkad, Anitha; Clifford, Clare] St Marys Hosp, Neonatal Unit, Cent Manchester NHS Fdn Trust, Manchester, Lancs, England.
   [Chee, Ying Hui; Venkatesh, Vidheya] Addenbrookes Hosp, Neonatal Unit, Cambridge Univ NHS Fdn Trust, Cambridge, England.
   [Curley, Anna] Natl Matern Hosp, Neonatal Unit, Dublin, Ireland.
   [Victor, Suresh] Kings Coll London, St Thomas Hosp, Div Imaging Sci & Biomed Engn, Kings Hlth Partners,Ctr Dev Brain, London, England.
   [Turner, Mark A.] Univ Liverpool, Inst Translat Med, Dept Womens & Childrens Hlth, Liverpool, Merseyside, England.
C3 Norfolk & Norwich University Hospitals NHS Foundation Trust; University
   of Southern California; University of East Anglia; University of
   Manchester; Cambridge University Hospitals NHS Foundation Trust;
   Addenbrooke's Hospital; University of Cambridge; National Maternity
   Hospital, Dublin; Guy's & St Thomas' NHS Foundation Trust; University of
   London; King's College London; University of Liverpool
RP Clarke, P (corresponding author), Norfolk & Norwich Univ Hosp NHS Fdn Trust, Neonatal Unit, Norwich, Norfolk, England.; Clarke, P (corresponding author), Univ East Anglia, Norwich Med Sch, Norwich, Norfolk, England.
EM hemanandkumar@gmail.com; dcgardner@doctors.org.uk;
   Jane.Skinner@uea.ac.uk; anna.paweletz@nhs.net; vayalakkad@hotmail.co.uk;
   ychee84@gmail.com; Clare.Clifford@cmft.nhs.uk; sunilsanka@gmail.com;
   vidheya76@yahoo.co.in; acurley@nmh.ie; suresh.victor@kcl.ac.uk;
   Mark.Turner@liverpool.ac.uk; paul.clarke@nnuh.nhs.uk
RI Victor, Suresh/JXN-3539-2024; Clarke, Paul/A-8528-2011; Muniraman,
   Hemananda Kumar/I-4878-2019
OI Clarke, Paul/0000-0001-6203-7632; Muniraman, Hemananda
   Kumar/0000-0003-0254-2607; Turner, Mark/0000-0002-5299-8656; Victor,
   Suresh/0000-0002-5314-7626
CR Azzopardi D, 2014, NEW ENGL J MED, V371, P140, DOI 10.1056/NEJMoa1315788
   Azzopardi DV, 2009, NEW ENGL J MED, V361, P1349, DOI 10.1056/NEJMoa0900854
   Barnett CP, 1997, PEDIATRICS, V99, P797, DOI 10.1542/peds.99.6.797
   Chakkarapani E, 2014, ARCH DIS CHILD-FETAL, V99, pF458, DOI 10.1136/archdischild-2013-305763
   Chhavi N, 2014, PEDIATR GASTROENTERO, V17, P162, DOI 10.5223/pghn.2014.17.3.162
   Choudhary M, 2015, CLIN MED INSIGHTS-PE, V9, P1, DOI 10.4137/CMPed.S21426
   Clarke P, 2015, PEDIATR DEVEL PATHOL, V18, P343, DOI 10.2350/15-02-1611-LET.1
   Edwards AD, 1995, BIOCHEM BIOPH RES CO, V217, P1193, DOI 10.1006/bbrc.1995.2895
   Eklund CM, 2009, ADV CLIN CHEM, V48, P111, DOI 10.1016/S0065-2423(09)48005-3
   Fanaroff and Martin's Neonatal-Perinatal Medicine, 2015, DIS FET INF
   GARLAND JS, 1988, CRIT CARE MED, V16, P1209, DOI 10.1097/00003246-198812000-00006
   Giannini EG, 2005, CAN MED ASSOC J, V172, P367, DOI 10.1503/cmaj.1040752
   GIBSON PR, 1984, AUST NZ J MED, V14, P822, DOI 10.1111/j.1445-5994.1984.tb03780.x
   Gluckman PD, 2005, LANCET, V365, P663, DOI 10.1016/S0140-6736(05)17946-X
   Hankins GDV, 2002, OBSTET GYNECOL, V99, P688, DOI 10.1016/S0029-7844(02)01959-2
   Islam M T, 2011, Mymensingh Med J, V20, P446
   Jacobs SE, 2013, COCHRANE DB SYST REV, DOI 10.1002/14651858.CD003311.pub3
   Jenkins DD, 2013, PEDIATR CRIT CARE ME, V14, P786, DOI 10.1097/PCC.0b013e3182975cc9
   Karlsson M, 2006, ACTA PAEDIATR, V95, P1405, DOI 10.1080/08035250600693488
   LACKMANN GM, 1993, ENZYME PROTEIN, V47, P160, DOI 10.1159/000468672
   Okumus N, 2015, AM J PERINAT, V32, P667, DOI 10.1055/s-0034-1393933
   Perrone S, 2010, PEDIATR NEUROL, V43, P236, DOI 10.1016/j.pediatrneurol.2010.05.009
   Shah P, 2004, ARCH DIS CHILD-FETAL, V89, P152, DOI 10.1136/adc.2002.023093
   Shang Y, 2014, EXP THER MED, V8, P1259, DOI 10.3892/etm.2014.1869
   Shankaran S, 2005, NEW ENGL J MED, V353, P1574, DOI 10.1056/NEJMcps050929
   Tarcan A, 2007, J MATERN-FETAL NEO M, V20, P407, DOI 10.1080/14767050701287459
   THORESEN M, 1995, PEDIATR RES, V37, P667, DOI 10.1203/00006450-199505000-00019
   Vejchapipat P, 2001, J PEDIATR SURG, V36, P269, DOI 10.1053/jpsu.2001.20687
   Xanthou M, 2002, ACTA PAEDIATR, V91, P92, DOI 10.1080/080352502320764256
NR 29
TC 37
Z9 38
U1 0
U2 5
PU SPRINGER
PI NEW YORK
PA 233 SPRING ST, NEW YORK, NY 10013 USA
SN 0340-6199
EI 1432-1076
J9 EUR J PEDIATR
JI Eur. J. Pediatr.
PD OCT
PY 2017
VL 176
IS 10
BP 1295
EP 1303
DI 10.1007/s00431-017-2956-2
PG 9
WC Pediatrics
WE Science Citation Index Expanded (SCI-EXPANDED)
SC Pediatrics
GA FG9IQ
UT WOS:000410752800002
PM 28741035
DA 2024-09-06
ER

PT J
AU Trivedi, SB
   Vesoulis, ZA
   Rao, R
   Liao, SM
   Shimony, JS
   McKinstry, RC
   Mathur, AM
AF Trivedi, Shamik B.
   Vesoulis, Zachary A.
   Rao, Rakesh
   Liao, Steve M.
   Shimony, Joshua S.
   McKinstry, Robert C.
   Mathur, Amit M.
TI A validated clinical MRI injury scoring system in neonatal
   hypoxic-ischemic encephalopathy
SO PEDIATRIC RADIOLOGY
LA English
DT Article
DE Brain; Hypoxic-ischemic encephalopathy; Magnetic resonance imaging;
   Neonates; Neurodevelopmental outcome; Scoring system
ID WHOLE-BODY HYPOTHERMIA; BRAIN-INJURY; PERINATAL ASPHYXIA; BAYLEY-III;
   NEWBORNS; INFANTS; LESIONS; PATTERNS
AB Deep nuclear gray matter injury in neonatal hypoxic-ischemic encephalopathy (HIE) is associated with worse neurodevelopmental outcomes. We previously published a qualitative MRI injury scoring system utilizing serial T1-weighted, T2-weighted and diffusion-weighted imaging (DWI), weighted for deep nuclear gray matter injury.
   To establish the validity of the MRI scoring system with neurodevelopmental outcome at 18-24 months.
   MRI scans from neonates with moderate to severe HIE treated with therapeutic hypothermia were evaluated. Signal abnormality was scored on T1-weighted, T2-weighted and DWI sequences and assessed using an established system in five regions: (a) subcortical: caudate nucleus, globus pallidus and putamen, thalamus and the posterior limb of the internal capsule; (b) white matter; (c) cortex, (d) cerebellum and (e) brainstem. MRI injury was graded as none, mild, moderate or severe. Inter-rater reliability was tested on a subset of scans by two independent and blinded neuroradiologists. Surviving infants underwent the Bayley Scales of Infant and Toddler Development-III (Bayley-III) at 18-24 months. Data were analyzed using univariate and multivariate linear and logistic regression.
   Fifty-seven eligible neonates underwent at least one MRI scan in the first 2 weeks of life. Mean postnatal age at scan 1 was 4 +/- 2 days in 50/57 (88%) neonates and 48/54 (89%) surviving infants underwent scan 2 at 10 +/- 2 days. In 54/57 (95%) survivors, higher MRI injury grades were significantly associated with worse outcomes in the cognitive, motor and language domains of the Bayley-III.
   A qualitative MRI injury scoring system weighted for deep nuclear gray matter injury is a significant predictor of neurodevelopmental outcome at 18-24 months in neonates with HIE.
C1 [Trivedi, Shamik B.; Vesoulis, Zachary A.; Rao, Rakesh; Liao, Steve M.; Mathur, Amit M.] Washington Univ, Sch Med, Edward Mallinckrodt Dept Pediat, Div Newborn Med, One Childrens Pl,Campus Box 8116, St Louis, MO 63110 USA.
   [Shimony, Joshua S.; McKinstry, Robert C.] Washington Univ, Sch Med, Mallinckrodt Inst Radiol, St Louis, MO USA.
C3 Washington University (WUSTL); Washington University (WUSTL)
RP Trivedi, SB (corresponding author), Washington Univ, Sch Med, Edward Mallinckrodt Dept Pediat, Div Newborn Med, One Childrens Pl,Campus Box 8116, St Louis, MO 63110 USA.
EM Trivedi_S@kids.wustl.edu
RI Vesoulis, Zachary/J-1879-2019; Trivedi, Shamik/AAO-3866-2020
OI Vesoulis, Zachary/0000-0001-8290-0069; 
FU Thrasher Foundation; Washington University KL2 program; Washington
   University Institute of Clinical and Translational Sciences KL2 Training
   Program [NIH/NCATS KL2 TR000450-08]; Eunice Kennedy Shriver National
   Institute of Child Health & Human Development of the National Institutes
   of Health [U54 HD087011]
FX The authors wish to thank Anthony Barton (no conflicts of interest) for
   his efforts in coordinating the project and the infants and families for
   their generous assistance and dedication. In addition, we are grateful
   for the support from the Thrasher Foundation and the Washington
   University KL2 program.; Funding was provided by the Thrasher
   Foundation, the Washington University Institute of Clinical and
   Translational Sciences KL2 Training Program (NIH/NCATS KL2 TR000450-08),
   and the Eunice Kennedy Shriver National Institute of Child Health &
   Human Development of the National Institutes of Health under award
   number U54 HD087011 to the Intellectual and Developmental Disabilities
   Research Center at Washington University.
CR Azzopardi D, 2010, SEMIN FETAL NEONAT M, V15, P261, DOI 10.1016/j.siny.2010.03.001
   Barkovich AJ, 2006, NEUROIMAG CLIN N AM, V16, P117, DOI 10.1016/j.nic.2005.10.003
   Barkovich AJ, 1998, AM J NEURORADIOL, V19, P143
   Barnett A, 2002, NEUROPEDIATRICS, V33, P242, DOI 10.1055/s-2002-36737
   Bednarek N, 2012, NEUROLOGY, V78, P1420, DOI 10.1212/WNL.0b013e318253d589
   Bell E, 2015, J CHILD NEUROL, V30, P174, DOI 10.1177/0883073814531821
   Bonifacio SI, 2011, J PEDIATR-US, V158, P360, DOI 10.1016/j.jpeds.2010.09.003
   Chalak LF, 2014, J PERINATOL, V34, P629, DOI 10.1038/jp.2014.67
   Chau V, 2014, CURR PEDIATR REV, V10, P28, DOI 10.2174/157339631001140408120336
   Cowan F, 2003, LANCET, V361, P736, DOI 10.1016/S0140-6736(03)12658-X
   D'Alton ME, 2014, OBSTET GYNECOL, V123, P896
   de Vries LS, 2010, ARCH DIS CHILD-FETAL, V95, pF220, DOI 10.1136/adc.2008.148205
   de Vries LS, 2010, NEURORADIOLOGY, V52, P555, DOI 10.1007/s00234-010-0674-9
   Gano D, 2013, PEDIATR RES, V74, P82, DOI 10.1038/pr.2013.69
   Gonzalez FF, 2006, ARCH DIS CHILD-FETAL, V91, pF454, DOI 10.1136/adc.2005.092445
   Hunt RW, 2004, PEDIATRICS, V114, P999, DOI 10.1542/peds.2003-0935-L
   Jacobs S, 2007, COCHRANE DB SYST REV, DOI 10.1002/14651858.CD003311.pub2
   Johnson S, 2014, PEDIATR RES, V75, P670, DOI 10.1038/pr.2014.10
   Massaro AN, 2010, J PERINATOL, V30, P596, DOI 10.1038/jp.2010.7
   Mathur AM, 2008, PEDIATR RADIOL, V38, P260, DOI 10.1007/s00247-007-0705-9
   McKinstry RC, 2002, NEUROLOGY, V59, P824, DOI 10.1212/WNL.59.6.824
   Mercuri E, 2002, NEUROPEDIATRICS, V33, P150, DOI 10.1055/s-2002-33412
   Miller SP, 2005, J PEDIATR-US, V146, P453, DOI 10.1016/j.jpeds.2004.12.026
   Mulkey SB, 2012, PEDIATR NEUROL, V47, P101, DOI 10.1016/j.pediatrneurol.2012.05.009
   Rutherford MA, 1998, PEDIATRICS, V102, P323, DOI 10.1542/peds.102.2.323
   Rutherford M, 2006, PEDIATR RADIOL, V36, P582, DOI 10.1007/s00247-006-0164-8
   Rutherford M, 2010, LANCET NEUROL, V9, P39, DOI 10.1016/S1474-4422(09)70295-9
   Shankaran S, 2005, NEW ENGL J MED, V353, P1574, DOI 10.1056/NEJMcps050929
   Shankaran S, 2012, ARCH DIS CHILD-FETAL, V97, pF398, DOI 10.1136/archdischild-2011-301524
   Skranes JH, 2015, ACTA PAEDIATR, V104, P752, DOI 10.1111/apa.13016
   Thayyil S, 2010, PEDIATRICS, V125, pE382, DOI 10.1542/peds.2009-1046
   Volpe J.J., 2001, Hypoxic-ischemic encephalopathy: Biochemical and physiological aspects Neurology of the newborn, V4th
   Wintermark P, 2011, ARCH DIS CHILD-FETAL, V96, pF36, DOI 10.1136/adc.2010.184291
NR 33
TC 80
Z9 83
U1 0
U2 5
PU SPRINGER
PI NEW YORK
PA 233 SPRING ST, NEW YORK, NY 10013 USA
SN 0301-0449
EI 1432-1998
J9 PEDIATR RADIOL
JI Pediatr. Radiol.
PD OCT
PY 2017
VL 47
IS 11
BP 1491
EP 1499
DI 10.1007/s00247-017-3893-y
PG 9
WC Pediatrics; Radiology, Nuclear Medicine & Medical Imaging
WE Science Citation Index Expanded (SCI-EXPANDED)
SC Pediatrics; Radiology, Nuclear Medicine & Medical Imaging
GA FH9UY
UT WOS:000411560400016
PM 28623417
OA Green Accepted
DA 2024-09-06
ER

PT J
AU Wagenaar, N
   Nijboer, CH
   van Bel, F
AF Wagenaar, Nienke
   Nijboer, Cora H.
   van Bel, Frank
TI Repair of neonatal brain injury: bringing stem cell-based therapy into
   clinical practice
SO DEVELOPMENTAL MEDICINE AND CHILD NEUROLOGY
LA English
DT Review
ID MARROW STROMAL CELLS; TRANSPLANTATION; STROKE; EXPRESSION;
   DIFFERENTIATION; PROLIFERATION; ISCHEMIA; DELIVERY; PROMOTE; SAFETY
AB Hypoxic-ischaemic brain injury is one of most important causes of neonatal mortality and long-term neurological morbidity in infants born at term. At present, only hypothermia in infants with perinatal hypoxic-ischaemic encephalopathy has shown benefit as a neuroprotective strategy. Otherwise, current treatment options for neonatal brain injury mainly focus on controlling (associated) symptoms. Regeneration of the injured neonatal brain with stem cell-based therapies is emerging and experimental results are promising. At present, increasing efforts are made to bring stem cell-based therapies to the clinic. Among all progenitor cell types, mesenchymal stromal (stem) cells seem to be most promising for human use given their neuroregenerative properties and favourable safety profile. This review summarizes the actual state, potential hurdles and possibilities of stem cell-based therapy for neonatal brain injury in the clinical setting. An early version of this paper was presented at the Groningen Early Intervention Meeting which was held in April 2016.
C1 [Wagenaar, Nienke; van Bel, Frank] Univ Med Ctr Utrecht, Wilhelmina Childrens Hosp, Dept Neonatol, Utrecht, Netherlands.
   [Nijboer, Cora H.] Univ Med Ctr Utrecht, Lab NeuroImmunol & Dev Origins Dis, Utrecht, Netherlands.
C3 Wilhelmina Kinderziekenhuis; Utrecht University; Utrecht University
   Medical Center; Utrecht University; Utrecht University Medical Center
RP van Bel, F (corresponding author), Univ Med Ctr Utrecht, Wilhelmina Childrens Hosp, Internal Mail KE 04-123-1,POB 85090, NL-3508 AB Utrecht, Netherlands.
EM f.vanbel@umcutrecht.nl
OI Nijboer, Cora/0000-0003-1223-1861
CR Bang OY, 2005, ANN NEUROL, V57, P874, DOI 10.1002/ana.20501
   Björklund LM, 2002, P NATL ACAD SCI USA, V99, P2344, DOI 10.1073/pnas.022438099
   Bonestroo HJC, 2015, DEV NEUROSCI-BASEL, V37, P78, DOI 10.1159/000368770
   Chabrier S, 2016, J PEDIATR-US, V172, P156, DOI 10.1016/j.jpeds.2016.01.069
   Chang YS, 2014, J PEDIATR-US, V164, P966, DOI 10.1016/j.jpeds.2013.12.011
   Chapman CD, 2013, PHARM RES-DORDR, V30, P2475, DOI 10.1007/s11095-012-0915-1
   Chen JL, 2003, J NEUROSCI RES, V73, P778, DOI 10.1002/jnr.10691
   Chen MY, 2009, EXP HEMATOL, V37, P629, DOI 10.1016/j.exphem.2009.02.003
   Comi AM, 2008, PEDIATR NEUROL, V38, P86, DOI 10.1016/j.pediatrneurol.2007.10.007
   Cotten CM, 2014, J PEDIATR-US, V164, P973, DOI 10.1016/j.jpeds.2013.11.036
   Danielyan L, 2009, EUR J CELL BIOL, V88, P315, DOI 10.1016/j.ejcb.2009.02.001
   Dezawa M, 2004, J CLIN INVEST, V113, P1701, DOI 10.1172/JCI200420935
   Dominici M, 2006, CYTOTHERAPY, V8, P315, DOI 10.1080/14653240600855905
   Donega V, 2015, PEDIATR RES, V78, P520, DOI 10.1038/pr.2015.145
   Donega V, 2014, EXP NEUROL, V261, P53, DOI 10.1016/j.expneurol.2014.06.009
   Donega V, 2013, PLOS ONE, V8, DOI 10.1371/journal.pone.0051253
   Escolar ML, 2005, NEW ENGL J MED, V352, P2069, DOI 10.1056/NEJMoa042604
   Fischer UM, 2009, STEM CELLS DEV, V18, P683, DOI 10.1089/scd.2008.0253
   Fleiss B, 2014, CLIN PERINATOL, V41, P133, DOI 10.1016/j.clp.2013.09.002
   Hass R, 2011, CELL COMMUN SIGNAL, V9, DOI 10.1186/1478-811X-9-12
   Honmou O, 2011, BRAIN, V134, P1790, DOI 10.1093/brain/awr063
   Itskovitz-Eldor J, 2000, MOL MED, V6, P88, DOI 10.1007/BF03401776
   Jacobs S, 2005, PEDIATR RES, V58, P385, DOI 10.1203/00006450-200508000-00209
   Lalu MM, 2012, PLOS ONE, V7, DOI 10.1371/journal.pone.0047559
   Lee JA, 2010, PEDIATR RES, V67, P42, DOI 10.1203/PDR.0b013e3181bf594b
   Liu KM, 2014, MICROVASC RES, V92, P10, DOI 10.1016/j.mvr.2014.01.008
   Okazaki T, 2008, NEUROSCI LETT, V430, P109, DOI 10.1016/j.neulet.2007.10.046
   Pappas A, 2015, PEDIATRICS, V135, pE624, DOI 10.1542/peds.2014-1566
   Qu RJ, 2007, NEUROPATHOLOGY, V27, P355, DOI 10.1111/j.1440-1789.2007.00792.x
   Semple BD, 2013, PROG NEUROBIOL, V106, P1, DOI 10.1016/j.pneurobio.2013.04.001
   Sun J, 2010, TRANSFUSION, V50, P1980, DOI 10.1111/j.1537-2995.2010.02720.x
   Sun JM, 2015, PEDIATR RES, V78, P712, DOI 10.1038/pr.2015.161
   Uccelli A, 2008, NAT REV IMMUNOL, V8, P726, DOI 10.1038/nri2395
   van Bel F, 2016, SEMIN PERINATOL, V40, P152, DOI 10.1053/j.semperi.2015.12.003
   van Velthoven CTJ, 2012, PEDIATR RES, V71, P474, DOI 10.1038/pr.2011.64
   van Velthoven CTJ, 2011, BRAIN BEHAV IMMUN, V25, P1342, DOI 10.1016/j.bbi.2011.03.021
   van Velthoven CTJ, 2010, BRAIN BEHAV IMMUN, V24, P387, DOI 10.1016/j.bbi.2009.10.017
   Wei ZZ, 2015, CELL TRANSPLANT, V24, P391, DOI 10.3727/096368915X686887
   Yoo SW, 2008, EXP MOL MED, V40, P387, DOI 10.3858/emm.2008.40.4.387
NR 39
TC 29
Z9 30
U1 0
U2 9
PU WILEY
PI HOBOKEN
PA 111 RIVER ST, HOBOKEN 07030-5774, NJ USA
SN 0012-1622
EI 1469-8749
J9 DEV MED CHILD NEUROL
JI Dev. Med. Child Neurol.
PD OCT
PY 2017
VL 59
IS 10
BP 997
EP 1003
DI 10.1111/dmcn.13528
PG 7
WC Clinical Neurology; Pediatrics
WE Science Citation Index Expanded (SCI-EXPANDED)
SC Neurosciences & Neurology; Pediatrics
GA FH7JQ
UT WOS:000411363900010
PM 28786482
OA Bronze
DA 2024-09-06
ER

PT J
AU Brotschi, B
   Gunny, R
   Rethmann, C
   Held, U
   Latal, B
   Hagmann, C
AF Brotschi, B.
   Gunny, R.
   Rethmann, C.
   Held, U.
   Latal, B.
   Hagmann, C.
CA Natl Asphyxia Cooling Register Grp
TI Relationship between temperature variability and brain injury on
   magnetic resonance imaging in cooled newborn infants after perinatal
   asphyxia
SO JOURNAL OF PERINATOLOGY
LA English
DT Article
ID HYPOXIC-ISCHEMIC ENCEPHALOPATHY; WHOLE-BODY HYPOTHERMIA; NEONATAL
   ENCEPHALOPATHY; CHILDHOOD OUTCOMES; CARDIAC-ARREST; MANAGEMENT; SEVERITY
AB OBJECTIVE: The objective of the study was whether temperature management during therapeutic hypothermia correlates with the severity of brain injury assessed on magnetic resonance imaging in term infants with hypoxic-ischemic encephalopathy.
   STUDY DESIGN: Prospectively collected register data from the National Asphyxia and Cooling Register of Switzerland were analyzed.
   RESULT: Fifty-five newborn infants were cooled for 72 h with a target temperature range of 33 to 34 degrees C. Individual temperature variability (odds ratio (OR) 40.17 (95% confidence interval (CI) 1.37 to 1037.67)) and percentage of temperatures within the target range (OR 0.95 (95% CI 0.90 to 0.98)) were associated with the severity of brain injury seen on magnetic resonance imaging (MRI). Neither the percentage of measured temperatures above (OR 1.08 (95% CI 0.96 to 1.21)) nor below (OR 0.99 (95% CI 0.92 to 1.07) the target range was associated with the severity of brain injury seen on MRI.
   CONCLUSION: In a national perinatal asphyxia cohort, temperature variability and percentage of temperatures within the target temperature range were associated with the severity of brain injury.
C1 [Brotschi, B.] Univ Childrens Hosp Zurich, Dept Pediat & Neonatal Intens Care, CH-8032 Zurich, Switzerland.
   [Gunny, R.] Great Ormond St Hosp Children NHS Fdn Trust, Dept Pediat Radiol, London, England.
   [Rethmann, C.] Univ Childrens Hosp Zurich, Dept Radiol, Zurich, Switzerland.
   [Held, U.] Univ Hosp Zurich, Horten Ctr Patient Oriented Res & Knowledge Trans, Zurich, Switzerland.
   [Latal, B.] Univ Childrens Hosp Zurich, Child Dev Ctr, Zurich, Switzerland.
   [Hagmann, C.] Univ Hosp Zurich, Dept Neonatol, Zurich, Switzerland.
C3 University Children's Hospital Zurich; University of London; University
   College London; Great Ormond Street Hospital for Children NHS Foundation
   Trust; University Children's Hospital Zurich; University of Zurich;
   University Zurich Hospital; University Children's Hospital Zurich;
   University of Zurich; University Zurich Hospital
RP Brotschi, B (corresponding author), Univ Childrens Hosp Zurich, Dept Pediat & Neonatal Intens Care, CH-8032 Zurich, Switzerland.
EM Barbara.brotschi@kispi.uzh.ch
RI Latal, Bea/LEM-3359-2024; Held, Ulrike/O-8328-2019
OI Held, Ulrike/0000-0003-3105-5840; Schneider,
   Juliane/0000-0001-6849-6178; Brotschi, Barbara/0000-0002-4472-5199;
   Hagmann, Cornelia/0000-0003-2647-9809
FU 'Filling the Gap' Program at the University of Zurich, Switzerland
FX We would like to thank Professor Frances Cowan for carefully reviewing
   this manuscript for its scientific content. The National Asphyxia and
   Cooling Register group: Aarau: Cantonal Hospital Aarau, Children's
   Clinic, Department of Neonatology (Th. Voelcker, Ph. Meyer); Basel:
   University Children's Hospital Basel (UKBB), Department of Neonatology
   (SM Schulzke, S Wellmann); Berne: University Hospital Berne, Department
   of Pediatric Intensive care (B Wagner, K Daetwyler); Chur: Children's
   Hospital Chur, Department of Neonatology (W Bar, B Schauer); Lausanne:
   University Hospital (CHUV), Department of Neonatology (J-F Tolsa, A
   Truttmann, J Schneider); Geneva: University Hospital (HUG), Division of
   Neonatology (RE Pfister); Lucerne: Children's Hospital of Lucerne,
   Neonatal and Pediatric Intensive Care Unit (TM Berger, M Fontana); St
   Gallen: Children's Hospital St Gallen, Neonatal and Pediatric Intensive
   Care Unit (JP Micallef, I Hoigne); Zurich: University Hospital Zurich
   (3), Department of Neonatology (D Bassler, G Natalucci, M Adams); and
   University Children's Hospital Zurich, Department of Intensive Care and
   Neonatology (B Frey, V Bernet). BB was supported by a grant of the
   'Filling the Gap' Program at the University of Zurich, Switzerland.
CR Azzopardi D, 2014, NEW ENGL J MED, V371, P140, DOI 10.1056/NEJMoa1315788
   Barkovich AJ, 1998, AM J NEURORADIOL, V19, P143
   Brotschi B, 2015, EARLY HUM DEV, V91, P277, DOI 10.1016/j.earlhumdev.2015.02.009
   BUSTO R, 1987, J CEREBR BLOOD F MET, V7, P729, DOI 10.1038/jcbfm.1987.127
   Jacobs S, 2007, COCHRANE DB SYST REV, DOI 10.1002/14651858.CD003311.pub2
   Laptook A, 2008, PEDIATRICS, V122, P491, DOI 10.1542/peds.2007-1673
   Laptook AR, 2013, ANN NEUROL, V73, P520, DOI 10.1002/ana.23843
   Nielsen N, 2013, NEW ENGL J MED, V369, P2197, DOI 10.1056/NEJMoa1310519
   Rutherford MA, 1998, PEDIATRICS, V102, P323, DOI 10.1542/peds.102.2.323
   Sarkar S, 2012, ARCH DIS CHILD-FETAL, V97, pF335, DOI 10.1136/fetalneonatal-2011-300964
   SARNAT HB, 1976, ARCH NEUROL-CHICAGO, V33, P696, DOI 10.1001/archneur.1976.00500100030012
   Shankaran S, 2014, JAMA-J AM MED ASSOC, V312, P2629, DOI 10.1001/jama.2014.16058
   Shankaran S, 2012, NEW ENGL J MED, V366, P2085, DOI 10.1056/NEJMoa1112066
   Shankaran S, 2012, J PEDIATR-US, V160, P567, DOI 10.1016/j.jpeds.2011.09.018
   Shankaran S, 2012, PEDIATR CRIT CARE ME, V13, P53, DOI 10.1097/PCC.0b013e31821926bc
   Tagin MA, 2012, ARCH PEDIAT ADOL MED, V166, P558, DOI 10.1001/archpediatrics.2011.1772
   Thoresen M, 2015, SEMIN FETAL NEONAT M, V20, P65, DOI 10.1016/j.siny.2015.01.003
   Wood T, 2016, SCI REP-UK, V6, DOI 10.1038/srep23430
   Zeiner A, 2001, ARCH INTERN MED, V161, P2007, DOI 10.1001/archinte.161.16.2007
NR 19
TC 4
Z9 6
U1 1
U2 7
PU NATURE PUBLISHING GROUP
PI NEW YORK
PA 75 VARICK ST, 9TH FLR, NEW YORK, NY 10013-1917 USA
SN 0743-8346
EI 1476-5543
J9 J PERINATOL
JI J. Perinatol.
PD SEP
PY 2017
VL 37
IS 9
BP 1032
EP 1037
DI 10.1038/jp.2017.96
PG 6
WC Obstetrics & Gynecology; Pediatrics
WE Science Citation Index Expanded (SCI-EXPANDED)
SC Obstetrics & Gynecology; Pediatrics
GA FG3EW
UT WOS:000410020600009
PM 28617423
DA 2024-09-06
ER

PT J
AU Lemyre, B
   Ly, L
   Chau, V
   Chacko, A
   Barrowman, N
   Whyte, H
   Miller, SP
AF Lemyre, Brigitte
   Ly, Linh
   Chau, Vann
   Chacko, Anil
   Barrowman, Nicholas
   Whyte, Hilary
   Miller, Steven P.
TI Initiation of passive cooling at referring centre is most predictive of
   achieving early therapeutic hypothermia in asphyxiated newborns
SO PAEDIATRICS & CHILD HEALTH
LA English
DT Article
DE Asphyxia; Hypothermia; Newborn
ID HYPOXIC-ISCHEMIC ENCEPHALOPATHY; WHOLE-BODY HYPOTHERMIA; NEONATAL
   ENCEPHALOPATHY; FETAL SHEEP; POSTISCHEMIC SEIZURES; CEREBRAL
   HYPOTHERMIA; TERM NEWBORNS; TRANSPORT; TEMPERATURE; INJURY
AB Objective: To identify factors associated with early initiation and achievement of therapeutic hypothermia (TH) in newborns with hypoxic-ischemic encephalopathy (HIE).
   Methods: Retrospective cohort study of newborns who received TH according to National Institute of Child Health and Human Development (NICHD) criteria in two academic level 3 Neonatal Intensive Care Units (NICU) between 2009 and 2013. All infants were transported by a neonatal transport team (NNTT). Multivariate linear regression including who initiated cooling and degree of resuscitation in the model was performed.
   Results: Two hundred and seven infants were included. Waiting for advice from a tertiary care NICU was independently associated with a 50 minute delay in the median time of initiation of TH. The need for extensive resuscitation (cardiopulmonary resuscitation [CPR] or epinephrine) was independently associated with a reduction of 43 minutes in the median time to reach target core temperature. Log-transformed time to initiation of TH was associated with time to reach target core temperature (P<0.001). A doubling of time to initiation of TH corresponds to a 24% (95% CI 18% to 30%) increase in median time to reach target core temperature.
   Conclusions: Initiating passive cooling at the referring centre, before transfer, is critical to faster achievement of target core temperature in asphyxiated infants. Greater outreach education and development of clinical care pathways are needed to improve optimal delivery of TH to enhance outcome.
C1 [Lemyre, Brigitte] Childrens Hosp Eastern Ontario, Dept Pediat, Ottawa, ON, Canada.
   [Lemyre, Brigitte] Univ Ottawa, Ottawa, ON, Canada.
   [Ly, Linh; Chacko, Anil; Whyte, Hilary] Hosp Sick Children, Dept Pediat Neonatol, Toronto, ON, Canada.
   [Ly, Linh; Chau, Vann; Chacko, Anil; Whyte, Hilary; Miller, Steven P.] Univ Toronto, Toronto, ON, Canada.
   [Chau, Vann; Miller, Steven P.] Hosp Sick Children, Dept Pediat Neurol, Toronto, ON, Canada.
   [Chau, Vann; Whyte, Hilary; Miller, Steven P.] Neurosci & Mental Hlth Res Inst, Toronto, ON, Canada.
   [Barrowman, Nicholas] Childrens Hosp Eastern Ontario, Res Inst, Ottawa, ON, Canada.
C3 University of Ottawa; Children's Hospital of Eastern Ontario; University
   of Ottawa; University of Toronto; Hospital for Sick Children (SickKids);
   University of Toronto; University of Toronto; Hospital for Sick Children
   (SickKids); University of Ottawa; Children's Hospital of Eastern Ontario
RP Lemyre, B (corresponding author), Childrens Hosp Eastern Ontario, Div Neonatol, Dept Pediat, Ottawa, ON K1H 8L1, Canada.
EM blemyre@toh.on.ca
RI Lemyre, Brigitte/I-2571-2019; Barrowman, Nick/AAL-3166-2020
OI Lemyre, Brigitte/0000-0003-2743-0417; Barrowman,
   Nick/0000-0002-4704-9595; Miller, Steven/0000-0001-9102-9105
CR Akula VP, 2015, J PEDIATR-US, V166, P856, DOI 10.1016/j.jpeds.2014.12.061
   Azzopardi DV, 2009, NEW ENGL J MED, V361, P1349, DOI 10.1056/NEJMoa0900854
   BURNARD ED, 1958, BRIT MED J, V2, P1197, DOI 10.1136/bmj.2.5106.1197
   Chaudhary R, 2013, PEDIATRICS, V132, P841, DOI 10.1542/peds.2013-1686
   Fairchild K, 2010, J PERINATOL, V30, P324, DOI 10.1038/jp.2009.168
   Gagne-Loranger M, 2016, AM J PERINAT, V33, P195, DOI 10.1055/s-0035-1563712
   Gunn AJ, 1999, PEDIATR RES, V46, P274, DOI 10.1203/00006450-199909000-00005
   Gunn AJ, 1998, PEDIATRICS, V102, P1098, DOI 10.1542/peds.102.5.1098
   Hallberg B, 2009, ACTA PAEDIATR, V98, P942, DOI 10.1111/j.1651-2227.2009.01303.x
   Jacobs S, 2007, COCHRANE DB SYST REV, DOI 10.1002/14651858.CD003311.pub2
   Jacobs SE, 2011, ARCH PEDIAT ADOL MED, V165, P692, DOI 10.1001/archpediatrics.2011.43
   Kendall GS, 2010, ARCH DIS CHILD-FETAL, V95, pF408, DOI 10.1136/adc.2010.187211
   Nelson KB, 2012, PEDIATRICS, V130, P878, DOI 10.1542/peds.2012-0714
   O'Reilly D, 2013, J PERINATOL, V33, P435, DOI 10.1038/jp.2012.138
   Papile LA, 2014, PEDIATRICS, V133, P1146, DOI 10.1542/peds.2014-0899
   Peliowski-Davidovich A, 2012, PAED CHILD HEALT-CAN, V17, P41, DOI 10.1093/pch/17.1.41
   Roelfsema V, 2004, J CEREBR BLOOD F MET, V24, P877, DOI 10.1097/01.WCB.0000123904.17746.92
   Sabir H, 2012, STROKE, V43, P3364, DOI 10.1161/STROKEAHA.112.674481
   Shankaran S, 2005, NEW ENGL J MED, V353, P1574, DOI 10.1056/NEJMcps050929
   Shankaran S, 2012, PEDIATR CRIT CARE ME, V13, P53, DOI 10.1097/PCC.0b013e31821926bc
   Tagin MA, 2012, ARCH PEDIAT ADOL MED, V166, P558, DOI 10.1001/archpediatrics.2011.1772
   Thoresen M, 2015, SEMIN FETAL NEONAT M, V20, P66, DOI 10.1016/j.siny.2015.01.002
   Thoresen M, 2013, NEONATOLOGY, V104, P228, DOI 10.1159/000353948
NR 23
TC 10
Z9 11
U1 1
U2 2
PU OXFORD UNIV PRESS INC
PI CARY
PA JOURNALS DEPT, 2001 EVANS RD, CARY, NC 27513 USA
SN 1205-7088
EI 1918-1485
J9 PAED CHILD HEALT-CAN
JI Paediatr. Child Health
PD SEP
PY 2017
VL 22
IS 5
BP 264
EP 268
DI 10.1093/pch/pxx062
PG 5
WC Pediatrics
WE Science Citation Index Expanded (SCI-EXPANDED)
SC Pediatrics
GA FA0GN
UT WOS:000405109600008
PM 29479231
OA Green Published, Bronze
DA 2024-09-06
ER

PT J
AU Zhang, W
   Ma, J
   Danzeng, QZ
   Tang, Y
   Lu, MZ
   Kang, Y
AF Zhang, Wei
   Ma, Jing
   Danzeng, Quzhen
   Tang, Yue
   Lu, Meizhu
   Kang, Yan
TI Safety of Moderate Hypothermia for Perinatal Hypoxic-Ischemic
   Encephalopathy: A Meta-analysis
SO PEDIATRIC NEUROLOGY
LA English
DT Article
DE hypothermia; hypoxic-ischemic encephalopathy; infants; side effects
ID RANDOMIZED-CONTROLLED-TRIAL; WHOLE-BODY HYPOTHERMIA; THERAPEUTIC
   HYPOTHERMIA; NEONATAL ENCEPHALOPATHY; SYSTEMIC HYPOTHERMIA; MILD
   HYPOTHERMIA; NEWBORN-INFANTS; CLINICAL-TRIAL; ASPHYXIA; TERM
AB BACKGROUND: We investigated the safety of therapeutic hypothermia during intervention in infants with hypoxic-ischemic encephalopathy (HIE). METHODS: The MEDLINE, EMBASE, PubMed, and the Cochrane Central Register of Controlled Trials from onset to November 30, 2016 were searched for studies on perinatal HIE. Randomized controlled trials comparing the use of therapeutic hypothermia with normothermia for perinatal HIE were included in the study. Safety and efficacy data for therapeutic hypothermia in 1806 infants with HIE were included in this meta-analysis. The primary outcomes were safety variables, and the secondary outcomes were efficacy variables. A fixed-effect model was used to perform the meta-analysis. Risk ratios (RR), risk differences (RD), and 95% confidence intervals (CI) were calculated. RESULTS: Thirteen trials, including 1806 infants, contained information on safety and efficacy variables. Moderate hypothermia significantly increased the risk of thrombocytopenia (RR 1.18, 95% CI 1.02 to 1.37, P = 0.03; RD 0.06, 95% CI -0.02 to 0.09) and cardiac arrhythmia (RR 2.52, 95% CI 1.62 to 3.93, P < 0.0001; RD 0.19, 95% CI 0.09 to 0.03) during intervention. CONCLUSIONS: In infants with HIE, the application of therapeutic hypothermia increases the risk of thrombocytopenia and cardiac arrhythmia during intervention.
C1 [Zhang, Wei; Ma, Jing; Danzeng, Quzhen; Tang, Yue; Lu, Meizhu; Kang, Yan] Sichuan Univ, West China Hosp, Dept Crit Care Med, Chengdu, Sichuan, Peoples R China.
   [Zhang, Wei] Zunyi Med Coll, Affiliated Hosp, Dept Crit Care Med, Zunyi, Guizhou, Peoples R China.
C3 Sichuan University; Zunyi Medical University
RP Zhang, W (corresponding author), Med Coll, Affiliated Hosp, Dept Crit Care Med, 149 Dalian Rd, Zunyi 563000, Guizhou, Peoples R China.
EM zhangwei_hxicu@163.com
CR Akisu M, 2003, PROSTAG LEUKOTR ESS, V69, P45, DOI 10.1016/S0952-3278(03)00055-3
   Akula V, 2014, J INVEST MED, V62, P210
   Al Faleh K, 2009, BMC PEDIATR, V9, DOI 10.1186/1471-2431-9-38
   Azzopardi DV, 2009, NEW ENGL J MED, V361, P1349, DOI 10.1056/NEJMoa0900854
   Baserga MC, 2015, PEDIATR RES, V78, P315, DOI 10.1038/pr.2015.101
   Battin MR, 2001, PEDIATRICS, V107, P480, DOI 10.1542/peds.107.3.480
   Bharadwaj SK, 2012, J TROP PEDIATRICS, V58, P382, DOI 10.1093/tropej/fms005
   Edwards AD, 2010, BMJ-BRIT MED J, V340, DOI 10.1136/bmj.c363
   Eicher DJ, 2005, PEDIATR NEUROL, V32, P11, DOI 10.1016/j.pediatrneurol.2004.06.014
   FINER NN, 1981, J PEDIATR-US, V98, P112, DOI 10.1016/S0022-3476(81)80555-0
   Gane BD, 2014, J TROP PEDIATRICS, V60, P134, DOI 10.1093/tropej/fmt098
   Gluckman PD, 2005, LANCET, V365, P663, DOI 10.1016/S0140-6736(05)17946-X
   Gunn AJ, 1998, EARLY HUM DEV, V53, P19, DOI 10.1016/S0378-3782(98)00033-4
   Gunn AJ, 1998, PEDIATRICS, V102, P885, DOI 10.1542/peds.102.4.885
   Jacobs S, 2007, COCHRANE DB SYST REV, DOI 10.1002/14651858.CD003311.pub2
   Jacobs SE, 2011, ARCH PEDIAT ADOL MED, V165, P692, DOI 10.1001/archpediatrics.2011.43
   Jenkins DD, 2013, PEDIATR CRIT CARE ME, V14, P786, DOI 10.1097/PCC.0b013e3182975cc9
   Joy R, 2013, J TROP PEDIATRICS, V59, P17, DOI 10.1093/tropej/fms036
   Lawn J, 2005, B WORLD HEALTH ORGAN, V83, P409
   Li Tongchuan, 2009, Hosp Pract (1995), V37, P147, DOI 10.3810/hp.2009.12.269
   Lin ZL, 2006, J PERINATOL, V26, P180, DOI 10.1038/sj.jp.7211412
   Roberts JK, 2015, CLIN PHARMACOKINET, V54, P1237, DOI 10.1007/s40262-015-0286-y
   Robertson NJ, 2008, LANCET, V372, P801, DOI 10.1016/S0140-6736(08)61329-X
   SARNAT HB, 1976, ARCH NEUROL-CHICAGO, V33, P696, DOI 10.1001/archneur.1976.00500100030012
   Shah PS, 2007, ARCH PEDIAT ADOL MED, V161, P951, DOI 10.1001/archpedi.161.10.951
   Shankaran S, 2002, PEDIATRICS, V110, P377, DOI 10.1542/peds.110.2.377
   Shankaran S, 2005, NEW ENGL J MED, V353, P1574, DOI 10.1056/NEJMcps050929
   Simbruner G, 2010, PEDIATRICS, V126, pE771, DOI 10.1542/peds.2009-2441
   Sun JQ, 2012, ACTA PAEDIATR, V101, pe316, DOI 10.1111/j.1651-2227.2012.02679.x
   Zhou WH, 2010, J PEDIATR-US, V157, P367, DOI 10.1016/j.jpeds.2010.03.030
NR 30
TC 16
Z9 18
U1 0
U2 13
PU ELSEVIER SCIENCE INC
PI NEW YORK
PA 360 PARK AVE SOUTH, NEW YORK, NY 10010-1710 USA
SN 0887-8994
EI 1873-5150
J9 PEDIATR NEUROL
JI Pediatr. Neurol.
PD SEP
PY 2017
VL 74
BP 51
EP 61
DI 10.1016/j.pediatrneurol.2017.04.023
PG 11
WC Clinical Neurology; Pediatrics
WE Science Citation Index Expanded (SCI-EXPANDED)
SC Neurosciences & Neurology; Pediatrics
GA FE7PF
UT WOS:000408398700009
PM 28750727
DA 2024-09-06
ER

PT J
AU Al Amrani, F
   Kwan, S
   Gilbert, G
   Saint-Martin, C
   Shevell, M
   Wintermark, P
AF Al Amrani, Fatema
   Kwan, Saskia
   Gilbert, Guillaume
   Saint-Martin, Christine
   Shevell, Michael
   Wintermark, Pia
TI Early Imaging and Adverse Neurodevelopmental Outcome in Asphyxiated
   Newborns Treated With Hypothermia
SO PEDIATRIC NEUROLOGY
LA English
DT Article
DE birth asphyxia; cerebral palsy; epilepsy; global developmental delay;
   hypothermia; magnetic resonance imaging; neonatal encephalopathy;
   neurodevelopment
ID HYPOXIC-ISCHEMIC ENCEPHALOPATHY; THERAPEUTIC HYPOTHERMIA; BRAIN-INJURY;
   PERINATAL ASPHYXIA; MR SPECTROSCOPY; FRACTIONAL ANISOTROPY; INFANTS;
   PREDICTION; CLASSIFICATION; INTEGRITY
AB BACKGROUND: Brain injury can be identified as early as day two of life in asphyxiated newborns treated with hypothermia, when using diffusion magnetic resonance imaging (MRI). However, it remains unclear whether these diffusion changes can predict future neurodevelopment. This study aimed to determine whether abnormal early diffusion changes in newborns treated with hypothermia are associated with adverse neurodevelopmental outcome at age two years. METHODS: Asphyxiated newborns treated with hypothermia were enrolled prospectively. They underwent magnetic resonance imaging (MRI) at specific time points over the first month of life, including diffusion-weighted imaging and diffusion-tensor imaging. Apparent diffusion coefficient (ADC) and fractional anisotropy (FA) values were measured in different regions of interest. Adverse neurodevelopmental outcome was defined as cerebral palsy, global developmental delay, and/or seizure disorder around age two years. ADC and FA values were compared between the newborns developing or not developing adverse outcome. RESULTS: Twenty-nine asphyxiated newborns treated with hypothermia were included. Among the newborns developing adverse outcome, ADC values were significantly, decreased on days two to three of life and increased around day ten of life in the thalamus, posterior limb of the internal capsule, and the lentiform nucleus. FA values decreased in the same regions around day 30 of life. These newborns also had increased ADC around day ten of life and around day 30 of life, and decreased FA around day 30 of life in the anterior and posterior white matter. CONCLUSIONS: Diffusion changes that were evident as early as day two of life, when the asphyxiated newborns were still treated with hypothermia, were associated with later abnormal neurodevelopmental outcome.
C1 [Al Amrani, Fatema; Shevell, Michael] McGill Univ, Montreal Childrens Hosp, Dept Pediat, Div Pediat Neurol, Montreal, PQ, Canada.
   [Kwan, Saskia; Wintermark, Pia] McGill Univ, Montreal Childrens Hosp, Dept Pediat, Div Newborn Med, Montreal, PQ, Canada.
   [Gilbert, Guillaume] Philips Healthcare Canada, MR Clin Sci, Markham, ON, Canada.
   [Saint-Martin, Christine] McGill Univ, Montreal Childrens Hosp, Div Pediat Radiol, Montreal, PQ, Canada.
C3 McGill University; McGill University; Philips; Philips Healthcare;
   McGill University
RP Wintermark, P (corresponding author), McGill Univ, Montreal Childrens Hosp, Hlth Ctr, Div Newborn Med,Res Inst, 1001 Blvd Decarie,Site Glen,Block E,EM0-3244, Montreal, PQ H4A 3J1, Canada.
EM pia.wintermark@bluemail.ch
OI Saint-Martin, Christine/0000-0002-3632-7502
FU FRSQ Clinical Research Scholar Career Award; New Investigator Research
   Grant from the SickKids Foundation; CIHR Institute of Human Development,
   Child and Youth Health (IHDCYH)
FX Pia Wintermark receives research grant funding from the FRSQ Clinical
   Research Scholar Career Award Junior 2, as well as the New Investigator
   Research Grant from the SickKids Foundation and the CIHR Institute of
   Human Development, Child and Youth Health (IHDCYH). The study sponsors
   had no involvement in the study design; the collection, analysis, and
   interpretation of data; the writing of the report; or the decision to
   submit the article for publication.
CR [Anonymous], 2014, Obstet Gynecol, V123, P896, DOI 10.1097/01.AOG.0000445580.65983.d2
   [Anonymous], 2014, PEDIATRICS, V133, pe1482, DOI [10.1542/peds.2014-0724, DOI 10.1542/PEDS.2014-0724]
   Azzopardi D, 2014, NEW ENGL J MED, V371, P140, DOI 10.1056/NEJMoa1315788
   Barkovich AJ, 2006, NEUROIMAG CLIN N AM, V16, P117, DOI 10.1016/j.nic.2005.10.003
   Barkovich AJ, 2006, AM J NEURORADIOL, V27, P533
   Barkovich AJ, 1998, AM J NEURORADIOL, V19, P143
   Bax M, 2005, DEV MED CHILD NEUROL, V47, P571, DOI 10.1017/S001216220500112X
   Bednarek N, 2012, NEUROLOGY, V78, P1420, DOI 10.1212/WNL.0b013e318253d589
   Berg AT, 2010, EPILEPSIA, V51, P676, DOI 10.1111/j.1528-1167.2010.02522.x
   Boichot C, 2006, RADIOLOGY, V239, P839, DOI 10.1148/radiol.2393050027
   Bonifacio SL, 2012, AM J NEURORADIOL, V33, P2050, DOI 10.3174/ajnr.A3117
   Boudes E, 2015, ARCH DIS CHILD-FETAL, V100, pF238, DOI 10.1136/archdischild-2014-306550
   BOUZA H, 1994, NEUROPEDIATRICS, V25, P60, DOI 10.1055/s-2008-1071587
   Cavalleri F, 2014, PEDIATR RADIOL, V44, P1141, DOI 10.1007/s00247-014-2945-9
   Cheong JLY, 2012, ARCH PEDIAT ADOL MED, V166, P634, DOI 10.1001/archpediatrics.2012.284
   Coats JS, 2009, PEDIATR NEUROL, V41, P263, DOI 10.1016/j.pediatrneurol.2009.04.013
   Cotten C Michael, 2010, Expert Rev Obstet Gynecol, V5, P227, DOI 10.1586/eog.10.7
   De Vries LS, 2005, NEUROPEDIATRICS, V36, P12, DOI 10.1055/s-2005-837544
   Edwards AD, 2010, BMJ-BRIT MED J, V340, DOI 10.1136/bmj.c363
   Gano D, 2013, PEDIATR RES, V74, P82, DOI 10.1038/pr.2013.69
   Garfinkle J, 2013, EUR J PAEDIATR NEURO, V17, P492, DOI 10.1016/j.ejpn.2013.03.006
   Garyfallidis E, 2014, FRONT NEUROINFORM, V8, DOI 10.3389/fninf.2014.00008
   Goergen SK, 2014, CLIN RADIOL, V69, P72, DOI 10.1016/j.crad.2013.09.001
   Jacobs SE, 2013, COCHRANE DB SYST REV, DOI 10.1002/14651858.CD003311.pub3
   Kwan S, 2015, AM J NEURORADIOL, V36, P1542, DOI 10.3174/ajnr.A4326
   Kwan S, 2015, NEURAL PLAST, V2015, DOI 10.1155/2015/653727
   Lee ECC, 2013, PEDIATR RADIOL, V43, P709, DOI 10.1007/s00247-012-2572-2
   Liauw L, 2008, AM J NEURORADIOL, V29, P1789, DOI 10.3174/ajnr.A1188
   Massaro AN, 2010, J PERINATOL, V30, P596, DOI 10.1038/jp.2010.7
   Massaro AN, 2015, DEV MED CHILD NEUROL, V57, P441, DOI 10.1111/dmcn.12646
   McKinstry RC, 2002, NEUROLOGY, V59, P824, DOI 10.1212/WNL.59.6.824
   Rutherford M, 2004, PEDIATRICS, V114, P1004, DOI 10.1542/peds.2004-0222
   Rutherford MA, 1998, PEDIATRICS, V102, P323, DOI 10.1542/peds.102.2.323
   Schneider CA, 2012, NAT METHODS, V9, P671, DOI 10.1038/nmeth.2089
   Shah PS, 2010, SEMIN FETAL NEONAT M, V15, P238, DOI 10.1016/j.siny.2010.02.003
   Shankaran S, 2012, NEW ENGL J MED, V366, P2085, DOI 10.1056/NEJMoa1112066
   Shevell M, 2003, NEUROLOGY, V60, P367, DOI 10.1212/01.WNL.0000031431.81555.16
   Smith SM, 2002, HUM BRAIN MAPP, V17, P143, DOI 10.1002/hbm.10062
   Thakur NH, 2013, SOUTH MED J, V106, P350, DOI 10.1097/SMJ.0b013e3182967d38
   van Laerhoven H, 2013, PEDIATRICS, V131, P88, DOI 10.1542/peds.2012-1297
   Ward P, 2006, PEDIATRICS, V117, pE619, DOI 10.1542/peds.2005-0545
   Winter JD, 2007, PEDIATR NEUROL, V37, P255, DOI 10.1016/j.pediatrneurol.2007.06.005
   Wintermark P, 2011, AM J NEURORADIOL, V32, P2023, DOI 10.3174/ajnr.A2708
   Wintermark P, 2010, PEDIATR RADIOL, V40, P1950, DOI 10.1007/s00247-010-1816-2
   Wolf RL, 2001, RADIOLOGY, V218, P825, DOI 10.1148/radiology.218.3.r01fe47825
NR 45
TC 16
Z9 16
U1 1
U2 7
PU ELSEVIER SCIENCE INC
PI NEW YORK
PA STE 800, 230 PARK AVE, NEW YORK, NY 10169 USA
SN 0887-8994
EI 1873-5150
J9 PEDIATR NEUROL
JI Pediatr. Neurol.
PD AUG
PY 2017
VL 73
BP 20
EP 27
DI 10.1016/j.pediatrneurol.2017.04.025
PG 8
WC Clinical Neurology; Pediatrics
WE Science Citation Index Expanded (SCI-EXPANDED)
SC Neurosciences & Neurology; Pediatrics
GA FC3JO
UT WOS:000406735100006
PM 28619376
DA 2024-09-06
ER

PT J
AU Hukui, J
   Jones, S
   Coughlin, K
   Levin, S
   Foster, JR
AF Hukui, Julie
   Jones, Sarah
   Coughlin, Kevin
   Levin, Simon
   Foster, Jennifer Ruth
TI Non-pathological bilious vomiting complicating therapeutic hypothermia
   for hypoxic ischaemic encephalopathy in neonates: a retrospective cohort
   study
SO BMJ PAEDIATRICS OPEN
LA English
DT Article
DE cooling; bilious drainage; newborn
AB Objective
   Therapeutic hypothermia (TH) for moderate-to-severe neonatal hypoxic ischaemic encephalopathy (HIE) is generally described as safe. We performed this study to determine the incidence of bilious vomiting or bilious drainage (BVD) attributable to TH in this population.
   Design
   A single-centre, retrospective cohort study.
   Setting
   Neonatal and paediatric intensive care units (NICU and PICU) of a single tertiary care centre.
   Patients
   All newborns with HIE who met criteria for TH between 2009 and 2014.
   Interventions
   Cases were matched 1:1 for unit of care (NICU vs PICU), gestational age, gender, and Sarnat score with historic controls who did not receive TH. Groups were compared with Pearson's X-2 analysis. Relative risk was calculated, and ORs were used to allow regression analysis.
   Results
   Forty-seven patients met all inclusion criteria. The incidence of BVD in patients who received TH was 26%. The group exposed to TH was more likely to experience BVD compared with the control group with a relative risk of 6.0(95% CI 1.4 to 25.4), even after accounting for improper or unchecked nasogastric position, opioids and muscle relaxant use, OR=7.8(95% CI 1.4 to 43.3), and when positive blood culture was included in the regression model, OR=11.6(95% CI 1.2 to 115.0). Three patients underwent investigation and no patients had surgical pathology.
   Conclusion
   TH appears to be associated with non-pathological bilious vomiting or gastric drainage. Further prospective data are needed to identify the patients in whom investigation and intervention may be avoided.
C1 [Hukui, Julie; Jones, Sarah; Coughlin, Kevin; Levin, Simon; Foster, Jennifer Ruth] Western Univ, Dept Paediat, London, ON, Canada.
   [Jones, Sarah] Western Univ, Dept Paediat Surg, London, ON, Canada.
   [Foster, Jennifer Ruth] Dalhousie Univ, Dept Crit Care, Halifax, NS, Canada.
C3 Western University (University of Western Ontario); Western University
   (University of Western Ontario); Dalhousie University
RP Foster, JR (corresponding author), Western Univ, Dept Paediat, London, ON, Canada.; Foster, JR (corresponding author), Dalhousie Univ, Dept Crit Care, Halifax, NS, Canada.
EM jennifer.foster@iwk.nshealth.ca
RI Foster, Jennifer/ISV-2041-2023; Levin, Simon/JXN-3860-2024
OI Foster, Jennifer/0000-0001-8919-9383
CR AKINBI H, 1994, J PEDIATR-US, V125, P625, DOI 10.1016/S0022-3476(94)70024-9
   Azzopardi DV, 2009, NEW ENGL J MED, V361, P1349, DOI 10.1056/NEJMoa0900854
   BALL RH, 1994, AM J OBSTET GYNECOL, V170, P156
   Battin MR, 2003, PEDIATRICS, V111, P244, DOI 10.1542/peds.111.2.244
   BERSETH CL, 1992, PEDIATRICS, V90, P669
   Burge DM, 2016, EARLY HUM DEV, V102, P41, DOI 10.1016/j.earlhumdev.2016.09.002
   COLE AP, 1978, ARCH DIS CHILD, V53, P830, DOI 10.1136/adc.53.10.830-b
   Dobak S, 2016, NEUROLOGY, V86
   Drewett M, 2016, PEDIATR SURG INT, V32, P483, DOI 10.1007/s00383-016-3877-2
   Edwards AD, 2010, BMJ-BRIT MED J, V340, DOI 10.1136/bmj.c363
   Erecinska M, 2003, J CEREBR BLOOD F MET, V23, P513, DOI 10.1097/01.WCB.0000066287.21705.21
   Ergenekon E, 2013, ARCH DIS CHILD-FETAL, V98, pF155, DOI 10.1136/archdischild-2012-301647
   Gebauer CM, 2006, PEDIATRICS, V117, P843, DOI 10.1542/peds.2004-1587
   Godbole P, 2002, J PEDIATR SURG, V37, P909, DOI 10.1053/jpsu.2002.32909
   Goldberg R N, 1983, Am J Perinatol, V1, P40
   Hassoun HT, 2002, SURGERY, V132, P369, DOI 10.1067/msy.2002.125722
   Jacobs SE, 2013, COCHRANE DB SYST REV, DOI 10.1002/14651858.CD003311.pub3
   Jacobs SE, 2011, ARCH PEDIAT ADOL MED, V165, P692, DOI 10.1001/archpediatrics.2011.43
   Koc E, 1998, Indian J Pediatr, V65, P297, DOI 10.1007/BF02752307
   Kozár M, 2015, NEUROENDOCRINOL LETT, V36, P434
   Malhotra A, 2010, J PAEDIATR CHILD H, V46, P259, DOI 10.1111/j.1440-1754.2009.01681.x
   MARTINANCEL A, 1995, J PEDIATR-US, V127, P786, DOI 10.1016/S0022-3476(95)70174-5
   Mohinuddin S, 2015, ARCH DIS CHILD, V100, P14, DOI 10.1136/archdischild-2013-305724
   Peliowski-Davidovich A, 2012, PAED CHILD HEALT-CAN, V17, P41, DOI 10.1093/pch/17.1.41
   Pierro Agostino, 2004, Semin Pediatr Surg, V13, P11, DOI 10.1053/j.sempedsurg.2003.09.003
   Shankaran S, 2005, NEW ENGL J MED, V353, P1574, DOI 10.1056/NEJMcps050929
   Stefanutti G, 2005, SHOCK, V24, P159, DOI 10.1097/01.shk.0000168871.60531.6f
   Thornton KM, 2014, INT J PEDIAT, V2014, DOI 10.1155/2014/643689
   Van Leeuwen GMJ, 2000, PEDIATR RES, V48, P351, DOI 10.1203/00006450-200009000-00015
   Weiner G, 2016, TXB NEONATAL RESUSCI, P89
   Williams ML, 2014, RESUSCITATION, V85, P1469, DOI 10.1016/j.resuscitation.2014.08.018
NR 31
TC 1
Z9 1
U1 1
U2 1
PU BMJ PUBLISHING GROUP
PI LONDON
PA BRITISH MED ASSOC HOUSE, TAVISTOCK SQUARE, LONDON WC1H 9JR, ENGLAND
EI 2399-9772
J9 BMJ PAEDIATR OPEN
JI BMJ Paediatr. Open
PD AUG
PY 2017
VL 1
IS 1
AR e000034
DI 10.1136/bmjpo-2017-000034
PG 6
WC Pediatrics
WE Science Citation Index Expanded (SCI-EXPANDED)
SC Pediatrics
GA VJ8YP
UT WOS:000642294700019
PM 29637099
OA Green Published, gold
DA 2024-09-06
ER

PT J
AU Walsh, BH
   Neil, J
   Morey, J
   Yang, E
   Silvera, MV
   Inder, TE
   Ortinau, C
AF Walsh, Brian H.
   Neil, Jeffrey
   Morey, JoAnn
   Yang, Edward
   Silvera, Michelle V.
   Inder, Terrie E.
   Ortinau, Cynthia
TI The Frequency and Severity of Magnetic Resonance Imaging Abnormalities
   in Infants with Mild Neonatal Encephalopathy
SO JOURNAL OF PEDIATRICS
LA English
DT Article
ID HYPOXIC-ISCHEMIC ENCEPHALOPATHY; WHOLE-BODY HYPOTHERMIA; SHORT-TERM
   OUTCOMES; THERAPEUTIC HYPOTHERMIA; SYSTEMIC HYPOTHERMIA; PERINATAL
   ASPHYXIA; BRAIN-INJURY; NEWBORNS; ELECTROENCEPHALOGRAPHY; PREDICTION
AB Objective To assess and contrast the incidence and severity of abnormalities on cerebral magnetic resonance imaging (MRI) between infants with mild, moderate, and severe neonatal encephalopathy who received therapeutic hypothermia.
   Study design This retrospective cohort studied infants with mild, moderate, and severe neonatal encephalopathy who received therapeutic hypothermia at a single tertiary neonatal intensive care unit between 2013 and 2015. Two neuroradiologists masked to the clinical condition evaluated brain MRIs for cerebral injury after therapeutic hypothermia using the Barkovich classification system. Additional abnormalities not included in this classification system were also noted. The rate, pattern, and severity of abnormalities/injury were compared across the grades of neonatal encephalopathy.
   Results Eighty-nine infants received therapeutic hypothermia and met study criteria, 48 with mild neonatal encephalopathy, 35 with moderate neonatal encephalopathy, and 6 with severe neonatal encephalopathy. Fortyeight infants (54%) had an abnormality on MRI. There was no difference in the rate of overall MRI abnormalities by grade of neonatal encephalopathy (mild neonatal encephalopathy 54%, moderate neonatal encephalopathy 54%, and severe neonatal encephalopathy 50%; P = 89). Basal ganglia/thalamic injury was more common in those with severe neonatal encephalopathy (mild neonatal encephalopathy 4%, moderate neonatal encephalopathy 9%, severe neonatal encephalopathy 34%; P = 03). In contrast, watershed injury did not differ between neonatal encephalopathy grades (mild neonatal encephalopathy 36%, moderate neonatal encephalopathy 32%, severe neonatal encephalopathy 50%; P = 3).
   Conclusion Mild neonatal encephalopathy is commonly associated with MRI abnormalities after therapeutic hypothermia. The grade of neonatal encephalopathy during the first hours of life may not discriminate adequately between infants with and without cerebral injury noted on MRI after therapeutic hypothermia.
C1 [Walsh, Brian H.; Morey, JoAnn; Inder, Terrie E.; Ortinau, Cynthia] Brigham & Womens Hosp, Dept Pediat Newborn Med, 75 Francis St, Boston, MA 02115 USA.
   [Walsh, Brian H.] Boston Childrens Hosp, Div Newborn Med, Boston, MA USA.
   [Neil, Jeffrey] Boston Childrens Hosp, Dept Neurol, Boston, MA USA.
   [Yang, Edward; Silvera, Michelle V.] Boston Childrens Hosp, Dept Radiol, Boston, MA USA.
C3 Harvard University; Brigham & Women's Hospital; Harvard University;
   Boston Children's Hospital; Harvard University; Boston Children's
   Hospital; Harvard University; Boston Children's Hospital
RP Walsh, BH (corresponding author), Brigham & Womens Hosp, Dept Pediat Newborn Med, 75 Francis St, Boston, MA 02115 USA.
EM bhwalsh@partners.org
RI Walsh, Brian/AAA-6421-2020; Walsh, Brian/HGA-7649-2022; Yang,
   Edward/Q-8175-2019
OI Walsh, Brian/0000-0003-4665-6884; Ortinau, Cynthia/0000-0003-0851-0796
FU National Institutes of Health [5 T32 HD 746618]
FX Funded by National Institutes of Health (5 T32 HD 746618 [to B.W.]). The
   authors declare no conflicts of interest.
CR al Naqeeb N, 1999, PEDIATRICS, V103, P1263, DOI 10.1542/peds.103.6.1263
   [Anonymous], 2008, Neurology of the newborn infant
   Azzopardi D, 2012, PLOS ONE, V7, DOI 10.1371/journal.pone.0038504
   Azzopardi DV, 2009, NEW ENGL J MED, V361, P1349, DOI 10.1056/NEJMoa0900854
   Barkovich AJ, 1998, AM J NEURORADIOL, V19, P143
   Bonifacio SI, 2011, J PEDIATR-US, V158, P360, DOI 10.1016/j.jpeds.2010.09.003
   Cahill A, 2015, AM J OBSTET GYNECOL, V212, pS40, DOI 10.1016/j.ajog.2014.10.104
   Chakkarapani E, 2016, J CHILD NEUROL, V31, P553, DOI 10.1177/0883073815600865
   Chevallier M, 2013, PLOS ONE, V8, DOI 10.1371/journal.pone.0083742
   DuPont TL, 2013, J PEDIATR-US, V162, P35, DOI 10.1016/j.jpeds.2012.06.042
   Fatemi A, 2009, CLIN PERINATOL, V36, P835, DOI 10.1016/j.clp.2009.07.011
   Gagne-Loranger M, 2016, AM J PERINAT, V33, P195, DOI 10.1055/s-0035-1563712
   Gluckman PD, 2005, LANCET, V365, P663, DOI 10.1016/S0140-6736(05)17946-X
   Jacobs SE, 2013, COCHRANE DB SYST REV, DOI 10.1002/14651858.CD003311.pub3
   Jacobs SE, 2011, ARCH PEDIAT ADOL MED, V165, P692, DOI 10.1001/archpediatrics.2011.43
   Kontio T, 2013, CLIN NEUROPHYSIOL, V124, P1089, DOI 10.1016/j.clinph.2012.12.045
   Kracer B, 2014, J PEDIATR-US, V165, P267, DOI 10.1016/j.jpeds.2014.04.052
   Lally PJ, 2014, PLOS ONE, V9, DOI 10.1371/journal.pone.0087874
   Martinez-Biarge M, 2011, NEUROLOGY, V76, P2055, DOI 10.1212/WNL.0b013e31821f442d
   Massaro AN, 2015, J PERINATOL, V35, P290, DOI 10.1038/jp.2014.190
   Murray DM, 2016, PEDIATRICS, V138, DOI 10.1542/peds.2016-0659
   Murray DM, 2009, PEDIATRICS, V124, pE459, DOI 10.1542/peds.2008-2190
   ROBERTSON C, 1985, DEV MED CHILD NEUROL, V27, P473
   Rutherford M, 2010, LANCET NEUROL, V9, P39, DOI 10.1016/S1474-4422(09)70295-9
   SARNAT HB, 1976, ARCH NEUROL-CHICAGO, V33, P696, DOI 10.1001/archneur.1976.00500100030012
   Shankaran S, 2005, NEW ENGL J MED, V353, P1574, DOI 10.1056/NEJMcps050929
   Skranes JH, 2015, ACTA PAEDIATR, V104, P752, DOI 10.1111/apa.13016
   Strohm B, 2011, PEDIATRICS, V128, pE450, DOI 10.1542/peds.2010-3508
   van de Riet JE, 1999, AM J OBSTET GYNECOL, V180, P1024, DOI 10.1016/S0002-9378(99)70676-9
   van Handel M, 2010, J PEDIATR PSYCHOL, V35, P286, DOI 10.1093/jpepsy/jsp049
   Walsh BH, 2013, PEDIATR CRIT CARE ME, V14, P621, DOI 10.1097/PCC.0b013e318291793f
   Wang B, 2016, NEUROSCIENCE, V316, P296, DOI 10.1016/j.neuroscience.2015.12.046
   White CRH, 2012, J MATERN-FETAL NEO M, V25, P1653, DOI 10.3109/14767058.2011.653421
   Wiberg N, 2010, ACTA OBSTET GYN SCAN, V89, P1263, DOI 10.3109/00016349.2010.513426
   Zhou WH, 2010, J PEDIATR-US, V157, P367, DOI 10.1016/j.jpeds.2010.03.030
NR 35
TC 65
Z9 72
U1 1
U2 5
PU MOSBY-ELSEVIER
PI NEW YORK
PA 360 PARK AVENUE SOUTH, NEW YORK, NY 10010-1710 USA
SN 0022-3476
EI 1097-6833
J9 J PEDIATR-US
JI J. Pediatr.
PD AUG
PY 2017
VL 187
BP 26
EP 33
DI 10.1016/j.jpeds.2017.03.065
PG 8
WC Pediatrics
WE Science Citation Index Expanded (SCI-EXPANDED)
SC Pediatrics
GA FE4ZL
UT WOS:000408221700008
PM 28479101
OA Green Accepted
DA 2024-09-06
ER

PT J
AU Aggarwal, S
   Natarajan, G
AF Aggarwal, Sanjeev
   Natarajan, Girija
TI Biventricular function on early echocardiograms in neonatal
   hypoxic-ischaemic encephalopathy
SO ACTA PAEDIATRICA
LA English
DT Article
DE Echocardiogram; Hypoxic-ischaemic encephalopathy; Pulmonary hypertension
ID WHOLE-BODY HYPOTHERMIA; DIASTOLIC DURATION RATIO; THERAPEUTIC
   HYPOTHERMIA; LONGITUDINAL STRAIN; MYOCARDIAL-FUNCTION; CONTROLLED-TRIAL;
   CARDIAC-OUTPUT; DOPPLER; PERFORMANCE; INDEX
AB Aim: To compare early (<24 hours) echocardiograms (ECHOs) in infants with perinatal hypoxic-ischaemic encephalopathy (HIE) undergoing (i) therapeutic hypothermia (TH), (ii) normothermia and (iii) normal controls.
   Methods: This was a single-centre retrospective review of clinical early ECHOs of term infants with moderate or severe HIE and controls (with a normal ECHO <72 hours of age). Right (RVO) and left ventricular output (LVO), RV and LV myocardial performance index (MPI), systolic to diastolic duration ratio (S/D) and eccentricity indices (EI) in systole and diastole were compared using ANOVA.
   Results: Among infants with HIE (n = 56, 38 in the TH and 18 in normothermia groups), 14 (25%) infants died and 42 survived. Significantly elevated biventricular MPI, lower RVO and LVO and pulmonary hypertension (abnormal EI, higher RV S/D and bidirectional or right-to-left ductal shunt) were found in groups with HIE, compared to controls (n = 35). LV MPI was lower in HIE-TH, compared to the HIE-normothermia group. Infants with HIE who died (n = 14) had a significantly lower EId [0.77 (0.09) vs. 0.83 (0.08), p = 0.021] compared to survivors (n = 42).
   Conclusion: Infants with perinatal HIE have ventricular dysfunction; those who died had significantly lower EId than survivors; this association needs to be further validated.
C1 [Aggarwal, Sanjeev; Natarajan, Girija] Wayne State Univ, Childrens Hosp Michigan, Dept Pediat, Detroit, MI USA.
C3 Children's Hospital of Michigan; Wayne State University
RP Natarajan, G (corresponding author), Childrens Hosp Michigan, Dept Pediat, Div Neonatal Perinatal Med, 3901 Beaubien Blvd, Detroit, MI 48201 USA.
EM gnatara@med.wayne.edu
RI Natarajan, Girija/AAJ-3308-2021
CR Aggarwal S, 2015, EARLY HUM DEV, V91, P285, DOI 10.1016/j.earlhumdev.2015.02.008
   Aggarwal S, 2011, ACTA PAEDIATR, V100, P1315, DOI 10.1111/j.1651-2227.2011.02302.x
   Azzopardi DV, 2009, NEW ENGL J MED, V361, P1349, DOI 10.1056/NEJMoa0900854
   Barberi I, 1999, EUR J PEDIATR, V158, P742, DOI 10.1007/s004310051192
   Battin MR, 2009, PEDIATRICS, V123, P1031, DOI 10.1542/peds.2008-1610
   Bryce J, 2005, LANCET, V365, P1147, DOI 10.1016/S0140-6736(05)71877-8
   Czernik C, 2013, ULTRASOUND MED BIOL, V39, P1343, DOI 10.1016/j.ultrasmedbio.2013.03.024
   Friedberg MK, 2007, J AM SOC ECHOCARDIOG, V20, P749, DOI 10.1016/j.echo.2006.11.014
   Gebauer CM, 2006, PEDIATRICS, V117, P843, DOI 10.1542/peds.2004-1587
   Hochwald O, 2014, J PEDIATR-US, V164, P999, DOI 10.1016/j.jpeds.2014.01.028
   Ichihashi K, 2005, J PERINAT MED, V33, P549, DOI 10.1515/JPM.2005.098
   Jacobs S, 2007, COCHRANE DB SYST REV, DOI 10.1002/14651858.CD003311.pub2
   Jacobs SE, 2011, ARCH PEDIAT ADOL MED, V165, P692, DOI 10.1001/archpediatrics.2011.43
   Kanik E, 2009, J MATERN-FETAL NEO M, V22, P239, DOI 10.1080/14767050802430834
   Kluckow Martin, 2011, J Pediatr, V158, pe13, DOI 10.1016/j.jpeds.2010.11.007
   Lang RM, 2005, J AM SOC ECHOCARDIOG, V18, P1440, DOI 10.1016/j.echo.2005.10.005
   Lapointe Anie, 2011, J Pediatr, V158, pe19, DOI 10.1016/j.jpeds.2010.11.008
   LEE LA, 1992, J PEDIATR-US, V120, P114, DOI 10.1016/S0022-3476(05)80613-4
   Liu J, 2009, PEDIATR INT, V51, P786, DOI 10.1111/j.1442-200X.2009.02854.x
   Matter M, 2010, PEDIATR CARDIOL, V31, P634, DOI 10.1007/s00246-010-9661-5
   Mertens L, 2011, J AM SOC ECHOCARDIOG, V24, P1057, DOI 10.1016/j.echo.2011.07.014
   Nestaas E, 2014, EARLY HUM DEV, V90, P247, DOI 10.1016/j.earlhumdev.2014.01.014
   Nestaas E, 2011, CARDIOL YOUNG, V21, P1, DOI 10.1017/S1047951109991314
   RYAN T, 1985, J AM COLL CARDIOL, V5, P918, DOI 10.1016/S0735-1097(85)80433-2
   Sehgal A, 2012, EUR J PEDIATR, V171, P1511, DOI 10.1007/s00431-012-1764-y
   Shankaran S, 2008, PEDIATRICS, V122, pE791, DOI 10.1542/peds.2008-0456
   Szymankiewicz M, 2005, BIOL NEONATE, V88, P19, DOI 10.1159/000084067
   Tagin MA, 2012, ARCH PEDIAT ADOL MED, V166, P558, DOI 10.1001/archpediatrics.2011.1772
   Turner Gomes SA, 1989, PEDIAT CARDIOL, V10, P191
   Zanelli S. A., 2015, HYPOXIC ISCHEMIC ENC
NR 30
TC 15
Z9 16
U1 0
U2 4
PU WILEY
PI HOBOKEN
PA 111 RIVER ST, HOBOKEN 07030-5774, NJ USA
SN 0803-5253
EI 1651-2227
J9 ACTA PAEDIATR
JI Acta Paediatr.
PD JUL
PY 2017
VL 106
IS 7
BP 1085
EP 1090
DI 10.1111/apa.13866
PG 6
WC Pediatrics
WE Science Citation Index Expanded (SCI-EXPANDED)
SC Pediatrics
GA FA1RG
UT WOS:000405216700020
PM 28374415
OA Green Published
DA 2024-09-06
ER

PT J
AU Hazeldine, B
   Thyagarajan, B
   Grant, M
   Chakkarapani, E
AF Hazeldine, Beth
   Thyagarajan, Balamurugan
   Grant, Michellee
   Chakkarapani, Elavazhagan
TI Survey of nutritional practices during therapeutic hypothermia for
   hypoxic-ischaemic encephalopathy
SO BMJ PAEDIATRICS OPEN
LA English
DT Article
DE perinatal asphyxia; therapeutic hypothermia; enteral feeding; breast
   milk; nutrition
AB Objective
   To evaluate current nutritional practices during and after therapeutic hypothermia (TH) for infants with hypoxic-ischaemic encephalopathy (HIE) in UK neonatal units.
   Study design
   Email survey of neonatal clinicians.
   Setting
   UK neonatal units providing active TH.
   Patients
   Neonates cooled for HIE.
   Methods
   Email survey including questions regarding the timing of starting enteral feeds, volumes, frequency and parenteral nutrition (PN) use and availability of guidelines.
   Results
   Forty-nine responses were received (49/69, 71%). The rate of enteral feeding during TH and rewarming was 59% (29/49). There was a significant linear trend for the increase in the proportion of units starting enteral feeds (p=0.001) during TH. As compared with post-TH period, significantly lower milk volumes were started during TH (median (range): 7.5 mL/kg/day (1.5-24) vs 17.5 mL/kg/day (7.5-30), p=0.0004). During TH, breast milk was primarily used by 52% of units predominantly as 2-3 hourly feeds, and volumes were increased as tolerated in 55% of units. Only 29% (14/49) of units used PN, with 86% (12/14) of those offering enteral feeds during PN. Guidelines for feeding during TH were available in 31% (15/49) of units.
   Conclusions
   Many neonatal clinicians offer enteral feeds predominantly using expressed breast milk, with or without PN, during TH, although with huge variability. The heterogeneity in the nutritional practice underscores the need for assessing the safety of both enteral and parenteral feeding during TH.
C1 [Hazeldine, Beth; Thyagarajan, Balamurugan; Grant, Michellee; Chakkarapani, Elavazhagan] Univ Hosp Bristol NHS Fdn Trust, St Michaels Hosp, Bristol, Avon, England.
   [Thyagarajan, Balamurugan; Chakkarapani, Elavazhagan] Univ Bristol, Sch Clin Sci, Bristol, Avon, England.
C3 University of Bristol; University of Bristol
RP Chakkarapani, E (corresponding author), Univ Hosp Bristol NHS Fdn Trust, St Michaels Hosp, Bristol, Avon, England.; Chakkarapani, E (corresponding author), Univ Bristol, Sch Clin Sci, Bristol, Avon, England.
EM Chakkarapani@bristol.ac.uk
OI Chakkarapani, Elavazhagan/0000-0003-3380-047X
CR Abubacker M, 2003, EUR J PEDIATR SURG, V13, P35, DOI 10.1055/s-2003-38298
   AKINBI H, 1994, J PEDIATR-US, V125, P625, DOI 10.1016/S0022-3476(94)70024-9
   Allen G., 2014, ARCH DIS CHILD, V99, pA441, DOI [10.1136/archdischild-2014-307384.1223, DOI 10.1136/ARCHDISCHILD-2014-307384.1223]
   Azzopardi D, 2012, PLOS ONE, V7, DOI 10.1371/journal.pone.0038504
   Azzopardi DV, 2009, NEW ENGL J MED, V361, P1349, DOI 10.1056/NEJMoa0900854
   BALL RH, 1994, AM J OBSTET GYNECOL, V170, P156
   Faingold R, 2016, PEDIATR RADIOL, V46, P87, DOI 10.1007/s00247-015-3447-0
   Gáspárová Z, 2010, NEUROENDOCRINOL LETT, V31, P348
   Gluckman PD, 2005, LANCET, V365, P663, DOI 10.1016/S0140-6736(05)17946-X
   Hall NJ, 2010, PEDIATRICS, V125, pE300, DOI 10.1542/peds.2008-3211
   Hassoun HT, 2002, SURGERY, V132, P369, DOI 10.1067/msy.2002.125722
   Henderson G, 2007, COCHRANE DB SYST REV, DOI 10.1002/14651858.CD002972.pub2
   Heringhaus A, 2013, INT J QUAL STUD HEAL, V8, DOI 10.3402/qhw.v8i0.20539
   Jacobs SE, 2013, COCHRANE DB SYST REV, DOI 10.1002/14651858.CD003311.pub3
   Jacobs SE, 2011, ARCH PEDIAT ADOL MED, V165, P692, DOI 10.1001/archpediatrics.2011.43
   Jantscher-Krenn E, 2012, GUT, V61, P1417, DOI 10.1136/gutjnl-2011-301404
   Koc E, 1998, Indian J Pediatr, V65, P297, DOI 10.1007/BF02752307
   Lee-Kelland R, 2017, PED AC SOC M, V8, P3848
   Maayan-Metzger A, 2012, AM J PERINAT, V29, P121, DOI 10.1055/s-0031-1295652
   NICE, 2010, THER HYP INTR TEMP M
   Satas S, 2003, BIOL NEONATE, V83, P146, DOI 10.1159/000067958
   Schurink M, 2015, PLOS ONE, V10, DOI 10.1371/journal.pone.0121336
   Shoji H, 2007, CURR OPIN CLIN NUTR, V10, P324, DOI 10.1097/MCO.0b013e3280a94f6d
   Stefanutti G, 2005, SHOCK, V24, P159, DOI 10.1097/01.shk.0000168871.60531.6f
   Thornton KM, 2014, INT J PEDIAT, V2014, DOI 10.1155/2014/643689
   Thyagarajan B, 2015, ACTA PAEDIATR, V104, P146, DOI 10.1111/apa.12838
   Ting JY, 2014, JPEN-PARENTER ENTER, V38, P758, DOI 10.1177/0148607113497758
   Wang B, 2016, J PEDIATR-US, V173, pS29, DOI 10.1016/j.jpeds.2016.02.073
   WIGGINS RC, 1984, LIFE SCI, V35, P2085, DOI 10.1016/0024-3205(84)90507-1
   Wilson TE, 2007, J APPL PHYSIOL, V103, P1257, DOI 10.1152/japplphysiol.00401.2007
NR 30
TC 19
Z9 21
U1 0
U2 0
PU BMJ PUBLISHING GROUP
PI LONDON
PA BRITISH MED ASSOC HOUSE, TAVISTOCK SQUARE, LONDON WC1H 9JR, ENGLAND
EI 2399-9772
J9 BMJ PAEDIATR OPEN
JI BMJ Paediatr. Open
PD JUL
PY 2017
VL 1
IS 1
AR e000022
DI 10.1136/bmjpo-2017-000022
PG 6
WC Pediatrics
WE Science Citation Index Expanded (SCI-EXPANDED)
SC Pediatrics
GA VJ8YQ
UT WOS:000642294800002
PM 29637095
OA Green Published, gold
DA 2024-09-06
ER

PT J
AU Hehir, MP
   Hartigan, L
   Mahony, R
AF Hehir, Mark P.
   Hartigan, Lucia
   Mahony, Rhona
TI Perinatal death associated with umbilical cord prolapse
SO JOURNAL OF PERINATAL MEDICINE
LA English
DT Article
DE Cord prolapse; death; perinatal mortality
ID RISK-FACTORS; RETROSPECTIVE COHORT; CESAREAN-DELIVERY; OUTCOMES;
   POPULATION; PREGNANCY; MORBIDITY; PATIENT; RATES; WOMEN
AB Objective: Umbilical cord prolapse occurs when the cord prolapses ahead of or alongside the presenting part. It is an acute obstetric emergency with potential catastrophic effects. We set out to assess incidence of cord prolapse, as well as rates and characteristics of perinatal death associated with the condition.
   Study design: This was a retrospective cohort study. All recorded cases of cord prolapse were included, and rates of perinatal death and encephalopathy, as well as intrapartum and maternal characteristics were examined.
   Results: There were 156,130 deliveries at the hospital over the 20-year study period. Three hundred and seven cases of cord prolapse were identified (1.9/1000 deliveries). There was a decrease in the incidence of cord prolapse over the course of the study. The rate peaked in 1999 at 3.9/1000 and was just 0.8/1000 of all deliveries in 2007. The majority of cases (216/307, 70%) occurred in multiparas; however, nulliparous parturients were more likely to have a perinatal death [12% (11/91) vs. 4.6% (10/216)]. The rate of perinatal death in cases of cord prolapse was 6.8% (21/307). Over half of perinatal deaths (11/21) occurred in infants of mothers who presented with ruptured membranes, seven of these infants were already dead on reaching hospital. There was just one case of neonatal encephalopathy associated with cord prolapse, giving an incidence of 0.32%.
   Conclusion: Cord prolapse carries a significant risk of perinatal death, approximately 7%. The corresponding rate of encephalopathy is low. A significant number of deaths were diagnosed on presentation to hospital and were not deemed preventable.
C1 [Hehir, Mark P.; Hartigan, Lucia; Mahony, Rhona] Natl Matern Hosp, Holles St, Dublin 2, Ireland.
C3 National Maternity Hospital, Dublin
RP Hehir, MP (corresponding author), Natl Matern Hosp, Holles St, Dublin 2, Ireland.
EM markhehir23@gmail.com
CR Berghella V, 2001, EUR J OBSTET GYN R B, V99, P274, DOI 10.1016/S0301-2115(01)00389-X
   Brennan DJ, 2011, OBSTET GYNECOL, V117, P273, DOI 10.1097/AOG.0b013e318204521a
   CRITCHLOW CW, 1994, AM J OBSTET GYNECOL, V170, P613, DOI 10.1016/S0002-9378(94)70238-1
   Erdemoglu M, 2010, CLIN EXP OBSTET GYN, V37, P141
   Gabbay-Benziv R, 2014, J MATERN-FETAL NEO M, V27, P14, DOI 10.3109/14767058.2013.799651
   Gibbons C, 2014, BJOG-INT J OBSTET GY, V121, P1705, DOI 10.1111/1471-0528.12890
   Hehir MP, 2014, BJOG-INT J OBSTET GY, V121, P1515, DOI 10.1111/1471-0528.12706
   Hehir MP, 2015, J EPIDEMIOL COMMUN H, V69, P1237, DOI 10.1136/jech-2015-205592
   Hehir MP, 2014, ACTA OBSTET GYN SCAN, V93, P189, DOI 10.1111/aogs.12307
   Hehir MP, 2013, EUR J OBSTET GYN R B, V171, P40, DOI 10.1016/j.ejogrb.2013.08.015
   Hehir MP, 2012, AM J OBSTET GYNECOL, V207, pE9, DOI 10.1016/j.ajog.2012.04.032
   Hehir MP, 2012, INT J GYNECOL OBSTET, V118, P252, DOI 10.1016/j.ijgo.2012.04.006
   Holbrook BD, 2013, OBSTET GYN CLIN N AM, V40, P1, DOI 10.1016/j.ogc.2012.11.002
   Huang JP, 2012, TAIWAN J OBSTET GYNE, V51, P375, DOI 10.1016/j.tjog.2012.07.010
   Kahana B, 2004, INT J GYNECOL OBSTET, V84, P127, DOI 10.1016/S0020-7292(03)00333-3
   KOONINGS PP, 1990, J REPROD MED, V35, P690
   Lin MG, 2006, OBSTET GYNECOL SURV, V61, P269, DOI 10.1097/01.ogx.0000208802.20908.c6
   MURPHY DJ, 1995, BRIT J OBSTET GYNAEC, V102, P826, DOI 10.1111/j.1471-0528.1995.tb10850.x
   Siassakos D, 2009, BJOG-INT J OBSTET GY, V116, P1089, DOI 10.1111/j.1471-0528.2009.02179.x
   Usta IM, 1999, AM J PERINAT, V16, P479, DOI 10.1055/s-1999-6809
   Walsh J, 2011, BJOG-INT J OBSTET GY, V118, P713, DOI 10.1111/j.1471-0528.2010.02878.x
   Yamada T, 2013, J OBSTET GYNAECOL RE, V39, P658, DOI 10.1111/j.1447-0756.2012.02008.x
   YLAOUTINEN A, 1985, ACTA OBSTET GYN SCAN, V64, P567
NR 23
TC 6
Z9 7
U1 0
U2 5
PU WALTER DE GRUYTER GMBH
PI BERLIN
PA GENTHINER STRASSE 13, D-10785 BERLIN, GERMANY
SN 0300-5577
EI 1619-3997
J9 J PERINAT MED
JI J. Perinat. Med.
PD JUL
PY 2017
VL 45
IS 5
BP 565
EP 570
DI 10.1515/jpm-2016-0223
PG 6
WC Obstetrics & Gynecology; Pediatrics
WE Science Citation Index Expanded (SCI-EXPANDED)
SC Obstetrics & Gynecology; Pediatrics
GA FA3FR
UT WOS:000405328600007
PM 27831923
DA 2024-09-06
ER

PT J
AU Lowe, DW
   Hollis, BW
   Wagner, CL
   Bass, T
   Kaufman, DA
   Horgan, MJ
   Givelichian, LM
   Sankaran, K
   Yager, JY
   Katikaneni, LD
   Wiest, D
   Jenkins, D
AF Lowe, Danielle W.
   Hollis, Bruce W.
   Wagner, Carol L.
   Bass, Thomas
   Kaufman, David A.
   Horgan, Michael J.
   Givelichian, Laurence M.
   Sankaran, Koravangatta
   Yager, Jerome Y.
   Katikaneni, Lakshmi D.
   Wiest, Don
   Jenkins, Dorothea
TI Vitamin D insufficiency in neonatal hypoxic-ischemic encephalopathy
SO PEDIATRIC RESEARCH
LA English
DT Article
ID D-BINDING PROTEIN; 1,25-DIHYDROXYVITAMIN D-3; THERAPEUTIC HYPOTHERMIA;
   25-HYDROXYVITAMIN D; CLINICAL-TRIAL; STROKE; SUPPLEMENTATION;
   METABOLISM; MEGALIN; IL-17
AB BACKGROUND:Vitamin D has neuroprotective and immunomodulatory properties, and deficiency is associated with worse stroke outcomes. Little is known about effects of hypoxia ischemia or hypothermia treatment on vitamin D status in neonates with hypoxic ischemic encephalopathy (HIE). We hypothesized vitamin D metabolism would be dysregulated in neonatal HIE altering specific cytokines involved in Th17 activation, which might be mitigated by hypothermia.
   METHODS: We analyzed short-term relationships between 25(OH) and 1,25(OH)(2) vitamin D, vitamin D binding protein, and cytokines related to Th17 function in serum samples from a multicenter randomized controlled trial of hypothermia 33 C for 48 h after HIE birth vs. normothermia in 50 infants with moderate to severe HIE.
   RESULTS: Insufficiency of 25(OH) vitamin D was observed after birth in 70% of infants, with further decline over the first 72 h, regardless of treatment. 25(OH) vitamin D positively correlated with anti-inflammatory cytokine IL-17E in all HIE infants. However, Th17 cytokine suppressor IL-27 was significantly increased by hypothermia, negating the IL-27 correlation with vitamin D observed in normothermic HIE infants.
   CONCLUSION: Serum 25(OH) vitamin D insufficiency is present in the majority of term HIE neonates and is related to lower circulating anti-inflammatory IL-17E. Hypothermia does not mitigate vitamin D deficiency in HIE.
C1 [Lowe, Danielle W.; Hollis, Bruce W.; Wagner, Carol L.; Katikaneni, Lakshmi D.; Wiest, Don; Jenkins, Dorothea] Med Univ South Carolina, Dept Pediat, 171 Ashley Ave, Charleston, SC 29425 USA.
   [Bass, Thomas] Eastern Virginia Med Sch, Dept Pediat, Norfolk, VA 23501 USA.
   [Kaufman, David A.] Univ Virginia, Dept Pediat, Charlottesville, VA USA.
   [Horgan, Michael J.] Albany Med Ctr, Dept Pediat, Albany, NY USA.
   [Givelichian, Laurence M.] Univ Saskatchewan, Dept Pediat, Saskatoon, SK, Canada.
   [Sankaran, Koravangatta; Yager, Jerome Y.] Univ Alberta, Dept Pediat, Edmonton, AB, Canada.
C3 Medical University of South Carolina; Eastern Virginia Medical School;
   University of Virginia; Albany Medical College; University of
   Saskatchewan; University of Alberta
RP Jenkins, D (corresponding author), Med Univ South Carolina, Dept Pediat, 171 Ashley Ave, Charleston, SC 29425 USA.
EM jenkd@musc.edu
RI Lowe, Danielle/AAR-1653-2020
OI Lowe, Danielle/0000-0002-1832-3727; horgan, michael/0000-0003-0991-6464
FU National Institutes of Neurologic Disorders and Stroke [R01 NS38602]
FX This work was supported by National Institutes of Neurologic Disorders
   and Stroke R01 NS38602.
CR Alvira-Botero X, 2010, MOL CELL NEUROSCI, V45, P306, DOI 10.1016/j.mcn.2010.07.005
   Anderson RL, 2010, AM J PHYSIOL-ENDOC M, V299, pE959, DOI 10.1152/ajpendo.00218.2010
   Baeke F, 2010, J STEROID BIOCHEM, V121, P221, DOI 10.1016/j.jsbmb.2010.03.037
   Balden R, 2012, ENDOCRINOLOGY, V153, P2420, DOI 10.1210/en.2011-1783
   Basile LA, 2007, J PERINATOL, V27, P568, DOI 10.1038/sj.jp.7211796
   Black A, 2012, EUR J IMMUNOL, V42, P311, DOI 10.1002/eji.201141847
   Brondum-Jacobsen P, 2013, ANN NEUROL, V73, P38, DOI 10.1002/ana.23738
   Bruce D, 2011, INT IMMUNOL, V23, P519, DOI 10.1093/intimm/dxr045
   Chang JH, 2010, PLOS ONE, V5, DOI 10.1371/journal.pone.0012925
   Chun RF, 2014, J STEROID BIOCHEM, V144, P132, DOI 10.1016/j.jsbmb.2013.09.012
   Daumas A, 2016, J STROKE CEREBROVASC, V25, P907, DOI 10.1016/j.jstrokecerebrovasdis.2016.01.005
   Delanghe JR, 2015, BEST PRACT RES CL EN, V29, P773, DOI 10.1016/j.beem.2015.06.006
   Di Rosa M, 2011, IMMUNOLOGY, V134, P123, DOI 10.1111/j.1365-2567.2011.03482.x
   Eicher DJ, 2005, PEDIATR NEUROL, V32, P11, DOI 10.1016/j.pediatrneurol.2004.06.014
   Eyles DW, 2005, J CHEM NEUROANAT, V29, P21, DOI 10.1016/j.jchemneu.2004.08.006
   Gupta A, 2016, INT J CLIN PRACT, V70, P764, DOI 10.1111/ijcp.12866
   Hanson C, 2015, J PEDIATR ENDOCR MET, V28, P1107, DOI 10.1515/jpem-2015-0089
   Harms LR, 2008, BEHAV BRAIN RES, V187, P343, DOI 10.1016/j.bbr.2007.09.032
   HOOGENBOEZEM T, 1989, PEDIATR RES, V25, P623, DOI 10.1203/00006450-198906000-00014
   Hu YH, 2014, MEDIAT INFLAMM, V2014, DOI 10.1155/2014/813045
   Ikeda U, 2010, IMMUNOL LETT, V134, P7, DOI 10.1016/j.imlet.2010.07.002
   Jenkins DD, 2013, PEDIATR CRIT CARE ME, V14, P786, DOI 10.1097/PCC.0b013e3182975cc9
   Jenkins DD, 2012, J CEREBR BLOOD F MET, V32, P1888, DOI 10.1038/jcbfm.2012.83
   Jones KS, 2014, J CLIN ENDOCR METAB, V99, P3373, DOI 10.1210/jc.2014-1714
   Kajta M, 2009, NEUROCHEM INT, V55, P265, DOI 10.1016/j.neuint.2009.03.010
   Kraft JD, 2013, IMMUNOLOGY, V139, P484, DOI 10.1111/imm.12095
   Kramer C. K., 2016, J CLIN ENDOCR METAB
   Li Q, 2013, INT J CLIN EXP PATHO, V6, P1015
   Munns CF, 2016, HORM RES PAEDIAT, V85, P83, DOI [10.1159/000443136, 10.1210/jc.2015-2175]
   Mutlu M, 2016, J MATERN-FETAL NEO M, V29, P2259, DOI 10.3109/14767058.2015.1081889
   Olsen SL, 2013, PEDIATRICS, V131, pE591, DOI 10.1542/peds.2012-0891
   Paintlia AS, 2012, AM J PATHOL, V181, P993, DOI 10.1016/j.ajpath.2012.05.028
   Papile LA, 2014, PEDIATRICS, V133, P1146, DOI 10.1542/peds.2014-0899
   Park KY, 2015, CEREBROVASC DIS, V40, P73, DOI 10.1159/000434691
   Sato Y, 2000, ARCH PHYS MED REHAB, V81, P117, DOI 10.1053/apmr.2000.0810117
   Schreiber A, 2012, KIDNEY INT, V82, P53, DOI 10.1038/ki.2012.62
   Turetsky A, 2015, J STROKE CEREBROVASC, V24, P1555, DOI 10.1016/j.jstrokecerebrovasdis.2015.03.051
   Waisman A, 2015, ACTA NEUROPATHOL, V129, P625, DOI 10.1007/s00401-015-1402-7
   Walker VP, 2011, J CLIN ENDOCR METAB, V96, P1835, DOI 10.1210/jc.2010-1559
   White JH, 2012, ARCH BIOCHEM BIOPHYS, V523, P58, DOI 10.1016/j.abb.2011.11.006
   Wrzosek M, 2013, PHARMACOL REP, V65, P271, DOI 10.1016/S1734-1140(13)71003-X
   Zhang H, 2013, EUR J MICROBIOL IMMU, V3, P237, DOI 10.1556/EuJMI.3.2013.4.1
NR 42
TC 16
Z9 18
U1 0
U2 5
PU SPRINGERNATURE
PI LONDON
PA CAMPUS, 4 CRINAN ST, LONDON, N1 9XW, ENGLAND
SN 0031-3998
EI 1530-0447
J9 PEDIATR RES
JI Pediatr. Res.
PD JUL
PY 2017
VL 82
IS 1
BP 55
EP 62
DI 10.1038/pr.2017.13
PG 8
WC Pediatrics
WE Science Citation Index Expanded (SCI-EXPANDED)
SC Pediatrics
GA FB6MB
UT WOS:000406256000011
PM 28099429
OA Bronze, Green Accepted
DA 2024-09-06
ER

PT J
AU Al-Shargabi, T
   Govindan, RB
   Dave, R
   Metzler, M
   Wang, Y
   du Plessis, A
   Massaro, AN
AF Al-Shargabi, T.
   Govindan, R. B.
   Dave, R.
   Metzler, M.
   Wang, Y.
   du Plessis, A.
   Massaro, A. N.
TI Inflammatory cytokine response and reduced heart rate variability in
   newborns with hypoxic-ischemic encephalopathy
SO JOURNAL OF PERINATOLOGY
LA English
DT Article
ID WHOLE-BODY HYPOTHERMIA; TUMOR-NECROSIS-FACTOR; NEONATAL ENCEPHALOPATHY;
   BRAIN-INJURY; ANTIINFLAMMATORY PATHWAY; THERAPEUTIC HYPOTHERMIA;
   MODERATE HYPOTHERMIA; TERM INFANTS; SICK INFANTS; VAGUS NERVE
AB OBJECTIVE: To determine whether systemic inflammation-modulating cytokine expression is related to heart rate variability (HRV) in newborns with hypoxic-ischemic encephalopathy (HIE).
   STUDY DESIGN: The data from 30 newborns with HIE were analyzed. Cytokine levels (IL-2, IL-4, IL-6, IL-8, IL-10, IL-13, IL-1 beta, TNF-alpha, IFN-lambda) were measured either at 24 h of cooling (n = 5), 72 h of cooling (n = 4) or at both timepoints (n = 21). The following HRV metrics were quantified in the time domain: alpha_S, alpha_L, root mean square (RMS) at short time scales (RMS_S), RMS at long time scales (RMS_L), while low-frequency power (LF) and high-frequency power (HF) were quantified in the frequency domain. The relationships between HRV metrics and cytokines were evaluated using mixed-models.
   RESULT: IL-6, IL-8, IL-10, and IL-13 levels were inversely related to selected HRV metrics.
   CONCLUSION: Inflammation-modulating cytokines may be important mediators in the autonomic dysfunction observed in newborns with HIE.
C1 [Al-Shargabi, T.; Govindan, R. B.; Metzler, M.; du Plessis, A.; Massaro, A. N.] Childrens Natl Hlth Syst, Fetal Med Inst, Div Fetal & Transit Med, Washington, DC USA.
   [Govindan, R. B.; Dave, R.; du Plessis, A.; Massaro, A. N.] George Washington Univ, Washington, DC USA.
   [Wang, Y.] Childrens Natl Hlth Syst, Div Biostat & Study Methodol, Washington, DC USA.
   [Massaro, A. N.] Childrens Natl Hlth Syst, Div Neonatol, 111 Michigan Ave NW, Washington, DC 20010 USA.
C3 Children's National Health System; George Washington University;
   Children's National Health System; Children's National Health System
RP Massaro, AN (corresponding author), Childrens Natl Hlth Syst, Div Neonatol, 111 Michigan Ave NW, Washington, DC 20010 USA.
EM ANguyenM@childrensnational.org
OI Metzler, Marina/0000-0003-1230-2674; Massaro, An/0000-0002-5543-6165
FU Clinical and Translational Science Institute at Children's National
   [UL1TR000075, 1KL2RR031987-01]; Intellectual and Developmental
   Disabilities Research Consortium [NIH P30HD040677]; NCMRR-DC Molecular
   and Functional Outcome Measures in Rehabilitation Medicine Core
   [NICHD/NINDS 5R24HD050846-08]
FX We would like to thank Ms. Sophie Wohlers for her editorial assistance.
   We also thank Karuna Panchapakesan and Susan Knobloch for their
   assistance with cytokine determinations. This work was supported by the
   Clinical and Translational Science Institute at Children's National
   (UL1TR000075 and 1KL2RR031987-01), the Intellectual and Developmental
   Disabilities Research Consortium (NIH P30HD040677), and the NCMRR-DC
   Molecular and Functional Outcome Measures in Rehabilitation Medicine
   Core (NICHD/NINDS 5R24HD050846-08).
CR Akiho H, 2007, AM J PHYSIOL-GASTR L, V293, P12
   Arvin B, 1996, NEUROSCI BIOBEHAV R, V20, P445, DOI 10.1016/0149-7634(95)00026-7
   Azzopardi DV, 2009, NEW ENGL J MED, V361, P1349, DOI 10.1056/NEJMoa0900854
   Barnes PJ, 1997, LIFE SCI, V60, P1015, DOI 10.1016/S0024-3205(97)00042-8
   Bartha AI, 2004, PEDIATR RES, V56, P960, DOI 10.1203/01.PDR.0000144819.45689.BB
   Bellinger DL, 2008, CELL IMMUNOL, V252, P27, DOI 10.1016/j.cellimm.2007.09.005
   Bernik TR, 2002, J VASC SURG, V36, P1231, DOI 10.1067/mva.2002.129643
   Borovikova LV, 2000, NATURE, V405, P458, DOI 10.1038/35013070
   CERUTTI S, 1986, J PERINAT MED, V14, P445, DOI 10.1515/jpme.1986.14.6.445
   Chalak LF, 2014, J PEDIATR-US, V164, P468, DOI 10.1016/j.jpeds.2013.10.067
   Cooper TM, 2015, BRAIN BEHAV IMMUN, V49, P94, DOI 10.1016/j.bbi.2014.12.017
   Diestel A, 2008, CRYOBIOLOGY, V57, P216, DOI 10.1016/j.cryobiol.2008.08.005
   Dilenge ME, 2001, J CHILD NEUROL, V16, P781, DOI 10.1177/08830738010160110201
   Fairchild KD, 2011, AM J PHYSIOL-REG I, V300, pR330, DOI 10.1152/ajpregu.00487.2010
   Fairchild KD, 2009, AM J PHYSIOL-REG I, V297, pR1019, DOI 10.1152/ajpregu.00132.2009
   Gluckman PD, 2005, LANCET, V365, P663, DOI 10.1016/S0140-6736(05)17946-X
   Govindan RB, 2016, PHYSICA A, V444, P35, DOI 10.1016/j.physa.2015.10.018
   Govindan RB, 2014, EPL-EUROPHYS LETT, V108, DOI 10.1209/0295-5075/108/40005
   Govindan RB, 2013, COMPUT BIOL MED, V43, P2001, DOI 10.1016/j.compbiomed.2013.09.019
   Griffin MP, 2005, PEDIATRICS, V116, P1070, DOI 10.1542/peds.2004-2461
   Jacobs SE, 2011, ARCH PEDIAT ADOL MED, V165, P692, DOI 10.1001/archpediatrics.2011.43
   Jenkins DD, 2012, J CEREBR BLOOD F MET, V32, P1888, DOI 10.1038/jcbfm.2012.83
   Johnston MV, 2011, LANCET NEUROL, V10, P372, DOI 10.1016/S1474-4422(11)70016-3
   Malave HA, 2003, CHEST, V123, P716, DOI 10.1378/chest.123.3.716
   Massaro AN, 2014, J PERINATOL, V34, P836, DOI 10.1038/jp.2014.108
   Moreno L, 2003, AM J PHYSIOL-LUNG C, V285, P25
   Orrock JE, 2016, PEDIATR RES, V79, P742, DOI 10.1038/pr.2015.280
   Peterson CY, 2012, ARCH SURG-CHICAGO, V147, P76, DOI 10.1001/archsurg.2011.237
   Ramaswamy V, 2009, PEDIATR NEUROL, V40, P215, DOI 10.1016/j.pediatrneurol.2008.09.026
   Raynor LL, 2012, PEDIATR RES, V71, P261, DOI 10.1038/pr.2011.45
   Shankaran S, 2005, NEW ENGL J MED, V353, P1574, DOI 10.1056/NEJMcps050929
   SHANKARAN S, 1991, EARLY HUM DEV, V25, P135, DOI 10.1016/0378-3782(91)90191-5
   Tateishi Y, 2007, SHOCK, V28, P549, DOI 10.1097/shk.0b013e3180638d1
   Tekgul H, 2004, PEDIATR NEUROL, V31, P326, DOI 10.1016/j.pediatrneurol.2004.05.004
   Ulusar UD, 2009, IEEE ENG MED BIO, P4666, DOI 10.1109/IEMBS.2009.5334180
   Wang XK, 2000, DRUG NEWS PERSPECT, V13, P133, DOI 10.1358/dnp.2000.13.3.657283
   Yanagawa Y, 2002, RESUSCITATION, V53, P93, DOI 10.1016/S0300-9572(01)00499-3
NR 37
TC 25
Z9 28
U1 0
U2 7
PU NATURE PUBLISHING GROUP
PI NEW YORK
PA 75 VARICK ST, 9TH FLR, NEW YORK, NY 10013-1917 USA
SN 0743-8346
EI 1476-5543
J9 J PERINATOL
JI J. Perinatol.
PD JUN
PY 2017
VL 37
IS 6
BP 668
EP 672
DI 10.1038/jp.2017.15
PG 5
WC Obstetrics & Gynecology; Pediatrics
WE Science Citation Index Expanded (SCI-EXPANDED)
SC Obstetrics & Gynecology; Pediatrics
GA EW1ZI
UT WOS:000402295200012
PM 28252659
OA Green Accepted
DA 2024-09-06
ER

PT J
AU Chandrasekaran, M
   Chaban, B
   Montaldo, P
   Thayyil, S
AF Chandrasekaran, M.
   Chaban, B.
   Montaldo, P.
   Thayyil, S.
TI Predictive value of amplitude-integrated EEG (aEEG) after rescue
   hypothermic neuroprotection for hypoxic ischemic encephalopathy: a
   meta-analysis
SO JOURNAL OF PERINATOLOGY
LA English
DT Article
ID NEAR-INFRARED SPECTROSCOPY; FULL-TERM INFANTS; NEONATAL ENCEPHALOPATHY;
   THERAPEUTIC HYPOTHERMIA; SYSTEMIC HYPOTHERMIA; ASPHYXIATED INFANTS;
   PERINATAL ASPHYXIA; PROGNOSTIC VALUE; ELECTROENCEPHALOGRAPHY; ACCURACY
AB OBJECTIVE: Amplitude-integrated electroencephalography (aEEG) is a useful bedside tool in predicting the neurodevelopmental outcome after neonatal encephalopathy; however, the prognostic accuracy may be altered by rescue hypothermic neuroprotection. The objective of this study is to examine the prognostic accuracy of aEEG for predicting long-term neurodevelopmental outcomes in term newborn infants undergoing therapeutic hypothermia for neonatal encephalopathy.
   STUDY DESIGN: We examined all studies (Medline, Cumulative Index to Nursing and Allied Health Literature and the Cochrane Library; 2000 to 2014) comparing aEEG (6, 24, 48 or 72 h) in term encephalopathic babies undergoing therapeutic hypothermia, with neurodevelopmental outcome at 1 year or more. We extracted individual patient data from the eligible studies to calculate prognostic indices with exact confidence intervals (CIs). We considered continuous normal voltage as normal aEEG pattern and discontinuous normal voltage, burst suppression, flat trace and persistently low voltage as abnormal, and defined adverse outcome as death or moderate/severe disability at 1 year.
   RESULTS: We reviewed a total of 70 articles, 17 of which met the inclusion criteria. Eight studies were excluded and 9 studies (N = 520) were included in the meta-analysis. The pooled sensitivity and specificity for an abnormal trace at 6 h of age to predict adverse outcome were 96% (95% CI 91 to 98%) and 39% (95% CI 32 to 46%). The diagnostic odds ratio of an abnormal trace was highest at 48 h (66.9 (95% CI 19.7, 227.2)).
   CONCLUSIONS: A persistantly abnormal aEEG at 48 h or more is associated with an adverse neurodevelopmal outcome. The positive prognostic value of 6 h aEEG is poor and good outcome may occur despite abnormal aEEG. Conversely, a normal 6 h aEEG has a good negative predictive value although do not exclude adverse outcomes.
C1 [Chandrasekaran, M.; Chaban, B.; Montaldo, P.; Thayyil, S.] Imperial Coll London, Dept Paediat, Ctr Perinatal Neurosci, Ducane Rd, London W12 0HS, England.
   [Chandrasekaran, M.] Cloudnine Hosp, Madras, Tamil Nadu, India.
C3 Imperial College London
RP Chandrasekaran, M (corresponding author), Imperial Coll London, Dept Paediat, Ctr Perinatal Neurosci, Ducane Rd, London W12 0HS, England.
EM mani@pediatrician.com
RI ; Montaldo, Paolo/F-9001-2018
OI Thayyil, Sudhin/0000-0001-8795-5165; Chandrasekaran,
   Manigandan/0000-0002-9403-6906; Montaldo, Paolo/0000-0002-6034-7976
FU Department of Health [NIHR/CS/010/022] Funding Source: Medline; National
   Institutes of Health Research (NIHR) [NIHR/CS/010/022] Funding Source:
   National Institutes of Health Research (NIHR)
CR al Naqeeb N, 1999, PEDIATRICS, V103, P1263, DOI 10.1542/peds.103.6.1263
   Ancora G, 2013, BRAIN DEV-JPN, V35, P26, DOI 10.1016/j.braindev.2011.09.008
   [Anonymous], FOLLOW UP MANAGEMENT
   Awal MA, 2016, CLIN NEUROPHYSIOL, V127, P285, DOI 10.1016/j.clinph.2015.05.018
   Azzopardi D, 2014, ARCH DIS CHILD-FETAL, V99, pF80, DOI 10.1136/archdischild-2013-303710
   Azzopardi DV, 2009, NEW ENGL J MED, V361, P1349, DOI 10.1056/NEJMoa0900854
   Cseko AJ, 2013, ACTA PAEDIATR, V102, P707, DOI 10.1111/apa.12226
   de Vries LS, 2005, ARCH DIS CHILD-FETAL, V90, P201, DOI 10.1136/adc.2004.062745
   Glas AS, 2003, J CLIN EPIDEMIOL, V56, P1129, DOI 10.1016/S0895-4356(03)00177-X
   Gluckman PD, 2005, LANCET, V365, P663, DOI 10.1016/S0140-6736(05)17946-X
   Gorter JW, 2009, DEV MED CHILD NEUROL, V51, P46, DOI 10.1111/j.1469-8749.2008.03117.x
   Gucuyener K, 2012, BRAIN DEV-JPN, V34, P280, DOI 10.1016/j.braindev.2011.06.005
   HAGBERG B, 1984, ACTA PAEDIATR SCAND, V73, P433, DOI 10.1111/j.1651-2227.1984.tb09951.x
   Hallberg B, 2010, ACTA PAEDIATR, V99, P531, DOI 10.1111/j.1651-2227.2009.01653.x
   HELLSTROMWESTAS L, 1995, ARCH DIS CHILD-FETAL, V72, pF34, DOI 10.1136/fn.72.1.F34
   Jacobs S, 2007, COCHRANE DB SYST REV, DOI 10.1002/14651858.CD003311.pub2
   Leemis LM, 1996, AM STAT, V50, P63, DOI 10.2307/2685046
   Lemmers PMA, 2013, PEDIATR RES, V74, P180, DOI 10.1038/pr.2013.84
   Massaro AN, 2012, NEONATOLOGY, V102, P197, DOI 10.1159/000339570
   Padden B, 2015, J PAEDIATR CHILD H, V51, P180, DOI 10.1111/jpc.12697
   Sarkar S, 2008, J PERINATOL, V28, P117, DOI 10.1038/sj.jp.7211882
   Shah DK, 2014, ARCH DIS CHILD-FETAL, V99, pF219, DOI 10.1136/archdischild-2013-305206
   Shankaran S, 2011, PEDIATRICS, V128, pE112, DOI 10.1542/peds.2010-2036
   Shany E, 2006, PEDIATR NEUROL, V35, P335, DOI 10.1016/j.pediatrneurol.2006.06.007
   Shellhaas RA, 2013, NEUROLOGY, V81, P249, DOI 10.1212/WNL.0b013e31829bfe41
   Simbruner G, 2010, PEDIATRICS, V126, pE771, DOI 10.1542/peds.2009-2441
   Snyder Patricia, 2008, Phys Occup Ther Pediatr, V28, P267, DOI 10.1080/01942630802224892
   Spitzmiller RE, 2007, J CHILD NEUROL, V22, P1069, DOI 10.1177/0883073807306258
   Takenouchi T, 2011, J PEDIATR-US, V159, P232, DOI 10.1016/j.jpeds.2011.01.006
   Thoresen M, 2010, PEDIATRICS, V126, pE131, DOI 10.1542/peds.2009-2938
   Toet MC, 1999, ARCH DIS CHILD-FETAL, V81, pF19, DOI 10.1136/fn.81.1.F19
   van Laerhoven H, 2013, PEDIATRICS, V131, P88, DOI 10.1542/peds.2012-1297
   van Rooij LGM, 2005, ARCH DIS CHILD-FETAL, V90, P245, DOI 10.1136/adc.2004.064964
   Whiting PF, 2011, ANN INTERN MED, V155, P529, DOI 10.7326/0003-4819-155-8-201110180-00009
   Wyatt JS, 2007, PEDIATRICS, V119, P912, DOI 10.1542/peds.2006-2839
NR 35
TC 70
Z9 78
U1 0
U2 5
PU NATURE PUBLISHING GROUP
PI NEW YORK
PA 75 VARICK ST, 9TH FLR, NEW YORK, NY 10013-1917 USA
SN 0743-8346
EI 1476-5543
J9 J PERINATOL
JI J. Perinatol.
PD JUN
PY 2017
VL 37
IS 6
BP 684
EP 689
DI 10.1038/jp.2017.14
PG 6
WC Obstetrics & Gynecology; Pediatrics
WE Science Citation Index Expanded (SCI-EXPANDED)
SC Obstetrics & Gynecology; Pediatrics
GA EW1ZI
UT WOS:000402295200015
PM 28252661
DA 2024-09-06
ER

PT J
AU Chavez-Valdez, R
   O'Connor, M
   Perin, J
   Reyes, M
   Armstrong, J
   Parkinson, C
   Gilmore, M
   Jennings, J
   Northington, FJ
   Lee, JK
AF Chavez-Valdez, Raul
   O'Connor, Matthew
   Perin, Jamie
   Reyes, Michael
   Armstrong, Jillian
   Parkinson, Charlamaine
   Gilmore, Maureen
   Jennings, Jacky
   Northington, Frances J.
   Lee, Jennifer K.
TI Sex-specific associations between cerebrovascular blood pressure
   autoregulation and cardiopulmonary injury in neonatal encephalopathy and
   therapeutic hypothermia
SO PEDIATRIC RESEARCH
LA English
DT Article
ID HYPOXIC-ISCHEMIC ENCEPHALOPATHY; IMPAIRED CEREBRAL AUTOREGULATION;
   NEAR-INFRARED SPECTROSCOPY; TRAUMATIC BRAIN-INJURY; FEMALE RATS;
   EXPRESSION; CORRELATE; NEWBORNS; OUTCOMES; PIGLETS
AB BACKGROUND: Cardiopulmonary injury is common in neonatal encephalopathy, but the link with cerebrovascular dysfunction is unknown. We hypothesized that alterations of cerebral autoregulation are associated with cardiopulmonary injury in neonates treated with therapeutic hypothermia (TH) for neonatal encephalopathy.
   METHODS: The cerebral hemoglobin volume index (HVx) from near-infrared spectroscopy was used to identify the mean arterial blood pressure (MAP) with optimal autoregulatory vasoreactivity (MAP(OPT)). We measured associations between MAP relative to MAP(OPT) and indicators of cardiopulmonary injury (duration of mechanical respiratory support and administration of inhaled nitric oxide (iNO), milrinone, or steroids).
   RESULTS: We identified associations between cerebrovascular autoregulation and cardiopulmonary injury that were often sex-specific. Greater MAP deviation above MAP(OPT) was associated with shorter duration of intubation in boys but longer ventilatory support in girls. Greater MAP deviation below MAP(OPT). related to longer intensive care stay in boys. Milrinone was associated with greater MAP deviation below MAP(OPT) in girls.
   CONCLUSION: MAP deviation from MAP(OPT) may relate to cardiopulmonary injury after neonatal encephalopathy, and sex may modulate this relationship. Whereas MAP above MAP(OPT) may protect the brain and lungs in boys, it may be related to cardiopulmonary injury in girls. Future studies are needed to characterize the role of sex in these associations.
C1 [Chavez-Valdez, Raul; O'Connor, Matthew; Gilmore, Maureen; Northington, Frances J.] Johns Hopkins Sch Med, Dept Pediat, Div Neonatol, Baltimore, MD 21205 USA.
   [Chavez-Valdez, Raul; Parkinson, Charlamaine; Northington, Frances J.; Lee, Jennifer K.] Johns Hopkins Sch Med, Neurosci Intens Care Nursery, Baltimore, MD 21205 USA.
   [Perin, Jamie; Jennings, Jacky] Johns Hopkins Sch Med, Dept Pediat, Ctr Child & Community Hlth Res CCHR, Baltimore, MD USA.
   [Reyes, Michael; Armstrong, Jillian; Lee, Jennifer K.] Johns Hopkins Sch Med, Dept Anesthesiol & Crit Care Med, Baltimore, MD USA.
C3 Johns Hopkins University; Johns Hopkins Medicine; Johns Hopkins
   University; Johns Hopkins Medicine; Johns Hopkins University; Johns
   Hopkins Medicine; Johns Hopkins University; Johns Hopkins Medicine
RP Chavez-Valdez, R (corresponding author), Johns Hopkins Sch Med, Dept Pediat, Div Neonatol, Baltimore, MD 21205 USA.; Chavez-Valdez, R (corresponding author), Johns Hopkins Sch Med, Neurosci Intens Care Nursery, Baltimore, MD 21205 USA.
EM rchavez2@jhmi.edu
OI Jennings PhD MPH, Jacky/0000-0002-3789-5122
FU National Institutes of Health (Bethesda, MD) [R01HD070996, R01HD074593,
   K08N5080984, R21HD072845]; Johns Hopkins University (Baltimore, MD);
   American Heart Association (Dallas,TX); Sutland-Pakula Endowment for
   Neonatal Research (RC-V); Medtronic (Minneapolis, MN)
FX This study is supported by National Institutes of Health (Bethesda, MD)
   R01HD070996 (F.J.N.), R01HD074593 (F.J.N.), K08N5080984 (J.K.L.), and
   R21HD072845 (J.K.L.), by Johns Hopkins University (Baltimore, MD)
   Clinician Scientist Award (J.K.L.), by the American Heart Association
   (Dallas,TX) Grant-in-Aid (J.K.L.), and the Sutland-Pakula Endowment for
   Neonatal Research (RC-V). Medtronic (Minneapolis, MN) provided partial
   funding for this study, but had no involvement in study design,
   analysis, interpretation and writing of this manuscript.
CR Ahnstedt H, 2015, J CEREBR BLOOD F MET, V35, P454, DOI 10.1038/jcbfm.2014.217
   Armstead WM, 2016, PEDIATR CRIT CARE ME, V17, pe130, DOI 10.1097/PCC.0000000000000603
   Armstead WM, 2013, PEDIATR CRIT CARE ME, V14, pE103, DOI 10.1097/PCC.0b013e3182712b44
   Armstead WM, 2011, J NEUROTRAUM, V28, P105, DOI 10.1089/neu.2010.1581
   Arruza L, 2016, PEDIATR RES, V79, P401, DOI 10.1038/pr.2015.87
   Breu M, 2016, DEV NEUROSCI-BASEL, V38, P83, DOI 10.1159/000442943
   Burton VJ, 2015, BMC NEUROL, V15, DOI 10.1186/s12883-015-0464-4
   Chalak LF, 2016, PEDIATR NEUROL, V55, P30, DOI 10.1016/j.pediatrneurol.2015.11.010
   Chavez-Valdez R, 2014, NEUROSCIENCE, V260, P106, DOI 10.1016/j.neuroscience.2013.12.023
   Dammann O, 2011, PEDIATR RES, V70, P1, DOI 10.1203/01.pdr.0000403893.61640.b6
   Graham EM, 2008, AM J OBSTET GYNECOL, V199, P587, DOI 10.1016/j.ajog.2008.06.094
   Hankins GDV, 2002, OBSTET GYNECOL, V99, P688, DOI 10.1016/S0029-7844(02)01959-2
   Howlett JA, 2013, PEDIATR RES, V74, P525, DOI 10.1038/pr.2013.132
   Ibrahim YI, 2012, J PEDIATR-US, V160, P245, DOI 10.1016/j.jpeds.2011.07.040
   Jia J, 2016, EXP NEUROL, V279, P75, DOI 10.1016/j.expneurol.2016.02.016
   Larson AC, 2013, J APPL PHYSIOL, V115, P1433, DOI 10.1152/japplphysiol.00238.2013
   Lee JK, 2014, RESUSCITATION, V85, P1387, DOI 10.1016/j.resuscitation.2014.07.006
   Lee JK, 2009, STROKE, V40, P1820, DOI 10.1161/STROKEAHA.108.536094
   Massaro AN, 2015, J NEUROPHYSIOL, V114, P818, DOI 10.1152/jn.00353.2015
   Milerová M, 2016, MOL CELL BIOCHEM, V412, P147, DOI 10.1007/s11010-015-2619-4
   Nishuchi M, 2010, NEUROSURGERY, V66, P158, DOI 10.1227/01.NEU.0000363153.62579.FF
   Ono M, 2012, BRIT J ANAESTH, V109, P391, DOI 10.1093/bja/aes148
   Ono M, 2014, J THORAC CARDIOV SUR, V147, P483, DOI 10.1016/j.jtcvs.2013.07.069
   Pappas A, 2011, J PEDIATR-US, V158, P752, DOI 10.1016/j.jpeds.2010.10.019
   SARNAT HB, 1976, ARCH NEUROL-CHICAGO, V33, P696, DOI 10.1001/archneur.1976.00500100030012
   Shankaran S, 2005, NEW ENGL J MED, V353, P1574, DOI 10.1056/NEJMcps050929
   Shankaran S, 2012, ARCH DIS CHILD-FETAL, V97, pF398, DOI 10.1136/archdischild-2011-301524
   Tekes A, 2015, AM J NEURORADIOL, V36, P188, DOI 10.3174/ajnr.A4083
   Truong GT, 2014, J PHYSIOL-LONDON, V592, P1785, DOI 10.1113/jphysiol.2013.269340
   Xue Q, 2015, BIOL REPROD, V93, DOI 10.1095/biolreprod.115.129619
   ZEGER SL, 1986, BIOMETRICS, V42, P121, DOI 10.2307/2531248
NR 31
TC 12
Z9 12
U1 0
U2 0
PU NATURE PUBLISHING GROUP
PI NEW YORK
PA 75 VARICK ST, 9TH FLR, NEW YORK, NY 10013-1917 USA
SN 0031-3998
EI 1530-0447
J9 PEDIATR RES
JI Pediatr. Res.
PD MAY
PY 2017
VL 81
IS 5
BP 759
EP 766
DI 10.1038/pr.2017.23
PG 8
WC Pediatrics
WE Science Citation Index Expanded (SCI-EXPANDED)
SC Pediatrics
GA EU1SN
UT WOS:000400800600008
PM 28141793
OA Bronze, Green Accepted
DA 2024-09-06
ER

PT J
AU Jain, SV
   Zempel, JM
   Srinivasakumar, P
   Wallendorf, M
   Mathur, A
AF Jain, S. V.
   Zempel, J. M.
   Srinivasakumar, P.
   Wallendorf, M.
   Mathur, A.
TI Early EEG power predicts MRI injury in infants with hypoxic-ischemic
   encephalopathy
SO JOURNAL OF PERINATOLOGY
LA English
DT Article
ID BRAIN-INJURY; HYPOTHERMIA; NEWBORNS
AB OBJECTIVE: Early identification of infants with hypoxic-ischemic encephalopathy who have adverse outcomes despite neuroprotection with therapeutic hypothermia (TH) is urgently needed. Recent studies have found limited value of amplitude integrated EEG (aEEG) for predicting short-term outcomes in this population. Other quantitative electroencephalography (EEG) variables reflecting EEG amplitude, such as EEG power, could provide early stratification of a high-risk cohort in this population. The aim of the study was to evaluate and compare early EEG power and aEEG as predictors of magnetic resonance imaging (MRI) injury in neonatal hypoxic-ischemic encephalopathy.
   STUDY DESIGN: We conducted a retrospective cohort analysis of 78 encephalopathic infants treated with TH between January 2009 and April 2013. About 56 infants had no/mild injury on MRI (group A), whereas 22 had moderate/severe MRI injury (group B). Total EEG power (TEP) and aEEG were obtained soon after initiation of hypothermia and then compared for their ability to predict future MRI injury.
   RESULTS: TEP, calculated at a mean age of 8.9 h, was significantly higher in infants in group A as compared to group B (71.6 +/- 64.8 vs 26.9 +/- 65.3, P = 0.02). Odds ratios for predicting moderate-severe MRI injury for TEP < 10 mu V-2, TEP < 20 mu V-2, burst Suppression or worse aEEG pattern were 55 (confidence interval (CI) 6.4 to 471), 12.5 ( CI 3.8 to 40.7) and 6.7 (CI 2.0 to 19.8), respectively.
   CONCLUSION: Early TEP is a reliable predictor of moderate-severe MRI injury in encephalopathic infants undergoing TH and may enable early stratification of infants who may benefit from adjuvant therapeutic interventions.
C1 [Jain, S. V.; Zempel, J. M.] Washington Univ, Sch Med, Dept Neurol, Div Pediat & Dev Neurol, 660 S Euclid Ave,Campus Box 8111, St Louis, MO 63110 USA.
   [Srinivasakumar, P.] Univ Texas Southwestern Med Ctr Dallas, Dept Pediat, Dallas, TX USA.
   [Wallendorf, M.] Washington Univ, Sch Med, Div Biostat, St Louis, MO 63110 USA.
   [Mathur, A.] Washington Univ, Sch Med, Dept Pediat, Div Newborn Med, St Louis, MO 63110 USA.
C3 Washington University (WUSTL); University of Texas System; University of
   Texas Southwestern Medical Center Dallas; Washington University (WUSTL);
   Washington University (WUSTL)
RP Jain, SV (corresponding author), Washington Univ, Sch Med, Dept Neurol, Div Pediat & Dev Neurol, 660 S Euclid Ave,Campus Box 8111, St Louis, MO 63110 USA.
EM jains@neuro.wustl.edu
FU Neurological Sciences Academic Development Award at Washington
   University in St Louis [5K12NS00169018]; Thrasher Foundation;
   Intellectual and Developmental Disabilities Research Center
   (IDDRC-Washington University in St Louis)
FX SJ is funded by Neurological Sciences Academic Development Award at
   Washington University in St Louis (5K12NS00169018). We would also like
   to acknowledge the Thrasher Foundation and Intellectual and
   Developmental Disabilities Research Center (IDDRC-Washington University
   in St Louis) for their funding support. The funding organizations had no
   role in design and conduct of the study or collection, management,
   analysis and interpretation of the data or preparation, review or
   approval of the manuscript or decision to submit the manuscript for
   publication.
CR Bednarek N, 2012, NEUROLOGY, V78, P1420, DOI 10.1212/WNL.0b013e318253d589
   BELL AH, 1990, DEV MED CHILD NEUROL, V32, P990
   Briatore E, 2013, BRAIN DEV-JPN, V35, P420, DOI 10.1016/j.braindev.2012.07.002
   Ferriero DM, 2014, J PEDIATR-US, V164, P438, DOI 10.1016/j.jpeds.2013.11.042
   Hellstrom-Westas L, 2006, Neoreviews, V7, P76, DOI [10.1542/neo.7-2-e76, DOI 10.1542/NEO.7-2-E76]
   Jacobs S, 2007, COCHRANE DB SYST REV, DOI 10.1002/14651858.CD003311.pub2
   Jain S, 2016, PEDIAT NEUR IN PRESS
   Korotchikova I, 2011, CLIN NEUROPHYSIOL, V122, P1671, DOI 10.1016/j.clinph.2010.12.059
   Martinez-Biarge M, 2010, EARLY HUM DEV, V86, P675, DOI 10.1016/j.earlhumdev.2010.08.013
   McKinstry RC, 2002, NEUROLOGY, V59, P824, DOI 10.1212/WNL.59.6.824
   Murray DM, 2009, PEDIATRICS, V124, pE459, DOI 10.1542/peds.2008-2190
   Nash KB, 2011, NEUROLOGY, V76, P556, DOI 10.1212/WNL.0b013e31820af91a
   Rutherford M, 2010, LANCET NEUROL, V9, P39, DOI 10.1016/S1474-4422(09)70295-9
   Shankaran S, 2012, FETAL AND NEONATAL E, V97, pF398
   Tagin MA, 2012, ARCH PEDIAT ADOL MED, V166, P558, DOI 10.1001/archpediatrics.2011.1772
NR 15
TC 11
Z9 15
U1 0
U2 3
PU NATURE PUBLISHING GROUP
PI NEW YORK
PA 75 VARICK ST, 9TH FLR, NEW YORK, NY 10013-1917 USA
SN 0743-8346
EI 1476-5543
J9 J PERINATOL
JI J. Perinatol.
PD MAY
PY 2017
VL 37
IS 5
BP 541
EP 546
DI 10.1038/jp.2016.262
PG 6
WC Obstetrics & Gynecology; Pediatrics
WE Science Citation Index Expanded (SCI-EXPANDED)
SC Obstetrics & Gynecology; Pediatrics
GA ET4GN
UT WOS:000400237500016
PM 28206999
DA 2024-09-06
ER

PT J
AU Mahfooz, N
   Weinstock, A
   Afzal, B
   Noor, M
   Lowy, DV
   Farooq, O
   Finnegan, SG
   Lakshminrusimha, S
AF Mahfooz, Naeem
   Weinstock, Arie
   Afzal, Bushra
   Noor, Mariam
   Lowy, David Vargas
   Farooq, Osman
   Finnegan, Sarah G.
   Lakshminrusimha, Satyan
TI Optimal Duration of Continuous Video-Electroencephalography in Term
   Infants With Hypoxic-Ischemic Encephalopathy and Therapeutic Hypothermia
SO JOURNAL OF CHILD NEUROLOGY
LA English
DT Article
DE cooling; electroencephalography; hypoxic ischemic encephalopathy; whole
   body hypothermia; seizures; background suppression
ID WHOLE-BODY HYPOTHERMIA; NEONATAL SEIZURES; ASPHYXIATED NEWBORNS;
   PERINATAL ASPHYXIA; PROGNOSTIC VALUE; EEG; TRIAL
AB Continuous video-electroencephalography (EEG) is an important diagnostic and prognostic tool in newborns with hypoxic-ischemic encephalopathy undergoing therapeutic hypothermia. The optimal duration of continuous video-EEG during whole-body hypothermia is not known. We conducted a retrospective study of 35 neonates with hypoxic-ischemic encephalopathy undergoing whole-body hypothermia with continuous video-EEG. EEG ictal changes were detected in 9/35 infants (26%). Of these 9 infants, the seizures were initially observed within 30 minutes of EEG monitoring in 6 (67%), within 24 hours in 2 (22%), and during rewarming in 1 infant (11%). No new seizures were detected between 24-72 hours of therapeutic hypothermia. Background suppression was detected in 14 infants (40%) by 24 hours. In neonates with hypoxic-ischemic encephalopathy undergoing therapeutic hypothermia, continuous video-EEG has the highest diagnostic yield within the first 24 hours and during the rewarming phase. In the absence of prior seizures or antiepileptic therapy, limiting continuous video-EEG to these periods in resource-limited settings may reduce cost during therapeutic hypothermia.
C1 [Mahfooz, Naeem; Weinstock, Arie; Noor, Mariam; Farooq, Osman; Finnegan, Sarah G.] SUNY Buffalo, Women & Childrens Hosp New York, Div Pediat Neurol, Dept Neurol, Buffalo, NY 14260 USA.
   [Mahfooz, Naeem] Epilepsy Ctr, Neurol Inst, 9500 Euclid Ave S51, Cleveland, OH 44195 USA.
   [Afzal, Bushra; Lowy, David Vargas; Lakshminrusimha, Satyan] SUNY Buffalo, Women & Childrens Hosp New York, Div Neonatol, Dept Pediat, Buffalo, NY USA.
C3 State University of New York (SUNY) System; State University of New York
   (SUNY) Buffalo; Women & Children's Hospital of Buffalo; State University
   of New York (SUNY) System; State University of New York (SUNY) Buffalo;
   Women & Children's Hospital of Buffalo
RP Mahfooz, N (corresponding author), Epilepsy Ctr, Neurol Inst, 9500 Euclid Ave S51, Cleveland, OH 44195 USA.
EM naeem_mahfooz@hotmail.com
RI Farooq, Osman/L-3429-2014
OI Vargas Lowy, David/0009-0003-2355-1104; Lakshminrusimha,
   Satyan/0000-0001-6098-2155
CR Abend Nicholas S, 2011, Am J Electroneurodiagnostic Technol, V51, P141
   Biagioni E, 1998, Eur J Paediatr Neurol, V2, P117, DOI 10.1016/S1090-3798(98)80027-5
   CLANCY RR, 1988, EPILEPSIA, V29, P256, DOI 10.1111/j.1528-1157.1988.tb03715.x
   Davidson JO, 2015, FRONT NEUROL, V6, DOI 10.3389/fneur.2015.00198
   Garfinkle J, 2011, J CHILD NEUROL, V26, P453, DOI 10.1177/0883073810382907
   Glass HC, 2014, NEUROLOGY, V82, P1239, DOI 10.1212/WNL.0000000000000282
   Glass HC, 2009, J PEDIATR-US, V155, P318, DOI 10.1016/j.jpeds.2009.03.040
   Horan M, 2007, EARLY HUM DEV, V83, P69, DOI 10.1016/j.earlhumdev.2006.05.004
   Jacobs S, 2007, COCHRANE DB SYST REV, DOI 10.1002/14651858.CD003311.pub2
   Jacobs SE, 2011, ARCH PEDIAT ADOL MED, V165, P692, DOI 10.1001/archpediatrics.2011.43
   Malone A, 2009, EPILEPSIA, V50, P2097, DOI 10.1111/j.1528-1167.2009.02132.x
   Mariani E, 2008, PEDIATR NEUROL, V39, P317, DOI 10.1016/j.pediatrneurol.2008.07.031
   Murray DM, 2008, ARCH DIS CHILD-FETAL, V93, pF187, DOI 10.1136/adc.2005.086314
   Murray DM, 2009, PEDIATRICS, V124, pE459, DOI 10.1542/peds.2008-2190
   Osredkar D, 2005, PEDIATRICS, V115, P327, DOI 10.1542/peds.2004-0863
   Papile LA, 2014, PEDIATRICS, V133, P1146, DOI 10.1542/peds.2014-0899
   Payne ET, 2014, CURR OPIN PEDIATR, V26, P675, DOI 10.1097/MOP.0000000000000151
   Perlman JM, 2010, CIRCULATION, V122, P8516, DOI 10.1161/CIRCULATIONAHA.110.971127
   REILLY EL, 1974, ELECTROEN CLIN NEURO, V36, P661, DOI 10.1016/0013-4694(74)90233-8
   Scher MS, 2003, PEDIATR NEUROL, V28, P277, DOI 10.1016/S0887-8994(02)00621-5
   Shankaran S, 2005, NEW ENGL J MED, V353, P1574, DOI 10.1056/NEJMcps050929
   SHANKARAN S, 1991, EARLY HUM DEV, V25, P135, DOI 10.1016/0378-3782(91)90191-5
   Shankaran S, 2014, JAMA-J AM MED ASSOC, V312, P2629, DOI 10.1001/jama.2014.16058
   Shellhaas RA, 2011, J CLIN NEUROPHYSIOL, V28, P611, DOI 10.1097/WNP.0b013e31823e96d7
   Tagin MA, 2012, ARCH PEDIAT ADOL MED, V166, P558, DOI 10.1001/archpediatrics.2011.1772
   Thoresen M, 2015, SEMIN FETAL NEONAT M, V20, P65, DOI 10.1016/j.siny.2015.01.003
   Thoresen M, 2010, PEDIATRICS, V126, pE131, DOI 10.1542/peds.2009-2938
   VANLIESHOUT HBM, 1995, ACTA NEUROL SCAND, V91, P203
   Wietstock SO, 2016, J CHILD NEUROL, V31, P328, DOI 10.1177/0883073815592224
NR 29
TC 11
Z9 11
U1 0
U2 2
PU SAGE PUBLICATIONS INC
PI THOUSAND OAKS
PA 2455 TELLER RD, THOUSAND OAKS, CA 91320 USA
SN 0883-0738
EI 1708-8283
J9 J CHILD NEUROL
JI J. Child Neurol.
PD MAY
PY 2017
VL 32
IS 6
BP 522
EP 527
DI 10.1177/0883073816689325
PG 6
WC Clinical Neurology; Pediatrics
WE Science Citation Index Expanded (SCI-EXPANDED)
SC Neurosciences & Neurology; Pediatrics
GA ET2GU
UT WOS:000400088700001
PM 28112011
DA 2024-09-06
ER

PT J
AU Malla, RR
   Asimi, R
   Teli, MA
   Shaheen, F
   Bhat, MA
AF Malla, R. R.
   Asimi, R.
   Teli, M. A.
   Shaheen, F.
   Bhat, M. A.
TI Erythropoietin monotherapy in perinatal asphyxia with moderate to severe
   encephalopathy: a randomized placebo-controlled trial
SO JOURNAL OF PERINATOLOGY
LA English
DT Article
ID HYPOXIC-ISCHEMIC ENCEPHALOPATHY; DOSE RECOMBINANT ERYTHROPOIETIN;
   PERMANENT CEREBRAL-ISCHEMIA; WHOLE-BODY HYPOTHERMIA; NEONATAL
   ENCEPHALOPATHY; TERM INFANTS; STROKE; BRAIN; SAFETY; PHARMACOKINETICS
AB OBJECTIVE: Erythropoietin (EPO) is neuroprotective after asphyxia in animal studies. The efficacy and safety of EPO monotherapy in term neonates with hypoxic ischemic encephalopathy (HIE) is uncertain.
   STUDY DESIGN: Hundred term neonates with moderate or severe HIE were randomized by random permuted block algorithm to receive either EPO 500 U kg(-1) per dose in 2 ml saline intravenously (50 neonates) on alternate days for a total of five doses with the first dose given by 6 h of age (treatment group) or 2 ml of normal saline (50 neonates) similarly for a total of five doses (placebo group) in a double-blind study. No hypothermia was given. The primary outcome was combined end point of death or moderate or severe disability at mean age of 19 months (s.d., 0.61).
   RESULTS: Death or moderate or severe disability occurred in 40% of neonates in the treatment group vs 70% in the placebo group (risk ratio, 0.57; 95% confidence interval (CI) 0.38 to 0.85; P = 0.003). Death occurred in 16% of patients in both the groups (risk ratio, 1.0; 95% CI 0.33 to 2.9; P = 0.61). The risk of cerebral palsy was lower among survivors in the treatment group (risk ratio, 0.52; 95% CI 0.25 to 1.03; P = 0.04) and lesser number of babies were on anticonvulsants at assessment (risk ratio, 0.47; 95% CI 0.20 to 1.01; P = 0.03). Neonatal brain magnetic resonance imaging showed more abnormalities in the placebo group (relative risk, 0.66; 95% CI 0.42 to 1.03; P = 0.04)). Improvement in other neurological outcomes was not significant.
   CONCLUSION: EPO monotherapy reduces the risk of death or disability in term neonates with moderate or severe encephalopathy.
C1 [Malla, R. R.; Teli, M. A.; Bhat, M. A.] Sheri Kashmir Inst Med Sci, Dept Paediat, Srinagar 190011, Jammu & Kashmir, India.
   [Asimi, R.] Sheri Kashmir Inst Med Sci, Dept Neurol, Srinagar, Jammu & Kashmir, India.
   [Shaheen, F.] Sheri Kashmir Inst Med Sci, Dept Radiodiag & Imaging, Srinagar, Jammu & Kashmir, India.
C3 Sher-i-Kashmir Institute of Medical Sciences; Sher-i-Kashmir Institute
   of Medical Sciences; Sher-i-Kashmir Institute of Medical Sciences
RP Bhat, MA (corresponding author), Sheri Kashmir Inst Med Sci, Dept Paediat, Srinagar 190011, Jammu & Kashmir, India.
EM mbhat47@rediffmail.com
CR Azzopardi DV, 2009, NEW ENGL J MED, V361, P1349, DOI 10.1056/NEJMoa0900854
   Bayley N., 1993, BAYLEY SCALES INFANT, V2
   Benders MJ, 2014, J PEDIATR-US, V164, P481, DOI 10.1016/j.jpeds.2013.10.084
   Bernaudin M, 2002, J CEREBR BLOOD F MET, V22, P393, DOI 10.1097/00004647-200204000-00003
   Bernaudin M, 1999, J CEREBR BLOOD F MET, V19, P643, DOI 10.1097/00004647-199906000-00007
   Brines ML, 2000, P NATL ACAD SCI USA, V97, P10526, DOI 10.1073/pnas.97.19.10526
   BUSTO R, 1987, J CEREBR BLOOD F MET, V7, P729, DOI 10.1038/jcbfm.1987.127
   Chang YS, 2005, PEDIATR RES, V58, P106, DOI 10.1203/01.PDR.0000163616.89767.69
   Edwards AD, 2010, BMJ-BRIT MED J, V340, DOI 10.1136/bmj.c363
   Ehrenreich H, 2007, MOL PSYCHIATR, V12, P206, DOI 10.1038/sj.mp.4001907
   Ehrenreich H, 2007, BRAIN, V130, P2577, DOI 10.1093/brain/awm203
   Ehrenreich H, 2009, STROKE, V40, pE647, DOI 10.1161/STROKEAHA.109.564872
   El Shimi MS, 2014, J MATERN-FETAL NEO M, V27, P1295, DOI 10.3109/14767058.2013.855894
   Elmahdy H, 2010, PEDIATRICS, V125, pE1135, DOI 10.1542/peds.2009-2268
   Jacobs SE, 2011, ARCH PEDIAT ADOL MED, V165, P692, DOI 10.1001/archpediatrics.2011.43
   Juul SE, 2004, BIOL NEONATE, V85, P138, DOI 10.1159/000074970
   Kumral A, 2011, BRAIN DEV-JPN, V33, P632, DOI 10.1016/j.braindev.2010.10.014
   McPherson RJ, 2007, NEONATOLOGY, V91, P36, DOI 10.1159/000096969
   Mu DZ, 2005, EXP NEUROL, V195, P407, DOI 10.1016/j.expneurol.2005.06.001
   Nagai A, 2001, J NEUROPATH EXP NEUR, V60, P386, DOI 10.1093/jnen/60.4.386
   Palisano RJ, 2000, PHYS THER, V80, P974, DOI 10.1093/ptj/80.10.974
   Pappas A, 2015, PEDIATRICS, V135, pE624, DOI 10.1542/peds.2014-1566
   ROBERTSON CMT, 1989, J PEDIATR-US, V114, P753, DOI 10.1016/S0022-3476(89)80132-5
   Rogers EE, 2014, PEDIATR NEUROL, V51, P657, DOI 10.1016/j.pediatrneurol.2014.08.010
   Shalak LF, 2003, PEDIATRICS, V111, P351, DOI 10.1542/peds.111.2.351
   Shankaran S, 2005, NEW ENGL J MED, V353, P1574, DOI 10.1056/NEJMcps050929
   SHANKARAN S, 1991, EARLY HUM DEV, V25, P135, DOI 10.1016/0378-3782(91)90191-5
   Statler PA, 2007, PEDIATR RES, V61, P671, DOI 10.1203/pdr.0b013e31805341dc
   Sugawa M, 2002, NEUROSCI RES, V44, P391, DOI 10.1016/S0168-0102(02)00161-X
   Thompson CM, 1997, ACTA PAEDIATR, V86, P757, DOI 10.1111/j.1651-2227.1997.tb08581.x
   Wallach I, 2009, PEDIATR RES, V65, P619, DOI 10.1203/PDR.0b013e31819ea3b8
   Wang L, 2004, STROKE, V35, P1732, DOI 10.1161/01.STR.0000132196.49028.a4
   Wu YW, 2016, PEDIATRICS, V137, DOI 10.1542/peds.2016-0191
   Wu YW, 2015, DEV MED CHILD NEUROL, V57, P34, DOI 10.1111/dmcn.12730
   Wu YW, 2012, PEDIATRICS, V130, P683, DOI 10.1542/peds.2012-0498
   Zhu CL, 2009, PEDIATRICS, V124, pE218, DOI 10.1542/peds.2008-3553
NR 36
TC 53
Z9 56
U1 0
U2 7
PU NATURE PUBLISHING GROUP
PI NEW YORK
PA 75 VARICK ST, 9TH FLR, NEW YORK, NY 10013-1917 USA
SN 0743-8346
EI 1476-5543
J9 J PERINATOL
JI J. Perinatol.
PD MAY
PY 2017
VL 37
IS 5
BP 596
EP 601
DI 10.1038/jp.2017.17
PG 6
WC Obstetrics & Gynecology; Pediatrics
WE Science Citation Index Expanded (SCI-EXPANDED)
SC Obstetrics & Gynecology; Pediatrics
GA ET4GN
UT WOS:000400237500026
PM 28277490
DA 2024-09-06
ER

PT J
AU Goulding, RM
   Stevenson, NJ
   Murray, DM
   Livingstone, V
   Filan, PM
   Boylan, GB
AF Goulding, Robert M.
   Stevenson, Nathan J.
   Murray, Deirdre M.
   Livingstone, Vicki
   Filan, Peter M.
   Boylan, Geraldine B.
TI Heart rate variability in hypoxic ischemic encephalopathy during
   therapeutic hypothermia
SO PEDIATRIC RESEARCH
LA English
DT Article
ID WHOLE-BODY HYPOTHERMIA; BRAIN-STEM INJURY; NEONATAL ENCEPHALOPATHY; EEG;
   NEWBORNS; OUTCOMES
AB BACKGROUND: Therapeutic hypothermia (TH) aims to ameliorate further injury in infants with moderate and severe hypoxic ischemic encephalopathy (HIE). We aim to assess the effect of TH on heart rate variability (HRV) in infants with HIE.
   METHODS: Multichannel video-electroencephalography (EEG) and electrocardiography were assessed at 6-72 h after birth in full-term infants with HIE, recruited prior to (pre-TH group) and following (TH group) the introduction ofTH in our neonatal unit. HIE severity was graded using EEG. HRV features investigated include: mean NN interval (mean NN), standard deviation of NN interval (SDNN), triangular interpolation (TINN), high-frequency (HF), low-frequency (LF), very low-frequency (VLF), and LF/HF ratio. Linear mixed model comparisons were used.
   RESULTS: 118 infants (pre-TH: n=44, TH: n=74) were assessed. The majority of HRV features decreased with increasing EEG grade. Infants with moderate HIE undergoing TH had significantly different HRV features compared with the preTH group (HF: P=0.016, LF/HF ratio: P=0.006). In the pre-TH group, LF/HF ratio was significantly different between moderate and severe HIE grades (P=0.002). In the TH group, significant differences were observed between moderate and severe HIE grades for SDNN: P=0.020, TINN: P=0.005, VLF: P=0.029, LF: P=0.010, and HF: P=0.006.
   CONCLUSION: The HF component of HRV is increased in infants with moderate HIE undergoing TH.
C1 [Goulding, Robert M.; Stevenson, Nathan J.; Murray, Deirdre M.; Livingstone, Vicki; Boylan, Geraldine B.] Univ Coll Cork, Neonatal Brain Res Grp, INFANT Ctr, Cork, Ireland.
   [Goulding, Robert M.; Murray, Deirdre M.; Filan, Peter M.; Boylan, Geraldine B.] Cork Univ, Matern Hosp, Dept Pediat & Child Hlth, Cork, Ireland.
C3 University College Cork; University College Cork
RP Boylan, GB (corresponding author), Univ Coll Cork, Neonatal Brain Res Grp, INFANT Ctr, Cork, Ireland.; Boylan, GB (corresponding author), Cork Univ, Matern Hosp, Dept Pediat & Child Hlth, Cork, Ireland.
EM G.Boylan@ucc.ie
RI Boylan, Geraldine B/F-3019-2012; Livingstone, Vicki/KMA-6395-2024
OI Livingstone, Vicki/0000-0002-3309-1231; Murray,
   Deirdre/0000-0002-2201-9912; Boylan, Geraldine/0000-0003-0920-5291
FU Science Foundation Ireland Principal InVestigator Award [SFI
   10/IN.1/B3036]; Science Foundation Ireland Centers Programme
   [12/RC/2272]
FX This research was supported by a Science Foundation Ireland Principal
   InVestigator Award (SFI 10/IN.1/B3036) and a Science Foundation Ireland
   Centers Programme (12/RC/2272).
CR Ahearne Caroline E, 2016, World J Clin Pediatr, V5, P67, DOI 10.5409/wjcp.v5.i1.67
   Aliefendioglu D, 2012, INDIAN J PEDIATR, V79, P1468, DOI 10.1007/s12098-012-0703-2
   Ay I, 2011, BRAIN RES, V1392, P110, DOI 10.1016/j.brainres.2011.03.060
   Azzopardi D, 2008, BMC PEDIATR, V8, DOI 10.1186/1471-2431-8-17
   Camm AJ, 1996, CIRCULATION, V93, P1043
   Cheyuo C, 2011, J CEREBR BLOOD F MET, V31, P1187, DOI 10.1038/jcbfm.2011.24
   de Vries LS, 2010, NEURORADIOLOGY, V52, P555, DOI 10.1007/s00234-010-0674-9
   FERRARI R, 1993, EUR HEART J, V14, P25
   Gancia P, 2012, J MATERN-FETAL NEO M, V25, P94, DOI 10.3109/14767058.2012.715023
   George S, 2004, AM J PHYSIOL-REG I, V287, pR925, DOI 10.1152/ajpregu.00263.2004
   Goulding RM, 2015, PEDIATR RES, V77, P681, DOI 10.1038/pr.2015.28
   Graham EM, 2008, AM J OBSTET GYNECOL, V199, P587, DOI 10.1016/j.ajog.2008.06.094
   Hankins GDV, 2003, OBSTET GYNECOL, V102, P628, DOI 10.1016/S0029-7844(03)00574-X
   Jacobs SE, 2013, COCHRANE DB SYST REV, DOI 10.1002/14651858.CD003311.pub3
   Jacobs SE, 2011, ARCH PEDIAT ADOL MED, V165, P692, DOI 10.1001/archpediatrics.2011.43
   Johnston MV., 2001, METH NE FRO NEUROSCI, P33
   Liu X, 2011, PEDIATR RES, V70, P352, DOI 10.1203/PDR.0b013e31822941ee
   MALLIANI A, 1991, CIRCULATION, V84, P482, DOI 10.1161/01.CIR.84.2.482
   Malmivuo J., 1995, Bioelectromagnetism: Principles and Applications of Bioelectric and Biomagnetic Fields
   Massaro AN, 2014, J PERINATOL, V34, P836, DOI 10.1038/jp.2014.108
   Murray DM, 2009, PEDIATRICS, V124, pE459, DOI 10.1542/peds.2008-2190
   Novak V, 1995, Clin Auton Res, V5, P24, DOI 10.1007/BF01845495
   Rutherford M, 2010, LANCET NEUROL, V9, P39, DOI 10.1016/S1474-4422(09)70295-9
   SARNAT HB, 1976, ARCH NEUROL-CHICAGO, V33, P696, DOI 10.1001/archneur.1976.00500100030012
   Shankaran S, 2005, NEW ENGL J MED, V353, P1574, DOI 10.1056/NEJMcps050929
   Shankaran S, 2012, NEW ENGL J MED, V366, P2085, DOI 10.1056/NEJMoa1112066
   Shankaran S, 2009, J NEUROTRAUM, V26, P437, DOI 10.1089/neu.2008.0678
   Vergales BD, 2014, AM J PERINAT, V31, P855, DOI 10.1055/s-0033-1361937
NR 28
TC 22
Z9 23
U1 0
U2 5
PU SPRINGERNATURE
PI LONDON
PA CAMPUS, 4 CRINAN ST, LONDON, N1 9XW, ENGLAND
SN 0031-3998
EI 1530-0447
J9 PEDIATR RES
JI Pediatr. Res.
PD APR
PY 2017
VL 81
IS 4
BP 609
EP 615
DI 10.1038/pr.2016.245
PG 7
WC Pediatrics
WE Science Citation Index Expanded (SCI-EXPANDED)
SC Pediatrics
GA ER2VQ
UT WOS:000398652300010
PM 27855152
OA Bronze
DA 2024-09-06
ER

PT J
AU Ivy, AS
   Clark, CL
   Bahm, SM
   Van Meurs, KP
   Wusthoff, CJ
AF Ivy, Autumn S.
   Clark, Catherine L.
   Bahm, Sarah M.
   Van Meurs, Krisa P.
   Wusthoff, Courtney J.
TI Improving the Identification of Neonatal Encephalopathy: Utility of a
   Web-Based Video Tool
SO AMERICAN JOURNAL OF PERINATOLOGY
LA English
DT Article
DE neonatal encephalopathy; online teaching tool; neurological examination
ID HYPOXIC-ISCHEMIC ENCEPHALOPATHY; THERAPEUTIC HYPOTHERMIA
AB Objective This study tested the effectiveness of a video teaching tool in improving identification and classification of encephalopathy in infants.
   Study Design We developed an innovative video teaching tool to help clinicians improve their skills in interpreting the neonatal neurological examination for grading encephalopathy. Pediatric residents were shown 1-minute video clips demonstrating exam findings in normal neonates and neonates with various degrees of encephalopathy. Findings from five domains were demonstrated: spontaneous activity, level of alertness, posture/tone, reflexes, and autonomic responses. After each clip, subjects were asked to identify whether the exam finding was normal or consistent with mild, moderate, or severe abnormality. Subjects were then directed to a web-based teaching toolkit, containing a compilation of videos demonstrating normal and abnormal findings on the neonatal neurological examination. Immediately after training, subjects underwent posttesting, again identifying exam findings as normal, mild, moderate, or severe abnormality.
   Results Residents improved in their overall ability to identify and classify neonatal encephalopathy after viewing the teaching tool. In particular, the identification of abnormal spontaneous activity, reflexes, and autonomic responses were most improved.
   Conclusion This pretest/posttest evaluation of an educational tool demonstrates that after viewing our toolkit, pediatric residents were able to improve their overall ability to detect neonatal encephalopathy.
C1 [Ivy, Autumn S.; Clark, Catherine L.; Wusthoff, Courtney J.] Stanford Univ, Sch Med, Lucile Packard Childrens Hosp, Div Child Neurol, Stanford, CA USA.
   [Bahm, Sarah M.] Stanford Univ, Sch Med, Lucile Packard Childrens Hosp, Dept Pediat, Stanford, CA USA.
   [Van Meurs, Krisa P.; Wusthoff, Courtney J.] Stanford Univ, Sch Med, Lucile Packard Childrens Hosp, Div Neonatol, Stanford, CA USA.
C3 Lucile Packard Children's Hospital (LPCH); Stanford University; Lucile
   Packard Children's Hospital (LPCH); Stanford University; Stanford
   University; Lucile Packard Children's Hospital (LPCH)
RP Wusthoff, CJ (corresponding author), 750 Welch Rd,Suite 317, Palo Alto, CA 94304 USA.
EM wusthoff@stanford.edu
OI Wusthoff, Courtney/0000-0002-1882-5567; Ivy, Autumn/0000-0003-1775-6253
FU Stanford Children's Health Research Institute Innovations in Patient
   Care grant
FX This research was supported by the Stanford Children's Health Research
   Institute Innovations in Patient Care grant (C.J.W.).
CR Akula VP, 2012, AM J PERINAT, V29, P319, DOI 10.1055/s-0031-1295661
   Azzopardi DV, 2009, NEW ENGL J MED, V361, P1349, DOI 10.1056/NEJMoa0900854
   Gluckman PD, 2005, LANCET, V365, P663, DOI 10.1016/S0140-6736(05)17946-X
   Iwata O, 2007, BRAIN RES, V1154, P173, DOI 10.1016/j.brainres.2007.03.083
   Khurshid F, 2011, PAED CHILD HEALT-CAN, V16, P153, DOI 10.1093/pch/16.3.153
   Olsen SL, 2013, PEDIATRICS, V131, pE591, DOI 10.1542/peds.2012-0891
   Shankaran S, 2005, NEW ENGL J MED, V353, P1574, DOI 10.1056/NEJMcps050929
   Wusthoff CJ, 2013, ARCH DIS CHILDHOOD-E, V98, P148, DOI 10.1136/archdischild-2013-303640
NR 8
TC 2
Z9 2
U1 0
U2 3
PU THIEME MEDICAL PUBL INC
PI NEW YORK
PA 333 SEVENTH AVE, NEW YORK, NY 10001 USA
SN 0735-1631
EI 1098-8785
J9 AM J PERINAT
JI Am. J. Perinatol.
PD APR
PY 2017
VL 34
IS 5
BP 520
EP 522
DI 10.1055/5-0036-1593846
PG 3
WC Obstetrics & Gynecology; Pediatrics
WE Science Citation Index Expanded (SCI-EXPANDED)
SC Obstetrics & Gynecology; Pediatrics
GA EQ3YY
UT WOS:000398011100015
PM 27788536
DA 2024-09-06
ER

PT J
AU Massaro, AN
   Campbell, HE
   Metzler, M
   Al-Shargabi, T
   Wang, YF
   du Plessis, A
   Govindan, RB
AF Massaro, An N.
   Campbell, Heather E.
   Metzler, Marina
   Al-Shargabi, Tareq
   Wang, Yunfei
   du Plessis, Adre
   Govindan, Rathinaswamy B.
TI Effect of Temperature on Heart Rate Variability in Neonatal ICU Patients
   With Hypoxic-Ischemic Encephalopathy
SO PEDIATRIC CRITICAL CARE MEDICINE
LA English
DT Article
DE heart rate variability; hypoxic-ischemic encephalopathy; neonatal
   intensive care unit; temperature; therapeutic hypothermia
ID THERAPEUTIC HYPOTHERMIA; INTERVAL VARIABILITY; SPECTRAL-ANALYSIS;
   NEWBORNS; INFANTS; EEG; ASSOCIATION; MORTALITY; ASPHYXIA
AB Objective: To determine whether measures of heart rate variability are related to changes in temperature during rewarming after therapeutic hypothermia for hypoxic-ischemic encephalopathy.
   Design: Prospective observational study.
   Setting: Level 4 neonatal ICU in a free-standing academic children's hospital.
   Patients: Forty-four infants with moderate to severe hypoxic-ischemic encephalopathy treated with therapeutic hypothermia.
   Interventions: Continuous electrocardiogram data from 2 hours prior to rewarming through 2 hours after completion of rewarming (up to 10 hr) were analyzed.
   Measurements and Main Results: Median beat-to-beat interval and measures of heart rate variability were quantified including beat-to-beat interval sd, low and high frequency relative spectral power, detrended fluctuation analysis short and long a exponents (alpha(S) and alpha(L)), and root mean square short and long time scales. The relationships between heart rate variability measures and esophageal/axillary temperatures were evaluated. Heart rate variability measures low frequency, alpha(S), and root mean square short and long time scales were negatively associated, whereas alpha(L) was positively associated, with temperature (p < 0.01). These findings signify an overall decrease in heart rate variability as temperature increased toward normothermia.
   Conclusions: Measures of heart rate variability are temperature dependent in the range of therapeutic hypothermia to normothermia. Core body temperature needs to be considered when evaluating heart rate variability metrics as potential physiologic biomarkers of illness severity in hypoxic-ischemic encephalopathy infants undergoing therapeutic hypothermia.
C1 [Massaro, An N.] Childrens Natl Hlth Syst, Div Neonatol, Washington, DC 20010 USA.
   [Massaro, An N.; Metzler, Marina; Al-Shargabi, Tareq; du Plessis, Adre; Govindan, Rathinaswamy B.] Childrens Natl Hlth Syst, Div Fetal & Transit Med, Washington, DC 20010 USA.
   [Massaro, An N.; Campbell, Heather E.] Childrens Natl Hlth Syst, Pediat Residency Program, Washington, DC 20010 USA.
   [Wang, Yunfei] Childrens Natl Hlth Syst, Div Biostat & Study Methodol, Washington, DC USA.
   [Massaro, An N.; Wang, Yunfei; du Plessis, Adre; Govindan, Rathinaswamy B.] George Washington Univ, Sch Med, Washington, DC 20052 USA.
C3 Children's National Health System; Children's National Health System;
   Children's National Health System; Children's National Health System;
   George Washington University
RP Massaro, AN (corresponding author), Childrens Natl Hlth Syst, Div Neonatol, Washington, DC 20010 USA.; Massaro, AN (corresponding author), Childrens Natl Hlth Syst, Div Fetal & Transit Med, Washington, DC 20010 USA.; Massaro, AN (corresponding author), Childrens Natl Hlth Syst, Pediat Residency Program, Washington, DC 20010 USA.; Massaro, AN (corresponding author), George Washington Univ, Sch Med, Washington, DC 20052 USA.
EM anguyenm@cnmc.org
OI Massaro, An/0000-0002-5543-6165; Metzler, Marina/0000-0003-1230-2674
FU Clinical and Translational Science Institute at Children's National
   [UL1TR000075, 1KL2RR031987-01]; Intellectual and Developmental
   Disabilities Research Consortium [NIH P30HD040677]; National Institutes
   of Health (NIH) [1KL2RR031987, P30HD040677]
FX This work was supported by the Clinical and Translational Science
   Institute at Children's National (UL1TR000075, 1KL2RR031987-01) and the
   Intellectual and Developmental Disabilities Research Consortium (NIH
   P30HD040677).; Drs. Massaro, Al-Shargabi, and Govindan received support
   for article research from the National Institutes of Health (NIH). Dr.
   Massaro's institution received funding from NIH 1KL2RR031987. Dr.
   Al-Shargabi disclosed work for hire, and his institution received
   funding from Clinical and Translational Science Institute at Children's
   National and from Intellectual and Developmental Disabilities Research
   Consortium. Dr. Govindan's institution received funding from Clinical
   and Translational Science Institute at Children's National
   (UL1TR000075), Clinical and Translational Science Institute at
   Children's National (1KL2RR031987-01), and from NIH P30HD040677. The
   remaining authors have disclosed that they do not have any potential
   conflicts of interest..
CR Aliefendioglu D, 2012, INDIAN J PEDIATR, V79, P1468, DOI 10.1007/s12098-012-0703-2
   Andriessen P, 2005, J PHYSIOL-LONDON, V568, P333, DOI 10.1113/jphysiol.2005.093641
   Assaf N, 2008, J CLIN NEUROPHYSIOL, V25, P317, DOI 10.1097/WNP.0b013e318182ed2d
   Billman GE, 2013, FRONT PHYSIOL, V4, DOI 10.3389/fphys.2013.00026
   Bunde A, 2000, PHYS REV LETT, V85, P3736, DOI 10.1103/PhysRevLett.85.3736
   Camm AJ, 1996, CIRCULATION, V93, P1043
   Cavallaro Giacomo, 2013, ISRN Pediatr, V2013, P140213, DOI 10.1155/2013/140213
   Chang YT, 2011, RESUSCITATION, V82, P1350, DOI 10.1016/j.resuscitation.2011.04.031
   Dilenge ME, 2001, J CHILD NEUROL, V16, P781, DOI 10.1177/08830738010160110201
   Fairchild KD, 2014, J PERINATOL, V34, P375, DOI 10.1038/jp.2014.18
   Fairchild KD, 2013, PEDIATR RES, V74, P570, DOI 10.1038/pr.2013.136
   Fairchild KD, 2010, CLIN PERINATOL, V37, P581, DOI 10.1016/j.clp.2010.06.002
   Fortrat JO, 2002, AM J CARDIOL, V90, P346, DOI 10.1016/S0002-9149(02)02399-8
   Franco P, 2000, SLEEP, V23, P401
   Friedrichs J, 2013, ADV NEONAT CARE, V13, P361, DOI 10.1097/ANC.0b013e3182a14f5a
   George S, 2004, AM J PHYSIOL-REG I, V287, pR925, DOI 10.1152/ajpregu.00263.2004
   GIDDENS DP, 1985, J THEOR BIOL, V113, P759, DOI 10.1016/S0022-5193(85)80192-2
   Goulding RM, 2015, PEDIATR RES, V77, P681, DOI 10.1038/pr.2015.28
   Govindan RB, 2011, ANN BIOMED ENG, V39, P964, DOI 10.1007/s10439-010-0231-z
   Govindan RB, 2014, EPL-EUROPHYS LETT, V108, DOI 10.1209/0295-5075/108/40005
   Govindan RB, 2013, COMPUT BIOL MED, V43, P2001, DOI 10.1016/j.compbiomed.2013.09.019
   Higgins RD, 2011, J PEDIATR-US, V159, P851, DOI 10.1016/j.jpeds.2011.08.004
   Jacobs SE, 2013, COCHRANE DB SYST REV, DOI 10.1002/14651858.CD003311.pub3
   KLEIGER RE, 1987, AM J CARDIOL, V59, P256, DOI 10.1016/0002-9149(87)90795-8
   Landry MA, 2013, ARCH DIS CHILD-FETAL, V98, pF54, DOI 10.1136/archdischild-2011-301066
   Langer SFJ, 1999, RES EXP MED, V199, P1, DOI 10.1007/s004330050128
   Lasky RE, 2009, NEONATOLOGY, V96, P93, DOI 10.1159/000205385
   MACKENZIE MA, 1992, CLIN SCI, V82, P39, DOI 10.1042/cs0820039
   Malarvili MB, 2009, IEEE T BIO-MED ENG, V56, P2594, DOI 10.1109/TBME.2009.2026908
   Malarvili MB, 2008, IEEE ENG MED BIO, P4756, DOI 10.1109/IEMBS.2008.4650276
   Massaro AN, 2014, J PERINATOL, V34, P836, DOI 10.1038/jp.2014.108
   Matic V, 2013, ADV EXP MED BIOL, V789, P43, DOI 10.1007/978-1-4614-7411-1_7
   Mowery NT, 2011, J CRIT CARE, V26, DOI 10.1016/j.jcrc.2010.11.008
   Nonose Y, 2012, ANAESTH INTENS CARE, V40, P820, DOI 10.1177/0310057X1204000510
   Piccirillo G, 2009, J AM COLL CARDIOL, V54, P840, DOI 10.1016/j.jacc.2009.06.008
   Piccirillo G, 2009, HEART RHYTHM, V6, P546, DOI 10.1016/j.hrthm.2009.01.006
   SARNAT HB, 1976, ARCH NEUROL-CHICAGO, V33, P696, DOI 10.1001/archneur.1976.00500100030012
   Sassi R, 2015, EUROPACE, V17, P1341, DOI 10.1093/europace/euv015
   Shankaran S, 2005, NEW ENGL J MED, V353, P1574, DOI 10.1056/NEJMcps050929
   SHANKARAN S, 1991, EARLY HUM DEV, V25, P135, DOI 10.1016/0378-3782(91)90191-5
   Smith J, 2013, NEONATAL NETW, V32, P16, DOI 10.1891/0730-0832.32.1.16
   Stark AR, 2010, PEDIATRICS, V125, P405, DOI 10.1542/peds.2009-3119
   Stéphan-Blanchard E, 2013, PLOS ONE, V8, DOI 10.1371/journal.pone.0068211
   Stone ML, 2013, J PERINATOL, V33, P847, DOI 10.1038/jp.2013.63
   Thoresen M, 2000, PEDIATRICS, V106, P92, DOI 10.1542/peds.106.1.92
   Tiainen M, 2009, CRIT CARE MED, V37, P403, DOI 10.1097/CCM.0b013e31819572c4
   Ulusar UD, 2009, IEEE ENG MED BIO, P4666, DOI 10.1109/IEMBS.2009.5334180
   Vergales BD, 2014, AM J PERINAT, V31, P855, DOI 10.1055/s-0033-1361937
   Wu SW, 2013, ENVIRON RES, V120, P82, DOI 10.1016/j.envres.2012.08.008
NR 49
TC 16
Z9 17
U1 1
U2 9
PU LIPPINCOTT WILLIAMS & WILKINS
PI PHILADELPHIA
PA TWO COMMERCE SQ, 2001 MARKET ST, PHILADELPHIA, PA 19103 USA
SN 1529-7535
EI 1947-3893
J9 PEDIATR CRIT CARE ME
JI Pediatr. Crit. Care Med.
PD APR
PY 2017
VL 18
IS 4
BP 349
EP 354
DI 10.1097/PCC.0000000000001094
PG 6
WC Critical Care Medicine; Pediatrics
WE Science Citation Index Expanded (SCI-EXPANDED)
SC General & Internal Medicine; Pediatrics
GA ES2EJ
UT WOS:000399339000005
PM 28198757
OA Green Accepted
DA 2024-09-06
ER

PT J
AU Xu, LX
   Lv, Y
   Li, YH
   Ding, X
   Wang, Y
   Han, X
   Liu, MH
   Sun, B
   Feng, X
AF Xu, Li-Xiao
   Lv, Yuan
   Li, Yan-Hong
   Ding, Xin
   Wang, Ying
   Han, Xing
   Liu, Ming-Hua
   Sun, Bin
   Feng, Xing
TI Melatonin alleviates brain and peripheral tissue edema in a neonatal rat
   model of hypoxic-ischemic brain damage: the involvement of edema related
   proteins
SO BMC PEDIATRICS
LA English
DT Article
DE Melatonin; Hypoxic-ischemic encephalopathy; Edema; Aquaporin-4; Zonula
   occludens-1; Occludin
ID GLUTAMATE-RECEPTOR 5; TIGHT JUNCTION; OVARIAN-CARCINOMA; CEREBRAL EDEMA;
   DNA-DAMAGE; INJURY; EXPRESSION; PROTECTS; NEUROPROTECTION;
   ENCEPHALOPATHY
AB Background: Previous studies have indicated edema may be involved in the pathophysiology following hypoxic-ischemic encephalopathy (HIE), and melatonin may exhibit neuro-protection against brain insults. However, little is known regarding the mechanisms that involve the protective effects of melatonin in the brain and peripheral tissues after HIE. The present study aimed to examine the effects of melatonin on multiple organs, and the expression of edema related proteins in a neonatal rat model of hypoxic-ischemic brain damage (HIBD).
   Methods: One hundred ninety-two neonatal rats were randomly divided into three subgroups that underwent a sham surgery or HIBD. After the HIBD or sham-injury, the rats received an intraperitoneal injection of melatonin or an equal volume vehicle, respectively. We investigated the effects of melatonin on brain, kidney, and colon edema via histological examination and the expression of edema related proteins, including AQP-4, ZO-1 and occludin, via qPCR and western blot.
   Results: Our data indicated (1) Melatonin reduced the histological injury in the brain and peripheral organs induced by HIBD as assessed via H-E staining and transmission electron microscopy. (2) Melatonin alleviated the HIBD-induced cerebral edema characterized by increased brain water content. (3) HIBD induced significant changes of edema related proteins, such as AQP-4, ZO-1 and occludin, and these changes were partially reversed by melatonin treatment.
   Conclusions: These findings provide substantial evidence that melatonin treatment has protective effects on the brain and peripheral organs after HIBD, and the edema related proteins, AQP4, ZO-1, and occludin, may indirectly contribute tothe mechanism of the edema protection by melatonin.
C1 [Xu, Li-Xiao; Li, Yan-Hong] Soochow Univ, Pediat Res Inst, Childrens Hosp, Suzhou 215006, Peoples R China.
   [Lv, Yuan] Northern Jiangsu Peoples Hosp, Dept Neonatol, Yangzhou 225001, Jiangsu, Peoples R China.
   [Ding, Xin; Wang, Ying; Han, Xing; Liu, Ming-Hua; Sun, Bin; Feng, Xing] Soochow Univ, Dept Neonatol, Childrens Hosp, Suzhou 215006, Peoples R China.
C3 Soochow University - China; Soochow University - China
RP Sun, B; Feng, X (corresponding author), Soochow Univ, Dept Neonatol, Childrens Hosp, Suzhou 215006, Peoples R China.
EM sunyu0628@126.com; xing_feng66@suda.edu.cn
OI , Lixiao/0000-0001-9344-2956
FU National Natural Science Foundation [81471488, 81502157, 81271378,
   81501291]; Key medical subjects of Jiangsu province [XK201120]; Jiangsu
   Province key research and development [BE2015644]; Key Laboratory of
   Suzhou City [SZS201108]; Science and Technology Project of Suzhou
   [SYSD2013105, SYS201446, SYS201441]; Public health technology project of
   Suzhou [SS201536]; Department of Pediatrics Clinical Center of Suzhou
   [Szzx201504]
FX This work was supported by grants from National Natural Science
   Foundation (81471488, 81502157, 81271378, 81501291), Key medical
   subjects of Jiangsu province (XK201120), Jiangsu Province key research
   and development of special funds (BE2015644), Key Laboratory of Suzhou
   City (SZS201108), Science and Technology Project of Suzhou (SYSD2013105,
   SYS201446, SYS201441), Public health technology project of Suzhou
   (SS201536) and the Department of Pediatrics Clinical Center of Suzhou
   (Szzx201504).
CR Allen KA, 2011, NEWBORN INFANT NURS, V11, P125, DOI 10.1053/j.nainr.2011.07.004
   Alonso-Alconada D, 2013, INT J MOL SCI, V14, P9379, DOI 10.3390/ijms14059379
   Aly H, 2015, J PERINATOL, V35, P186, DOI 10.1038/jp.2014.186
   Anderson JM, 2009, CSH PERSPECT BIOL, V1, DOI 10.1101/cshperspect.a002584
   Barnett CP, 1997, PEDIATRICS, V99, P797, DOI 10.1542/peds.99.6.797
   Basile DP, 2012, COMPR PHYSIOL, V2, P1303, DOI 10.1002/cphy.c110041
   Berger HR, 2016, J NEUROCHEM, V136, P339, DOI 10.1111/jnc.13420
   BROWN GM, 1994, J PSYCHIATR NEUROSCI, V19, P345
   Buonocore G, 2012, CURR PHARM DESIGN, V18, P3086, DOI 10.2174/1381612811209023086
   Carloni S, 2008, J PINEAL RES, V44, P157, DOI 10.1111/j.1600-079X.2007.00503.x
   Chen WQ, 2008, NEUROBIOL DIS, V31, P433, DOI 10.1016/j.nbd.2008.05.020
   Da T, 2004, INVEST OPHTH VIS SCI, V45, P4477, DOI 10.1167/iovs.04-0940
   Drury PP, 2014, J CEREBR BLOOD F MET, V34, P126, DOI 10.1038/jcbfm.2013.174
   Ferreira GM, 2014, J CANCER, V5, P728, DOI 10.7150/jca.10196
   Fischer S, 2002, MICROVASC RES, V63, P70, DOI 10.1006/mvre.2001.2367
   Gilad E, 1997, LIFE SCI, V60, pPL169, DOI 10.1016/S0024-3205(97)00008-8
   Gonzalez-Mariscal L, 2000, KIDNEY INT, V57, P2386, DOI 10.1046/j.1523-1755.2000.00098.x
   Günzel D, 2013, PHYSIOL REV, V93, P525, DOI 10.1152/physrev.00019.2012
   Hardeland R, 2015, J EXP BOT, V66, P627, DOI 10.1093/jxb/eru386
   Hardeland R, 2009, J PINEAL RES, V47, P109, DOI 10.1111/j.1600-079X.2009.00701.x
   Hassell KJ, 2015, ARCH DIS CHILD-FETAL, V100, pF541, DOI 10.1136/archdischild-2014-306284
   Kaur C, 2010, J PINEAL RES, V48, P185, DOI 10.1111/j.1600-079X.2009.00740.x
   Liu K, 2013, ENCY BIOL CHEM, P120, DOI [10.1016/B978-0-12-378630-2.00055-4, DOI 10.1016/B978-0-12-378630-2.00055-4]
   LUPTON BA, 1988, PEDIATRICS, V82, P139
   SARNAT HB, 1976, ARCH NEUROL-CHICAGO, V33, P696, DOI 10.1001/archneur.1976.00500100030012
   Scallan J, 2010, COLLOQUIUM
   Tan DX, 2007, J PINEAL RES, V42, P28, DOI 10.1111/j.1600-079X.2006.00407.x
   Uz T, 1996, NEUROSCIENCE, V73, P631, DOI 10.1016/0306-4522(96)00155-8
   Volpe JJ, 2000, HYPOXIC ISCHEMIC ENC, P331
   Wakatsuki A, 1999, J PINEAL RES, V26, P147, DOI 10.1111/j.1600-079X.1999.tb00576.x
   Wang HW, 2012, PEDIATR RADIOL, V42, P992, DOI 10.1007/s00247-012-2373-7
   Wang JW, 2013, BIOCHEM BIOPH RES CO, V430, P1016, DOI 10.1016/j.bbrc.2012.12.046
   Wang JW, 2012, BRAIN RES, V1464, P73, DOI 10.1016/j.brainres.2012.05.014
   Wang W., 2008, EURASIP J ADV SIG PR, V2008, P1, DOI [DOI 10.1155//2008//231367, DOI 10.1155/2008/241378]
   Wang XY, 2013, EXP THER MED, V6, P263, DOI 10.3892/etm.2013.1116
   Xu L, 2004, CLIN CANCER RES, V10, P701, DOI 10.1158/1078-0432.CCR-0953-03
   Yde J, 2016, FRONT NUTR, V3, DOI 10.3389/fnut.2016.00046
NR 37
TC 26
Z9 31
U1 1
U2 15
PU BIOMED CENTRAL LTD
PI LONDON
PA 236 GRAYS INN RD, FLOOR 6, LONDON WC1X 8HL, ENGLAND
SN 1471-2431
J9 BMC PEDIATR
JI BMC Pediatr.
PD MAR 28
PY 2017
VL 17
AR 90
DI 10.1186/s12887-017-0824-x
PG 13
WC Pediatrics
WE Science Citation Index Expanded (SCI-EXPANDED)
SC Pediatrics
GA EQ2HU
UT WOS:000397890400001
PM 28351378
OA gold, Green Published
DA 2024-09-06
ER

PT J
AU Alsina, M
   Martín-Ancel, A
   Alarcon-Allen, A
   Arca, G
   Gayá, F
   García-Alix, A
AF Alsina, Miguel
   Martin-Ancel, Ana
   Alarcon-Allen, Ana
   Arca, Gemma
   Gaya, Francisco
   Garcia-Alix, Alfredo
TI The Severity of Hypoxic-Ischemic Encephalopathy Correlates With Multiple
   Organ Dysfunction in the Hypothermia Era
SO PEDIATRIC CRITICAL CARE MEDICINE
LA English
DT Article
DE biomarker; hypothermia; hypoxic-ischemic encephalopathy; illness
   severity score; multiple organ dysfunction; perinatal asphyxia
ID NEONATAL ENCEPHALOPATHY; PERINATAL ASPHYXIA; BIRTH ASPHYXIA; MODERATE
   HYPOTHERMIA; INVOLVEMENT; BIOMARKERS; NEWBORNS; CHILDREN; INJURY; SCORE
AB Objectives: The objectives are to 1) determine whether there is a positive correlation between the severity of hypoxic-ischemic encephalopathy and multiple organ dysfunction and 2) evaluate the organ dysfunction pattern in infants with hypoxic-ischemic encephalopathy in the hypothermia era.
   Design: Retrospective observational study of prospective data collected between April 2009 and December 2012.
   Setting: The study took place in the neonatal ICU of Hospital Sant Joan de Deu-Hospital Clinic of Barcelona.
   Patients: Prospective consecutive newborns with greater than or equal to 36 weeks of gestation, greater than or equal to 1,800 g of weight at birth, and a diagnosis of hypoxic-ischemic encephalopathy was included.
   Interventions: Severity of hypoxic-ischemic encephalopathy was established before starting controlled hypothermia. Six organ systems and 23 clinical and laboratory variables were studied by means of an asymmetrical grading scale. Data were recorded daily during the first 72 hours of life.
   Measurements and Main Results: Seventy-nine patients were studied. All presented with multiple organ dysfunction on day 1. There were differences in the number of affected organs on day 1 according to hypoxic-ischemic encephalopathy stage (p < 0.001). Scale scores correlated positively with the severity of hypoxic-ischemic encephalopathy (area under the curve ranged from 0.77 to 0.87 on every day studied). There were significant differences in the severity of dysfunction of each organ system among the three hypoxic-ischemic encephalopathy stages (p < 0.05). Although the most frequently involved were hepatic and pH and electrolyte imbalance, the most severely affected were the respiratory and cardiovascular systems.
   Conclusions: In the hypothermia era, multiple organ dysfunction continues to be almost universal in newborns with hypoxic-ischemic encephalopathy. There is a high correlation between the severity of hypoxic-ischemic encephalopathy and multiple organ dysfunction during the first 3 days of life. A high index of suspicion of relevant multiple organ dysfunction is required in infants admitted with a diagnosis of severe hypoxic-ischemic encephalopathy. Patients with moderate hypoxic-ischemic encephalopathy present wide variability in the severity of multiple organ dysfunction. In the absence of multiple organ dysfunction, a perinatal hypoxic-ischemic origin of acute severe neonatal encephalopathy should be carefully reconsidered.
C1 [Alsina, Miguel; Martin-Ancel, Ana; Garcia-Alix, Alfredo] Univ Barcelona, Hosp St Joan de Deu, Inst Recerca Pediat, Div Neonatol,Dept Pediat, Passeig St Joan de Deu 2, Barcelona 08950, Spain.
   [Alarcon-Allen, Ana] Oxford Univ Hosp NHS Fdn Trust, Neonatal Unit, Dept Pediat, Oxford, England.
   [Alarcon-Allen, Ana] Univ Barcelona, Hosp St Joan de Deu, Inst Recerca Pediat, Dept Neonatol, Barcelona, Spain.
   [Arca, Gemma] Univ Barcelona, Clin Maternitat Hosp, Div Neonatol, Barcelona, Spain.
   [Gaya, Francisco] La Paz Univ Hosp, Bioestadist Unit, Madrid, Spain.
C3 University of Barcelona; Oxford University Hospitals NHS Foundation
   Trust; University of Barcelona; University of Barcelona; Hospital
   Universitario La Paz
RP Alsina, M (corresponding author), Univ Barcelona, Hosp St Joan de Deu, Inst Recerca Pediat, Div Neonatol,Dept Pediat, Passeig St Joan de Deu 2, Barcelona 08950, Spain.
EM malsinac@hsjdbcn.org
RI García-Alix, Alfredo/O-5489-2015; Gayá Moreno, Francisco/ABE-9251-2021;
   Garcia-Alix, Alfredo/AAG-4474-2019
OI García-Alix, Alfredo/0000-0001-6792-1080; Gayá Moreno,
   Francisco/0000-0002-9779-4876; Garcia-Alix, Alfredo/0000-0002-7972-8453;
   Alarcon Allen, Ana/0000-0001-7223-2028; Arca, Gemma/0000-0003-3647-0656;
   Alsina, Miguel/0000-0002-0139-7279
CR Azzopardi DV, 2009, NEW ENGL J MED, V361, P1349, DOI 10.1056/NEJMoa0900854
   Bestati N, 2010, CRIT CARE, V14, DOI 10.1186/cc9323
   Eicher DJ, 2005, PEDIATR NEUROL, V32, P18, DOI 10.1016/j.pediatrneurol.2004.06.015
   Ferreira FL, 2001, JAMA-J AM MED ASSOC, V286, P1754, DOI 10.1001/jama.286.14.1754
   Günes T, 2005, ACTA PAEDIATR, V94, P1638, DOI 10.1080/08035250510041222
   Hankins GDV, 2002, OBSTET GYNECOL, V99, P688, DOI 10.1016/S0029-7844(02)01959-2
   Jacobs S, 2005, PEDIATR RES, V58, P385, DOI 10.1203/00006450-200508000-00209
   Karlsson M, 2006, ACTA PAEDIATR, V95, P1405, DOI 10.1080/08035250600693488
   Kaur S, 2011, ANN TROP PAEDIATR, V31, P129, DOI 10.1179/146532811X12925735813922
   Leteurtre S, 1999, MED DECIS MAKING, V19, P399, DOI 10.1177/0272989X9901900408
   Leteurtre S, 2010, CAN MED ASSOC J, V182, P1181, DOI 10.1503/cmaj.081715
   MARTINANCEL A, 1995, J PEDIATR-US, V127, P786, DOI 10.1016/S0022-3476(95)70174-5
   Martínez-Biarge M, 2008, J PERINAT MED, V36, P536, DOI 10.1515/JPM.2008.078
   Reddy S, 2008, INDIAN PEDIATR, V45, P144
   Róka A, 2007, ACTA PAEDIATR, V96, P1118, DOI 10.1111/j.1651-2227.2007.00361.x
   Sarkar S, 2009, J PERINATOL, V29, P558, DOI 10.1038/jp.2009.37
   Shah P, 2004, ARCH DIS CHILD-FETAL, V89, P152, DOI 10.1136/adc.2002.023093
   Sweetman D, 2012, ACTA PAEDIATR, V101, P338, DOI 10.1111/j.1651-2227.2011.02539.x
   Sweetman DU, 2013, EUR J PEDIATR, V172, P305, DOI 10.1007/s00431-012-1890-6
   Sweetman DU, 2013, ACTA PAEDIATR, V102, P233, DOI 10.1111/apa.12116
   Tarcan A, 2007, J MATERN-FETAL NEO M, V20, P407, DOI 10.1080/14767050701287459
NR 21
TC 29
Z9 31
U1 0
U2 5
PU LIPPINCOTT WILLIAMS & WILKINS
PI PHILADELPHIA
PA TWO COMMERCE SQ, 2001 MARKET ST, PHILADELPHIA, PA 19103 USA
SN 1529-7535
EI 1947-3893
J9 PEDIATR CRIT CARE ME
JI Pediatr. Crit. Care Med.
PD MAR
PY 2017
VL 18
IS 3
BP 234
EP 240
DI 10.1097/PCC.0000000000001068
PG 7
WC Critical Care Medicine; Pediatrics
WE Science Citation Index Expanded (SCI-EXPANDED)
SC General & Internal Medicine; Pediatrics
GA EN1ZS
UT WOS:000395809700005
PM 28107263
DA 2024-09-06
ER

PT J
AU Datta, V
AF Datta, Vikram
TI Therapeutic Hypothermia for Birth Asphyxia in Neonates
SO INDIAN JOURNAL OF PEDIATRICS
LA English
DT Review
DE Therapeutic hypothermia; Birth asphyxia; Neonate
ID RANDOMIZED-CONTROLLED-TRIAL; HYPOXIC-ISCHEMIC ENCEPHALOPATHY; WHOLE-BODY
   HYPOTHERMIA; PERINATAL ASPHYXIA; TERM; CHALLENGES; SETTINGS; INFANTS;
   UNITS
AB India contributes to the highest neonatal mortality globally. Birth asphyxia is one of the leading causes of neonatal mortality in India. A large number of neonates who suffer from birth asphyxia progress to Hypoxic Ischemic Encephalopathy (HIE). The risk of a neonate progressing to severe form of HIE is many times higher in the low and middle income countries (LMICs) with ill developed health infrastructure. Till date LMICs have had a low institutional delivery rate, poor regionalization of care, lack of adequate transport facilities and ill equipped neonatal intensive care facilities. This has lead to a tremendous burden on the health care systems with a cohort of developmentally challenged neonates surviving into adulthood. Recently, Therapeutic Hypothermia (TH) has emerged as an evidence based intervention to reduce mortality and neurodevelopmental disability associated with asphyxia induced encephalopathy. TH has become the gold standard in the management of such cases in the western world. Extension of this knowledge to the LMICs and countries like India require a better understanding of the unique sociocultural issues associated with asphyxial brain injury in neonates. The high incidence of sepsis and presence of economic constraints make this problem more complex in such countries. The current review has tried to address these issues and looked at the basics of this complex topic from the perspective of a general pediatrician.
C1 [Datta, Vikram] Lady Hardinge Med Coll & Hosp, Dept Neonatol, New Delhi 110001, India.
C3 Lady Hardinge Medical College & Hospital
RP Datta, V (corresponding author), Lady Hardinge Med Coll & Hosp, Dept Neonatol, New Delhi 110001, India.
EM drvikramdatta@gmail.com
CR Azzopardi D, 2010, EARLY HUM DEV, V86, P345, DOI 10.1016/j.earlhumdev.2010.05.008
   Banga S, 2016, J TROP PEDIATRICS, V62, P101, DOI 10.1093/tropej/fmv079
   Bharadwaj SK, 2012, J TROP PEDIATRICS, V58, P382, DOI 10.1093/tropej/fms005
   Bhat BV, 2014, INDIAN J PEDIATR, V81, P585, DOI 10.1007/s12098-014-1348-0
   Ergenekon E, 2016, J CLIN NEONATOL, V5, P8, DOI 10.4103/2249-4847.173271
   Hankins GDV, 2003, OBSTET GYNECOL, V102, P628, DOI 10.1016/S0029-7844(03)00574-X
   Higgins RD, 2010, BMJ-BRIT MED J, V340, pc363
   Jacobs SE, 2013, COCHRANE DB SYST REV, DOI 10.1002/14651858.CD003311.pub3
   Jacobs SE, 2011, ARCH PEDIAT ADOL MED, V165, P692, DOI 10.1001/archpediatrics.2011.43
   Joy R, 2013, J TROP PEDIATRICS, V59, P17, DOI 10.1093/tropej/fms036
   Kumagai T, 2013, EARLY HUM DEV, V89, P307, DOI 10.1016/j.earlhumdev.2012.10.011
   LAPTOOK AR, 1992, STROKE, V23, P1504, DOI 10.1161/01.STR.23.10.1504
   Lawn JE, 2005, LANCET, V365, P891, DOI 10.1016/S0140-6736(05)71048-5
   Lista Gianluca, 2004, Acta Biomed, V75, P107
   LOREK A, 1994, PEDIATR RES, V36, P699, DOI 10.1203/00006450-199412000-00003
   Papile LA, 2014, PEDIATRICS, V133, P1146, DOI 10.1542/peds.2014-0899
   Pauliah SS, 2013, PLOS ONE, V8, DOI 10.1371/journal.pone.0058834
   Perlman JM, 2010, CIRCULATION, V122, P8516, DOI 10.1161/CIRCULATIONAHA.110.971127
   Robertson NJ, 2008, LANCET, V372, P801, DOI 10.1016/S0140-6736(08)61329-X
   SARNAT HB, 1976, ARCH NEUROL-CHICAGO, V33, P696, DOI 10.1001/archneur.1976.00500100030012
   Shankaran S, 2005, NEW ENGL J MED, V353, P1574, DOI 10.1056/NEJMcps050929
   Shankaran S., 2010, NEOREVIEWS, V11, P85
   Sussman CB, 2013, ADV NEONAT CARE, V13, P415, DOI 10.1097/ANC.0000000000000028
   Thayyil S, 2011, PEDIATR RES, V70, P33, DOI 10.1038/pr.2011.258
   Thayyil S, 2009, INDIAN PEDIATR, V46, P283
   Thomas N, 2011, INDIAN PEDIATR, V48, P445, DOI 10.1007/s13312-011-0076-z
   Wilkinson DJ, 2010, INDIAN PEDIATR, V47, P387, DOI 10.1007/s13312-010-0074-6
NR 27
TC 16
Z9 17
U1 0
U2 7
PU SPRINGER INDIA
PI NEW DELHI
PA 7TH FLOOR, VIJAYA BUILDING, 17, BARAKHAMBA ROAD, NEW DELHI, 110 001,
   INDIA
SN 0019-5456
EI 0973-7693
J9 INDIAN J PEDIATR
JI Indian J. Pediatr.
PD MAR
PY 2017
VL 84
IS 3
BP 219
EP 226
DI 10.1007/s12098-016-2266-0
PG 8
WC Pediatrics
WE Science Citation Index Expanded (SCI-EXPANDED)
SC Pediatrics
GA EQ3VB
UT WOS:000398000300009
PM 27966094
DA 2024-09-06
ER

PT J
AU Lemmon, ME
   Donohue, PK
   Parkinson, C
   Northington, FJ
   Boss, RD
AF Lemmon, Monica E.
   Donohue, Pamela K.
   Parkinson, Charlamaine
   Northington, Frances J.
   Boss, Renee D.
TI Parent Experience of Neonatal Encephalopathy: The Need for
   Family-Centered Outcomes
SO JOURNAL OF CHILD NEUROLOGY
LA English
DT Article
DE parent; neonatal encephalopathy; hypoxic-ischemic encephalopathy;
   therapeutic hypothermia
ID WHOLE-BODY HYPOTHERMIA; LOW-BIRTH-WEIGHT; EARLY INTERVENTION; CARE;
   CHILDREN; INFANTS; PRETERM; MOTHERS; NEWBORNS; SYMPTOMS
AB We aimed to characterize the parent experience of caring for an infant with neonatal encephalopathy. In this mixed-methods study, we performed semistructured interviews with parents whose infants were enrolled in an existing longitudinal cohort study of therapeutic hypothermia between 2011 and 2014. Thematic saturation was achieved after 20 interviews. Parent experience of caring for a child with neonatal encephalopathy was characterized by 3 principal themes. Theme 1: Many families described cumulative loss and grief throughout the perinatal crisis, critical neonatal course, and subsequent missed developmental milestones. Theme 2: Families experienced entangled infant and broader family interests. Theme 3: Parents evolved into and found meaning in their role as an advocate. These data offer insight into the lived experience of parenting an infant with neonatal encephalopathy. Primary data from parents can serve as a useful framework to guide the development and interpretation of parent-centered outcomes.
C1 [Lemmon, Monica E.] Johns Hopkins Sch Med, Dept Neurol, Div Pediat Neurol, Baltimore, MD USA.
   [Lemmon, Monica E.] Duke Univ, Med Ctr 3936, Dept Pediat, Div Pediat Neurol, Durham, NC 27710 USA.
   [Lemmon, Monica E.; Parkinson, Charlamaine; Northington, Frances J.] Johns Hopkins Univ Hosp, Neurosci Intens Care Nursery, Baltimore, MD USA.
   [Donohue, Pamela K.; Parkinson, Charlamaine; Northington, Frances J.; Boss, Renee D.] Johns Hopkins Sch Med, Dept Pediat, Div Neonatol, Baltimore, MD USA.
   [Donohue, Pamela K.] Johns Hopkins Bloomberg Sch Publ Hlth, Dept Populat Family & Reprod Hlth, Baltimore, MD USA.
   [Boss, Renee D.] Johns Hopkins Berman Inst Bioeth, Baltimore, MD USA.
C3 Johns Hopkins University; Johns Hopkins Medicine; Duke University; Johns
   Hopkins University; Johns Hopkins Medicine; Johns Hopkins University;
   Johns Hopkins Medicine; Johns Hopkins University; Johns Hopkins
   Bloomberg School of Public Health; Johns Hopkins University
RP Lemmon, ME (corresponding author), Duke Univ, Med Ctr 3936, Dept Pediat, Div Pediat Neurol, Durham, NC 27710 USA.
EM monica.lemmon@duke.edu
RI Boss, Renee/AAN-4091-2020
FU National Palliative Care Research Center's career development award;
   American Academy of Neurology's Medical Education Research Fellowship;
   Eunice Kennedy Shriver National Institute of Child Health and Human
   Development (NICHD) of the National Institutes of Health [HD070996,
   HD074593]; Cambia Sojourns Scholars Leadership Award through the Cambia
   Health Foundation
FX The authors disclosed receipt of the following financial support for the
   research, authorship, and/or publication of this article: Dr Monica
   Lemmon is supported by National Palliative Care Research Center's career
   development award and has received salary support from the American
   Academy of Neurology's Medical Education Research Fellowship. Dr Frances
   Northington's work is supported by the Eunice Kennedy Shriver National
   Institute of Child Health and Human Development (NICHD) of the National
   Institutes of Health through Grants HD070996 and HD074593 and Covidien.
   Dr Renee Boss is supported through the Cambia Sojourns Scholars
   Leadership Award through the Cambia Health Foundation.
CR [Anonymous], 2013, Qualitative Inquiry and Research Design: Choosing Among Five Approaches, DOI DOI 10.1089/TMJ.2009.0067
   [Anonymous], 1994, Qualitative data analysis
   Arvanitis M, 2016, J PEDIAT, V174
   Azzopardi D, 2008, BMC PEDIATR, V8, DOI 10.1186/1471-2431-8-17
   Brandon DH, 2011, JOGNN-J OBST GYN NEO, V40, P719, DOI 10.1111/j.1552-6909.2011.01290.x
   Caicedo C, 2014, J AM PSYCHIAT NURSES, V20, P398, DOI 10.1177/1078390314561326
   DeMier R L, 1996, J Perinatol, V16, P276
   Dirks T, 2011, DEV MED CHILD NEUROL, V53, P62, DOI 10.1111/j.1469-8749.2011.04067.x
   Kersting A, 2004, J PSYCHOSOM RES, V57, P473, DOI 10.1016/j.jpsychores.2004.03.011
   Lemmon ME, 2016, J PERINATOL, V36, P331, DOI 10.1038/jp.2015.188
   Lemmon ME, 2016, PEDIATRICS, V138, DOI 10.1542/peds.2016-1234
   Mesman GR, 2013, J PEDIATR HEALTH CAR, V27, P451, DOI 10.1016/j.pedhc.2012.05.003
   Miles MS, 2007, J DEV BEHAV PEDIATR, V28, P36, DOI 10.1097/01.DBP.0000257517.52459.7a
   Millette K, 2000, Crit Care Nurse, V20, P20
   Millette K., 2000, CRIT CARE NURSE, V20, P20
   Nassef SK, 2013, JOGNN-J OBST GYN NEO, V42, P38, DOI 10.1111/j.1552-6909.2012.01429.x
   Natarajan G, 2014, DEV MED CHILD NEUROL, V56, P1052, DOI 10.1111/dmcn.12512
   Olivieri I, 2016, DEV MED CHILD NEUROL, V58, P957, DOI 10.1111/dmcn.13122
   Parfitt Y, 2014, INFANT CHILD DEV, V23, P353, DOI 10.1002/icd.1830
   Raina P, 2005, PEDIATRICS, V115, pE626, DOI 10.1542/peds.2004-1689
   Resnick MB, 1998, PEDIATRICS, V102, P308, DOI 10.1542/peds.102.2.308
   Resnick MB, 1999, PEDIATRICS, V104, DOI 10.1542/peds.104.6.e74
   Robertson Charlene Mt, 2006, Paediatr Child Health, V11, P278
   Shankaran S, 2005, NEW ENGL J MED, V353, P1574, DOI 10.1056/NEJMcps050929
   Shankaran S, 2012, NEW ENGL J MED, V366, P2085, DOI 10.1056/NEJMoa1112066
   Shaw RJ, 2006, PSYCHOSOMATICS, V47, P206, DOI 10.1176/appi.psy.47.3.206
   Van Hus JWP, 2016, ACTA PAEDIATR, V105, P773, DOI 10.1111/apa.13387
   Vanderbilt D, 2009, J DEV BEHAV PEDIATR, V30, P50, DOI 10.1097/DBP.0b013e318196b0de
   Wallander JL, 2014, J CHILD PSYCHOL PSYC, V55, P1251, DOI 10.1111/jcpp.12247
   Wool C, 2016, J MATERN-FETAL NEO M, V17, P1
NR 30
TC 30
Z9 31
U1 4
U2 12
PU SAGE PUBLICATIONS INC
PI THOUSAND OAKS
PA 2455 TELLER RD, THOUSAND OAKS, CA 91320 USA
SN 0883-0738
EI 1708-8283
J9 J CHILD NEUROL
JI J. Child Neurol.
PD MAR
PY 2017
VL 32
IS 3
BP 286
EP 292
DI 10.1177/0883073816680747
PG 7
WC Clinical Neurology; Pediatrics
WE Science Citation Index Expanded (SCI-EXPANDED); Social Science Citation Index (SSCI)
SC Neurosciences & Neurology; Pediatrics
GA EP2ZF
UT WOS:000397251500002
PM 27932597
OA Green Accepted
DA 2024-09-06
ER

PT J
AU Lemmon, ME
   Boss, RD
   Bonifacio, SL
   Foster-Barber, A
   Barkovich, AJ
   Glass, HC
AF Lemmon, Monica E.
   Boss, Renee D.
   Bonifacio, Sonia L.
   Foster-Barber, Audrey
   Barkovich, A. James
   Glass, Hannah C.
TI Characterization of Death in Neonatal Encephalopathy in the Hypothermia
   Era
SO JOURNAL OF CHILD NEUROLOGY
LA English
DT Article
DE neonatal encephalopathy; death; decision making; therapeutic
   hypothermia; hypoxic-ischemic encephalopathy
ID HYPOXIC-ISCHEMIC ENCEPHALOPATHY; INTENSIVE-CARE-UNIT; WHOLE-BODY
   HYPOTHERMIA; NEUROCRITICAL CARE; PROGNOSTIC TESTS; TERM INFANTS;
   BRAIN-INJURY; NUTRITION; NEWBORNS; HYDRATION
AB This study aimed to characterize the circumstances of death in encephalopathic neonates treated with therapeutic hypothermia. Patients who died after or during treatment with therapeutic hypothermia between 2007-2014 were identified. Patient circumstance of death was characterized using an established paradigm. Thirty-one of 229 patients died (14%) at a median of 3 days of life. Most who died were severely encephalopathic on examination (90%) and had severely abnormal electroencephalographic (EEG) findings (87%). All those who had magnetic resonance images (n = 13) had evidence of moderate-severe brain injury; 6 had near-total brain injury. Cooling was discontinued prematurely in 61% of patients. Most patients (90%) were physiologically stable at the time of death; 81% died following elective extubation for quality of life considerations. Three patients (10%) died following withholding or removal of artificial hydration and nutrition. Characterization of death in additional cohorts is needed to identify differences in decision making practices over time and between centers.
C1 [Lemmon, Monica E.] Duke Univ, Med Ctr, Dept Pediat, DUMC 3936, Durham, NC 27710 USA.
   [Lemmon, Monica E.] Johns Hopkins Univ Hosp, Dept Neurol, Baltimore, MD USA.
   [Boss, Renee D.] Johns Hopkins Univ Hosp, Dept Pediat, Div Neonatol, Baltimore, MD USA.
   [Boss, Renee D.] Johns Hopkins Berman Inst Bioeth, Baltimore, MD USA.
   [Bonifacio, Sonia L.] Stanford Univ, Dept Pediat, Palo Alto, CA USA.
   [Foster-Barber, Audrey; Barkovich, A. James; Glass, Hannah C.] Univ Calif San Francisco, Dept Pediat, San Francisco, CA USA.
   [Foster-Barber, Audrey; Barkovich, A. James; Glass, Hannah C.] Univ Calif San Francisco, Dept Neurol, San Francisco, CA USA.
   [Barkovich, A. James] Univ Calif San Francisco, Dept Radiol & Biomed Imaging, San Francisco, CA USA.
   [Glass, Hannah C.] Univ Calif San Francisco, Dept Epidemiol & Biostat, San Francisco, CA USA.
C3 Duke University; Johns Hopkins University; Johns Hopkins Medicine; Johns
   Hopkins University; Johns Hopkins Medicine; Johns Hopkins University;
   Stanford University; University of California System; University of
   California San Francisco; University of California System; University of
   California San Francisco; University of California System; University of
   California San Francisco; University of California System; University of
   California San Francisco
RP Lemmon, ME (corresponding author), Duke Univ, Med Ctr, Dept Pediat, DUMC 3936, Durham, NC 27710 USA.
EM monica.lemmon@duke.edu
RI Boss, Renee/AAN-4091-2020
FU National Palliative Care Research Center's career development award;
   Cambia Foundations Sojourns Scholar Program [K23NS082500]; NIH/NINDS
   [K23NS066137]
FX The authors disclosed receipt of the following financial support for the
   research, authorship, and/or publication of this article: MEL is
   supported through the National Palliative Care Research Center's career
   development award. RDB is supported through the Cambia Foundations
   Sojourns Scholar Program. K23NS082500 supports SLB. NIH/NINDS
   K23NS066137 supports HCG. The contents are solely the responsibility of
   the authors and do not necessarily represent the official views of the
   NIH.
CR Azzopardi DV, 2009, NEW ENGL J MED, V361, P1349, DOI 10.1056/NEJMoa0900854
   Barkovich AJ, 1998, AM J NEURORADIOL, V19, P143
   Beranger A, 2014, ARCH PEDIATRIE, V21, P170, DOI 10.1016/j.arcped.2013.11.006
   Bonifacio SL, 2015, SEMIN FETAL NEONAT M, V20, P122, DOI 10.1016/j.siny.2014.12.011
   Bonifacio SL, 2011, NAT REV NEUROL, V7, P485, DOI 10.1038/nrneurol.2011.119
   Carter BS, 2003, SEMIN PERINATOL, V27, P480, DOI 10.1053/j.semperi.2003.10.007
   Diekema DS, 2009, PEDIATRICS, V124, P813, DOI 10.1542/peds.2009-1299
   Dingley J, 2014, PEDIATRICS, V133, P809, DOI 10.1542/peds.2013-0787
   Dunne JM, 2017, ARCH DIS CHILD-FETAL, V102, pF58, DOI 10.1136/archdischild-2015-309697
   Garcia-Alix A, 2013, ACTA PAEDIATR, V102, P1137, DOI 10.1111/apa.12420
   Glass HC, 2014, SEMIN PEDIATR NEUROL, V21, P241, DOI 10.1016/j.spen.2014.10.003
   Glass HC, 2011, CURR TREAT OPTION NE, V13, P574, DOI 10.1007/s11940-011-0144-7
   Glass HC, 2011, J PEDIATR-US, V159, P731, DOI 10.1016/j.jpeds.2011.07.015
   HOLMES G, 1982, ELECTROEN CLIN NEURO, V53, P60, DOI 10.1016/0013-4694(82)90106-7
   Jacobs SE, 2011, ARCH PEDIAT ADOL MED, V165, P692, DOI 10.1001/archpediatrics.2011.43
   Kon AA, 2009, AM J BIOETHICS, V9, P55, DOI 10.1080/15265160802716811
   Levi BH, 2003, CLIN PEDIATR, V42, P139, DOI 10.1177/000992280304200207
   Mariani E, 2008, PEDIATR NEUROL, V39, P317, DOI 10.1016/j.pediatrneurol.2008.07.031
   Martinez-Biarge M, 2011, NEUROLOGY, V76, P2055, DOI 10.1212/WNL.0b013e31821f442d
   Mendes JCC, 2013, ADV NEONAT CARE, V13, P408, DOI 10.1097/ANC.0000000000000037
   Merchant N, 2015, DEV MED CHILD NEUROL, V57, P8, DOI 10.1111/dmcn.12726
   Miller SP, 2005, J PEDIATR-US, V146, P453, DOI 10.1016/j.jpeds.2004.12.026
   Nash KB, 2011, NEUROLOGY, V76, P556, DOI 10.1212/WNL.0b013e31820af91a
   Porta N, 2007, THEOR MED BIOETH, V28, P443, DOI 10.1007/s11017-007-9049-6
   Rogers EE, 2014, PEDIATR NEUROL, V51, P657, DOI 10.1016/j.pediatrneurol.2014.08.010
   Rutherford M, 2010, LANCET NEUROL, V9, P39, DOI 10.1016/S1474-4422(09)70295-9
   SARNAT HB, 1976, ARCH NEUROL-CHICAGO, V33, P696, DOI 10.1001/archneur.1976.00500100030012
   Saugstad OD, 2005, ACTA PAEDIATR, V94, P890, DOI 10.1080/08035250510036507
   Shalak LF, 2003, PEDIATRICS, V111, P351, DOI 10.1542/peds.111.2.351
   Shankaran S, 2005, NEW ENGL J MED, V353, P1574, DOI 10.1056/NEJMcps050929
   Shankaran S, 2014, JAMA-J AM MED ASSOC, V312, P2629, DOI 10.1001/jama.2014.16058
   Shankaran S, 2012, NEW ENGL J MED, V366, P2085, DOI 10.1056/NEJMoa1112066
   Shellhaas RA, 2011, J CLIN NEUROPHYSIOL, V28, P611, DOI 10.1097/WNP.0b013e31823e96d7
   Shevell M, 2012, DEV MED CHILD NEUROL, V54, P197, DOI 10.1111/j.1469-8749.2011.04178.x
   Singh J, 2004, PEDIATRICS, V114, P1620, DOI 10.1542/peds.2004-0447
   Thoresen M, 2010, PEDIATRICS, V126, pE131, DOI 10.1542/peds.2009-2938
   Tsuchida TN, 2013, J CLIN NEUROPHYSIOL, V30, P161, DOI 10.1097/WNP.0b013e3182872b24
   van Laerhoven H, 2013, PEDIATRICS, V131, P88, DOI 10.1542/peds.2012-1297
   Verhagen AAE, 2013, JAMA PEDIATR, V167, P987, DOI 10.1001/jamapediatrics.2013.3065
   Verhagen AAE, 2010, J PEDIATR-US, V156, P33, DOI 10.1016/j.jpeds.2009.07.019
   Weiner J, 2011, ARCH PEDIAT ADOL MED, V165, P630, DOI 10.1001/archpediatrics.2011.102
   Wilkinson D, 2011, ARCH PEDIAT ADOL MED, V165, P211, DOI 10.1001/archpediatrics.2011.4
   Wilkinson D, 2009, BIOETHICS, V23, P503, DOI 10.1111/j.1467-8519.2009.01762.x
NR 43
TC 22
Z9 22
U1 0
U2 0
PU SAGE PUBLICATIONS INC
PI THOUSAND OAKS
PA 2455 TELLER RD, THOUSAND OAKS, CA 91320 USA
SN 0883-0738
EI 1708-8283
J9 J CHILD NEUROL
JI J. Child Neurol.
PD MAR
PY 2017
VL 32
IS 4
BP 360
EP 365
DI 10.1177/0883073816681904
PG 6
WC Clinical Neurology; Pediatrics
WE Science Citation Index Expanded (SCI-EXPANDED)
SC Neurosciences & Neurology; Pediatrics
GA EP2ZL
UT WOS:000397252200002
PM 28193115
OA Green Accepted, Green Published
DA 2024-09-06
ER

PT J
AU Mehta, S
   Joshi, A
   Bajuk, B
   Badawi, N
   McIntyre, S
   Lui, K
AF Mehta, Shailender
   Joshi, Anjali
   Bajuk, Barbara
   Badawi, Nadia
   McIntyre, Sarah
   Lui, Kei
TI Eligibility criteria for therapeutic hypothermia: From trials to
   clinical practice
SO JOURNAL OF PAEDIATRICS AND CHILD HEALTH
LA English
DT Article
DE cooling; HIE; infant; neonate; therapeutic hypothermia
ID HYPOXIC-ISCHEMIC ENCEPHALOPATHY; WHOLE-BODY HYPOTHERMIA; NEONATAL
   ENCEPHALOPATHY; MODERATE HYPOTHERMIA; OUTCOMES; BLOOD; TERM;
   IMPLEMENTATION; TRANSPORT; NEWBORNS
AB Aim: Whole body therapeutic hypothermia (TH) for hypoxic ischaemic encephalopathy was introduced into clinical practice in New South Wales (NSW) and Australian Capital Territory in 2007. State-wide policy adopting the eligibility criteria and practice based on trial-designs was published in 2009.
   Methods: The study was conducted by retrospectively reviewing medical records of all TH infants born between 2007 and 2011 in NSW and Australian Capital Territory to examine if eligibility criteria (assessed against evidence-based policy directives) were met.
   Results: A total of 207 infants received TH, 104 (50%) did not meet the eligibility criteria defined in NSW policy directive. Over the 5-year period, the proportion of infants meeting the eligibility criteria did not change. Seventy percent of infants (73 out of 104) not meeting eligibility criteria did not fulfil the criteria for 'evidence of asphyxia', although half of them met 'moderate or severe encephalopathy criterion'. Adverse events (hypotension, coagulopathy and arrhythmia), were more common in the 'criteria met' group than the 'criteria not met' group (89 vs. 71%, P = 0.001). Similar proportions of infants had TH discontinued before 72 h (criteria met: 32 (31%) vs. criteria not met: 27(26%)). Most frequent reason for early cessation was 'palliation' (19/32, 59%) in criteria met and 'clinical improvement' (16/27, 59%) in criteria not met group.
   Conclusions: Many TH infants were treated based on clinician judgement, though not meeting the trial-design policy criteria. Early TH cessation (<72 h) was common. Future studies are warranted on long-term neurodevelopmental outcomes for all infants receiving TH particularly those with early cessation of therapy.
C1 [Mehta, Shailender; Joshi, Anjali; Lui, Kei] Univ New South Wales, Sch Womens & Childrens Hlth, Sydney, NSW 2052, Australia.
   [Bajuk, Barbara] Univ Sydney, NSW Pregnancy & Newborn Serv Network, Sch Publ Hlth, Sydney, NSW 2006, Australia.
   [Badawi, Nadia] Univ Sydney, NSW Pregnancy & Newborn Serv Network, Sch Med, Sydney, NSW 2006, Australia.
   [Badawi, Nadia] Childrens Hosp Westmead, Dept Neonatol, Westmead, NSW, Australia.
   [Badawi, Nadia] Univ Notre Dame, Sch Med, Notre Dame, IN 46556 USA.
   [McIntyre, Sarah] Univ Notre Dame, Cerebral Palsy Alliance, Notre Dame, IN 46556 USA.
   [Lui, Kei] Royal Hosp Women, Dept Newborn Care, Sydney, NSW, Australia.
   [Mehta, Shailender] Fiona Stanley Hosp, Dept Neonatol, 102-118 Murdoch Dr, Murdoch, WA 6150, Australia.
   [Mehta, Shailender] Univ Notre Dame, Sch Med, Perth, WA, Australia.
C3 University of New South Wales Sydney; University of Sydney; University
   of Sydney; University of Sydney; NSW Health; The Children's Hospital at
   Westmead; Sydney Childrens Hospitals Network; University of Notre Dame;
   University of Notre Dame; NSW Health; South Eastern Sydney Local Health
   District; The Royal Hospital for Women; South Metropolitan Health
   Service; Fiona Stanley Fremantle Hospitals Group; Fiona Stanley
   Hospital; The University of Notre Dame Australia
RP Mehta, S (corresponding author), Fiona Stanley Hosp, Dept Neonatol, 102-118 Murdoch Dr, Murdoch, WA 6150, Australia.
EM shailender.mehta@health.wa.gov.au
RI Badawi, Nadia/A-3179-2014; McIntyre, Sarah/L-7850-2014; Bajuk,
   Barbara/IWM-3708-2023; McIntyre, Sarah/A-3191-2014
OI Badawi, Nadia/0000-0001-6828-1636; Mehta,
   Shailender/0000-0002-7042-9246; McIntyre, Sarah/0000-0002-0234-1541
CR Armstrong L, 2006, ARCH DIS CHILD-FETAL, V91, P342, DOI 10.1136/adc.2005.086744
   Azzopardi D, 2009, ARCH DIS CHILD-FETAL, V94, pF260, DOI 10.1136/adc.2008.146977
   Azzopardi D, 2012, PLOS ONE, V7, DOI 10.1371/journal.pone.0038504
   Azzopardi DV, 2009, NEW ENGL J MED, V361, P1349, DOI 10.1056/NEJMoa0900854
   Edwards AD, 2010, BMJ-BRIT MED J, V340, DOI 10.1136/bmj.c363
   Eicher DJ, 2005, PEDIATR NEUROL, V32, P11, DOI 10.1016/j.pediatrneurol.2004.06.014
   Enomoto S, 1996, ANESTHESIOLOGY, V84, P1392, DOI 10.1097/00000542-199606000-00016
   Fox G., 2010, OXFORD HDB NEONATOLO
   Gardiner J, 2014, EUR J PAEDIATR NEURO, V18, P391, DOI 10.1016/j.ejpn.2014.02.003
   Gluckman PD, 2005, LANCET, V365, P663, DOI 10.1016/S0140-6736(05)17946-X
   Gunn AJ, 1999, PEDIATR RES, V46, P274, DOI 10.1203/00006450-199909000-00005
   Hoehn T, 2008, RESUSCITATION, V78, P7, DOI 10.1016/j.resuscitation.2008.04.027
   Jacobs S, 2007, COCHRANE DB SYST REV, DOI 10.1002/14651858.CD003311.pub2
   Jacobs SE, 2011, ARCH PEDIAT ADOL MED, V165, P692, DOI 10.1001/archpediatrics.2011.43
   Johnston ED, 2012, ARCH DIS CHILD-FETAL, V97, pF365, DOI 10.1136/fetalneonatal-2011-211649
   Karadag N, 2014, INDIAN J PEDIATR, V81, P803, DOI 10.1007/s12098-013-1182-9
   Khurshid F, 2011, PAED CHILD HEALT-CAN, V16, P153, DOI 10.1093/pch/16.3.153
   Kirpalani H, 2007, PEDIATRICS, V120, P1126, DOI 10.1542/peds.2006-2776
   Kracer B, 2014, J PEDIATR-US, V165, P267, DOI 10.1016/j.jpeds.2014.04.052
   Lantos J, 2009, NEOREVIEWS, V10, pe65
   Laptook A, LATE HYPOTHERMIA HYP
   Laptook A, 2008, PEDIATRICS, V122, P491, DOI 10.1542/peds.2007-1673
   Lawn J, 2005, B WORLD HEALTH ORGAN, V83, P409
   LIEVAART M, 1984, OBSTET GYNECOL, V63, P44
   Lopriore E, 2004, BRIT MED J, V329, P143, DOI 10.1136/bmj.38117.665197.F7
   NSW Kids, WHOL BOD COOL NEON S
   Pfister RH, 2012, BMC PEDIATR, V12, DOI 10.1186/1471-2431-12-84
   ROBERTSON CMT, 1989, J PEDIATR-US, V114, P753, DOI 10.1016/S0022-3476(89)80132-5
   Roth SC, 1997, DEV MED CHILD NEUROL, V39, P718
   Saliba E, 2015, SEMIN FETAL NEONAT M, V20, P80, DOI 10.1016/j.siny.2015.01.008
   Shah P, 2004, ARCH DIS CHILD-FETAL, V89, P152, DOI 10.1136/adc.2002.023093
   Shah PS, 2007, ARCH PEDIAT ADOL MED, V161, P951, DOI 10.1001/archpedi.161.10.951
   Shankaran S, 2005, NEW ENGL J MED, V353, P1574, DOI 10.1056/NEJMcps050929
   SHANKARAN S, 1991, EARLY HUM DEV, V25, P135, DOI 10.1016/0378-3782(91)90191-5
   Shankaran S, 2009, J NEUROTRAUM, V26, P437, DOI 10.1089/neu.2008.0678
   Tagin MA, 2012, ARCH PEDIAT ADOL MED, V166, P558, DOI 10.1001/archpediatrics.2011.1772
   WILLIAMS CE, 1992, ANN NEUROL, V31, P14, DOI 10.1002/ana.410310104
   Wyatt JS, 2007, PEDIATRICS, V119, P912, DOI 10.1542/peds.2006-2839
NR 38
TC 27
Z9 30
U1 0
U2 0
PU WILEY
PI HOBOKEN
PA 111 RIVER ST, HOBOKEN 07030-5774, NJ USA
SN 1034-4810
EI 1440-1754
J9 J PAEDIATR CHILD H
JI J. Paediatr. Child Health
PD MAR
PY 2017
VL 53
IS 3
BP 295
EP 300
DI 10.1111/jpc.13378
PG 6
WC Pediatrics
WE Science Citation Index Expanded (SCI-EXPANDED)
SC Pediatrics
GA ER4PD
UT WOS:000398781600016
PM 27701803
DA 2024-09-06
ER

PT J
AU Natarajan, N
   Pardo, AC
AF Natarajan, Niranjana
   Pardo, Andrea C.
TI Challenges in neurologic prognostication after neonatal brain injury
SO SEMINARS IN PERINATOLOGY
LA English
DT Review
DE Brain Injury; Prognostication; Hypoxic ischemic encephalopathy;
   Prematurity
ID HYPOXIC-ISCHEMIC ENCEPHALOPATHY; WHOLE-BODY HYPOTHERMIA; FULL-TERM
   INFANTS; PRETERM INFANTS; THERAPEUTIC HYPOTHERMIA; GENERAL MOVEMENTS;
   EVOKED-POTENTIALS; INTENSIVE-CARE; MRI; OUTCOMES
AB Parents often ask neonatologists and neurologists to determine neurologic prognosis in the preterm and term infant after neonatal brain injury. Prognostication in these populations remains rather full of uncertainties. Knowledge of available diagnostic tests and their limitations allows the clinician to synthesize the most likely outcomes after neurologic injury. In this review, we describe the diagnostic tools available to the clinician, active areas of research, and challenges in neurologic prognostication of the neonate. (C) 2017 Elsevier Inc. All rights reserved.
C1 [Natarajan, Niranjana] Univ Washington, Seattle Childrens Hosp, Dept Neurol, Seattle, WA 98195 USA.
   [Pardo, Andrea C.] Northwestern Univ, Ann & Robert H Lurie Childrens Hosp Chicago, Feinberg Sch Med, Div Neurol, 225 E Chicago Ave,Box 51, Chicago, IL 60611 USA.
C3 University of Washington; University of Washington Seattle; Seattle
   Children's Hospital; Northwestern University; Feinberg School of
   Medicine; Ann & Robert H. Lurie Children's Hospital of Chicago
RP Pardo, AC (corresponding author), Northwestern Univ, Ann & Robert H Lurie Childrens Hosp Chicago, Feinberg Sch Med, Div Neurol, 225 E Chicago Ave,Box 51, Chicago, IL 60611 USA.
EM apardo@luriechildrens.org
RI Pardo, Andrea Catalina/B-4836-2017
OI Pardo, Andrea Catalina/0000-0001-7767-8539
CR Alderliesten T, 2015, PLOS ONE, V10, DOI 10.1371/journal.pone.0123230
   Barkovich AJ, 1998, AM J NEURORADIOL, V19, P143
   Bell E, 2015, J CHILD NEUROL, V30, P174, DOI 10.1177/0883073814531821
   Bonifacio SL, 2015, SEMIN FETAL NEONAT M, V20, P122, DOI 10.1016/j.siny.2014.12.011
   Brecht M, 2015, ARCH DIS CHILD-FETAL, V100, pF155, DOI 10.1136/archdischild-2014-307399
   Cheong JLY, 2012, ARCH PEDIAT ADOL MED, V166, P634, DOI 10.1001/archpediatrics.2012.284
   DEVRIES LS, 1991, BRAIN DEV-JPN, V13, P320, DOI 10.1016/S0387-7604(12)80126-4
   El-Dib M, 2010, AM J PERINAT, V27, P803, DOI 10.1055/s-0030-1254550
   El-Dib M, 2009, PEDIATR NEUROL, V41, P315, DOI 10.1016/j.pediatrneurol.2009.05.002
   Glass HC, 2009, J PEDIATR-US, V155, P318, DOI 10.1016/j.jpeds.2009.03.040
   Goff DA, 2010, SEMIN PERINATOL, V34, P46, DOI 10.1053/j.semperi.2009.10.005
   Hellmann J, 2016, ARCH DIS CHILD-FETAL, V101, pF102, DOI 10.1136/archdischild-2015-308425
   Hintz SR, 2015, PEDIATRICS, V135, pE32, DOI 10.1542/peds.2014-0898
   Ho T, 2015, PEDIATRICS, V136, pE482, DOI 10.1542/peds.2015-0737
   Kwon JM, 2011, J CHILD NEUROL, V26, P322, DOI 10.1177/0883073810380915
   Majnemer A, 1996, PEDIATR NEUROL, V14, P189, DOI 10.1016/0887-8994(96)00049-5
   Massaro AN, 2013, PEDIATR CRIT CARE ME, V14, P310, DOI 10.1097/PCC.0b013e3182720642
   Murray DM, 2009, PEDIATRICS, V124, pE459, DOI 10.1542/peds.2008-2190
   Nakagawa TA, 2011, CRIT CARE MED, V39, P2139, DOI 10.1097/CCM.0b013e31821f0d4f
   Natarajan G, 2013, ARCH DIS CHILD-FETAL, V98, pF473, DOI 10.1136/archdischild-2013-303692
   Pal S, 2016, ACTA PAEDIATR, V105, P468, DOI 10.1111/apa.13279
   Pearce R, 2012, ACTA PAEDIATR, V101, P1013, DOI 10.1111/j.1651-2227.2012.02767.x
   Prechtl HFR, 1997, LANCET, V349, P1361, DOI 10.1016/S0140-6736(96)10182-3
   Pressler RM, 2001, CLIN NEUROPHYSIOL, V112, P31, DOI 10.1016/S1388-2457(00)00517-4
   Ramaswamy V, 2009, PEDIATR NEUROL, V40, P215, DOI 10.1016/j.pediatrneurol.2008.09.026
   Rebagliato M, 2000, JAMA-J AM MED ASSOC, V284, P2451, DOI 10.1001/jama.284.19.2451
   Robertson NJ, 2014, CURR PEDIATR REV, V10, P37, DOI 10.2174/157339631001140408120613
   Rutherford M, 2010, EARLY HUM DEV, V86, P351, DOI 10.1016/j.earlhumdev.2010.05.014
   SARNAT HB, 1976, ARCH NEUROL-CHICAGO, V33, P696, DOI 10.1001/archneur.1976.00500100030012
   Setänen S, 2014, EARLY HUM DEV, V90, P851, DOI 10.1016/j.earlhumdev.2014.09.007
   Setänen S, 2013, ACTA PAEDIATR, V102, P492, DOI 10.1111/apa.12191
   Shankaran S, 2005, NEW ENGL J MED, V353, P1574, DOI 10.1056/NEJMcps050929
   Shankaran S, 2015, J PEDIAT, V167
   Shellhaas RA, 2015, J CHILD NEUROL, V30, P1526, DOI 10.1177/0883073815573319
   Shevell MI, 1999, PEDIATR NEUROL, V21, P776, DOI 10.1016/S0887-8994(99)00102-2
   Spittle AJ, 2013, PEDIATRICS, V132, pE452, DOI 10.1542/peds.2013-0177
   Spittle AJ, 2009, PEDIATRICS, V123, P512, DOI 10.1542/peds.2008-0590
   Thayyil S, 2010, PEDIATRICS, V125, pE382, DOI 10.1542/peds.2009-1046
   Thorsen P, 2016, PEDIATR NEUROL, V60, P49, DOI 10.1016/j.pediatrneurol.2016.03.014
   Tsuchida TN, 2013, J CLIN NEUROPHYSIOL, V30, P122, DOI 10.1097/WNP.0b013e3182872ac2
   van Laerhoven H, 2013, PEDIATRICS, V131, P88, DOI 10.1542/peds.2012-1297
   Watanabe K, 1999, BRAIN DEV-JPN, V21, P361, DOI 10.1016/S0387-7604(99)00034-0
   Weeke LC, 2016, EUR J PAEDIATR NEURO, V20, P855, DOI 10.1016/j.ejpn.2016.06.003
   Wilkinson D, 2010, PEDIATRICS, V126, pE451, DOI 10.1542/peds.2009-3067
   Woodward LJ, 2006, NEW ENGL J MED, V355, P685, DOI 10.1056/NEJMoa053792
   Woodward LJ, 2004, J DEV BEHAV PEDIATR, V25, P326, DOI 10.1097/00004703-200410000-00004
NR 46
TC 20
Z9 20
U1 0
U2 12
PU W B SAUNDERS CO-ELSEVIER INC
PI PHILADELPHIA
PA 1600 JOHN F KENNEDY BOULEVARD, STE 1800, PHILADELPHIA, PA 19103-2899 USA
SN 0146-0005
EI 1558-075X
J9 SEMIN PERINATOL
JI Semin. Perinatol.
PD MAR
PY 2017
VL 41
IS 2
BP 117
EP 123
DI 10.1053/j.semperi.2016.11.008
PG 7
WC Obstetrics & Gynecology; Pediatrics
WE Science Citation Index Expanded (SCI-EXPANDED)
SC Obstetrics & Gynecology; Pediatrics
GA EU8PN
UT WOS:000401301100006
PM 28139254
DA 2024-09-06
ER

PT J
AU LaRosa, DA
   Ellery, SJ
   Walker, DW
   Dickinson, H
AF LaRosa, Domenic A.
   Ellery, Stacey J.
   Walker, David W.
   Dickinson, Hayley
TI Understanding the Full Spectrum of Organ Injury Following Intrapartum
   Asphyxia
SO FRONTIERS IN PEDIATRICS
LA English
DT Article
DE birth asphyxia; cerebral palsy; HIE; creatine; spiny mouse; AKI; muscle
ID ACUTE KIDNEY INJURY; HYPOXIC-ISCHEMIC ENCEPHALOPATHY; MOUSE
   ACOMYS-CAHIRINUS; NEWBORN SPINY MOUSE; ACUTE-RENAL-FAILURE; FETAL SHEEP
   BRAIN; MATERNAL CREATINE SUPPLEMENTATION; UBIQUITIN-PROTEASOME PATHWAY;
   RANDOMIZED CONTROLLED-TRIAL; UMBILICAL-CORD OCCLUSION
AB Birth asphyxia is a significant global health problem, responsible for similar to 1.2 million neonatal deaths each year worldwide. Those who survive often suffer from a range of health issues including brain damage-manifesting as cerebral palsy (CP)-respiratory insufficiency, cardiovascular collapse, and renal dysfunction, to name a few. Although the majority of research is directed toward reducing the brain injury that results from intrapartum birth asphyxia, the multi-organ injury observed in surviving neonates is of equal importance. Despite the advent of hypothermia therapy for the treatment of hypoxic-ischemic encephalopathy (HIE), treatment options following asphyxia at birth remain limited, particularly in low-resource settings where the incidence of birth asphyxia is highest. Furthermore, although cooling of the neonate results in improved neurological outcomes for a small proportion of treated infants, it does not provide any benefit to the other organ systems affected by asphyxia at birth. The aim of this review is to summarize the current knowledge of the multi-organ effects of intrapartum asphyxia, with particular reference to the findings from our laboratory using the precocial spiny mouse to model birth asphyxia. Furthermore, we reviewed the current treatments available for neonates who have undergone intrapartum asphyxia, and highlight the emergence of maternal dietary creatine supplementation as a preventative therapy, which has been shown to provide multi-organ protection from birth asphyxia-induced injury in our preclinical studies. This cheap and effective nutritional supplement may be the key to reducing birth asphyxia-induced death and disability, particularly in low-resource settings where current treatments are unavailable.
C1 [LaRosa, Domenic A.; Ellery, Stacey J.; Walker, David W.; Dickinson, Hayley] Monash Univ, Hudson Inst Med Res, Dept Obstet & Gynaecol, Ritchie Ctr, Melbourne, Vic, Australia.
   [LaRosa, Domenic A.] Brown Univ, Dept Pediat, Alpert Med Sch, Women & Infants Hosp Rhode Isl, Providence, RI 02912 USA.
C3 Monash University; Hudson Institute of Medical Research; Brown
   University; Women & Infants Hospital Rhode Island
RP Dickinson, H (corresponding author), Monash Univ, Hudson Inst Med Res, Dept Obstet & Gynaecol, Ritchie Ctr, Melbourne, Vic, Australia.
EM hayley.dickinson@hudson.org.au
OI Ellery, Stacey/0000-0003-3769-1960
FU NHMRC Career Development Fellowship; NHMRC Early Career Fellowship
FX Hayley Dickinson is supported by an NHMRC Career Development Fellowship.
   Stacey Ellery is supported by an NHMRC Early Career Fellowship.
CR ADAMSON TM, 1969, LANCET, V1, P494
   Aggarwal A, 2005, J TROP PEDIATRICS, V51, P295, DOI 10.1093/tropej/fmi017
   Al-Wassia H, 2013, J PERINATOL, V33, P271, DOI 10.1038/jp.2012.97
   Allen DG, 2008, PHYSIOL REV, V88, P287, DOI 10.1152/physrev.00015.2007
   [Anonymous], 2009, KIDNEY INT SUPPL
   ARANDA JV, 1986, J ALLERGY CLIN IMMUN, V78, P773, DOI 10.1016/0091-6749(86)90060-6
   Aridas JDS, 2016, J PHYSIOL-LONDON, V594, P1421, DOI 10.1113/JP271104
   Aridas JDS, 2014, EXP NEUROL, V261, P281, DOI 10.1016/j.expneurol.2014.07.009
   Askenazi D, 2016, ACTA PAEDIATR, V105, P1125, DOI 10.1111/apa.13527
   Askenazi DJ, 2012, AM J KIDNEY DIS, V59, P478, DOI 10.1053/j.ajkd.2012.01.007
   Askenazi DJ, 2006, KIDNEY INT, V69, P184, DOI 10.1038/sj.ki.5000032
   Azra Haider Batool, 2006, Curr Probl Pediatr Adolesc Health Care, V36, P178
   Baburamani AA, 2013, PEDIATR RES, V73, P310, DOI 10.1038/pr.2012.191
   Bakr AF, 2005, PEDIATR NEPHROL, V20, P1249, DOI 10.1007/s00467-005-1980-z
   Barberi I, 1999, EUR J PEDIATR, V158, P742, DOI 10.1007/s004310051192
   Basu P, 2010, INDIAN J PEDIATR, V77, P259, DOI 10.1007/s12098-010-0034-0
   BEHRMAN RE, 1970, AM J OBSTET GYNECOL, V108, P956, DOI 10.1016/0002-9378(70)90341-8
   Bellomo R, 2012, LANCET, V380, P756, DOI 10.1016/S0140-6736(11)61454-2
   Black RE, 2010, LANCET, V375, P1969, DOI 10.1016/S0140-6736(10)60549-1
   BOON AW, 1979, J PEDIATR-US, V95, P1031, DOI 10.1016/S0022-3476(79)80304-2
   Buonocore G, 2012, CURR PHARM DESIGN, V18, P3086, DOI 10.2174/1381612811209023086
   CAMPBELL AG, 1967, CIRC RES, V21, P229, DOI 10.1161/01.RES.21.2.229
   Cannata DJ, 2011, FRONT PHYSIOL, V2, DOI 10.3389/fphys.2011.00109
   Cannata DJ, 2010, PEDIATR RES, V68, P393, DOI 10.1203/PDR.0b013e3181f1c048
   Caquelard F, 2000, CLIN SCI, V98, P329, DOI 10.1042/CS19990263
   Carmody JB, 2013, PEDIATRICS, V131, P1168, DOI 10.1542/peds.2013-0009
   Caron MA, 2009, FEBS LETT, V583, P1528, DOI 10.1016/j.febslet.2009.04.006
   Castillo-Meléndez M, 2004, PEDIATR RES, V55, P864, DOI 10.1203/01.PDR.0000115679.86566.C4
   Cattarelli D, 2006, ARCH DIS CHILD-FETAL, V91, pF80, DOI 10.1136/adc.2005.073650
   COSGROVE AP, 1994, DEV MED CHILD NEUROL, V36, P386
   Creasy R., 2009, CREASY RESNIKS MATER, V6th
   DANFORTH WILLIAM H., 1965, P287
   Dattilo G, 2011, INT J CARDIOL, V147, pE39, DOI 10.1016/j.ijcard.2009.01.032
   Dickinson H, 2005, AM J PHYSIOL-RENAL, V289, pF273, DOI 10.1152/ajprenal.00400.2004
   Dickinson H, 2016, BJOG-INT J OBSTET GY, V123, P1830, DOI 10.1111/1471-0528.14237
   Dickinson H, 2014, COCHRANE DB SYST REV, DOI 10.1002/14651858.CD010846.pub2
   Dickinson H, 2014, BMC PREGNANCY CHILDB, V14, DOI 10.1186/1471-2393-14-150
   Dilenge ME, 2001, J CHILD NEUROL, V16, P781, DOI 10.1177/08830738010160110201
   DONNELLY WH, 1980, J PEDIATR-US, V96, P295, DOI 10.1016/S0022-3476(80)80833-X
   Ellery SJ, 2017, PEDIATR RES, V81, P646, DOI 10.1038/pr.2016.268
   Ellery SJ, 2016, AMINO ACIDS, V48, P1819, DOI 10.1007/s00726-015-2150-7
   Ellery SJ, 2013, PEDIATR RES, V73, P201, DOI 10.1038/pr.2012.174
   ELLINGTON WR, 1989, J EXP BIOL, V143, P177
   Eslami Z, 2009, IRAN J KIDNEY DIS, V3, P222
   FINLEY JP, 1979, J PEDIATR-US, V94, P263, DOI 10.1016/S0022-3476(79)80841-0
   Fleiss B, 2012, BRAIN RES, V1433, P9, DOI 10.1016/j.brainres.2011.11.035
   Folkerth RD, 2005, J CHILD NEUROL, V20, P940, DOI 10.1177/08830738050200120301
   Foster KA, 2001, BRAIN RES, V919, P122, DOI 10.1016/S0006-8993(01)03011-6
   GANOTE CE, 1983, J MOL CELL CARDIOL, V15, P67, DOI 10.1016/0022-2828(83)90283-3
   Gitto E, 2002, BIOL NEONATE, V81, P146, DOI 10.1159/000051527
   Gounaris A, 2004, ARCH DIS CHILD-FETAL, V89, pF297, DOI 10.1136/adc.2003.027565
   Gouyon JB, 2000, PEDIATR NEPHROL, V14, P1037, DOI 10.1007/s004670050068
   GOUYON JB, 1988, BIOL NEONATE, V53, P237
   Graham EM, 2008, AM J OBSTET GYNECOL, V199, P587, DOI 10.1016/j.ajog.2008.06.094
   Graham HK, 2000, GAIT POSTURE, V11, P67, DOI 10.1016/S0966-6362(99)00054-5
   Gunn AJ, 2007, CLIN OBSTET GYNECOL, V50, P636, DOI 10.1097/GRF.0b013e31811ebe68
   Gunn AJ, 2009, CLIN PERINATOL, V36, P579, DOI 10.1016/j.clp.2009.06.007
   Gupta BD, 2005, INDIAN PEDIATR, V42, P928
   HADDAD GG, 1984, ANNU REV PHYSIOL, V46, P629, DOI 10.1146/annurev.ph.46.030184.003213
   Hankins GDV, 2002, OBSTET GYNECOL, V99, P688, DOI 10.1016/S0029-7844(02)01959-2
   Hermansen L, 1981, Ciba Found Symp, V82, P75
   Heunks LMA, 2000, THORAX, V55, P704, DOI 10.1136/thorax.55.8.704
   HOPPELER H, 1990, INT J SPORTS MED, V11, pS3, DOI 10.1055/s-2007-1024846
   Hutton LC, 2009, DEV NEUROSCI-BASEL, V31, P437, DOI 10.1159/000232562
   Ikeda T, 2000, AM J OBSTET GYNECOL, V182, P449, DOI 10.1016/S0002-9378(00)70238-9
   Inder T, 2004, SEMIN PERINATOL, V28, P396, DOI 10.1053/j.semperi.2004.10.002
   Ireland Z, 2011, NEUROSCIENCE, V194, P372, DOI 10.1016/j.neuroscience.2011.05.012
   Ireland Z, 2010, NEONATOLOGY, V97, P45, DOI 10.1159/000227293
   Ireland Z, 2008, AM J OBSTET GYNECOL, V198, DOI 10.1016/j.ajog.2007.10.790
   Jacobs Susan E, 2005, J Pediatr, V147, P122, DOI 10.1016/j.jpeds.2005.04.047
   Jacobs SE, 2013, COCHRANE DB SYST REV, DOI 10.1002/14651858.CD003311.pub3
   Jagoe RT, 2001, CURR OPIN CLIN NUTR, V4, P183, DOI 10.1097/00075197-200105000-00003
   Jenik AG, 2000, PEDIATRICS, V105, DOI 10.1542/peds.105.4.e45
   Jetton JG, 2014, CLIN PERINATOL, V41, P487, DOI 10.1016/j.clp.2014.05.001
   Johnson DC, 1997, J PEDIATR ORTHOPED, V17, P392, DOI 10.1097/00004694-199705000-00022
   Klingenberg C, 2013, ARCH DIS CHILD-FETAL, V98, pF222, DOI 10.1136/archdischild-2012-301787
   KOMAN LA, 1993, J PEDIATR ORTHOPED, V13, P489, DOI 10.1097/01241398-199307000-00013
   KORTMAN KE, 1984, AM J ROENTGENOL, V143, P533, DOI 10.2214/ajr.143.3.533
   LAMERS WH, 1985, EUR J BIOCHEM, V146, P475, DOI 10.1111/j.1432-1033.1985.tb08675.x
   LaRosa DA, 2016, PEDIATR RES, V80, P852, DOI 10.1038/pr.2016.153
   LaRosa DA, 2016, PLOS ONE, V11, DOI 10.1371/journal.pone.0149840
   Lawler JM, 2002, BIOCHEM BIOPH RES CO, V290, P47, DOI 10.1006/bbrc.2001.6164
   Lawn JE, 2011, PLOS MED, V8, DOI 10.1371/journal.pmed.1000389
   Lawn JE, 2009, INT J GYNECOL OBSTET, V107, pS5, DOI 10.1016/j.ijgo.2009.07.016
   Lawn JE, 2008, EARLY HUM DEV, V84, P809, DOI 10.1016/j.earlhumdev.2008.09.009
   Lingwood BE, 2008, J NEUROSCI METH, V171, P140, DOI 10.1016/j.jneumeth.2008.02.011
   Lingwood BE, 2004, PHYSIOL MEAS, V25, P413, DOI 10.1088/0967-3334/25/2/001
   Liu L, 2016, LANCET, V388, P3027, DOI 10.1016/S0140-6736(16)31593-8
   Love SC, 2010, EUR J NEUROL, V17, P9, DOI 10.1111/j.1468-1331.2010.03126.x
   Magalhaes J, 2005, J APPL PHYSIOL, V99, P1247, DOI 10.1152/japplphysiol.01324.2004
   Malaiya R, 2007, J ELECTROMYOGR KINES, V17, P657, DOI 10.1016/j.jelekin.2007.02.009
   Mammen C, 2012, AM J KIDNEY DIS, V59, P523, DOI 10.1053/j.ajkd.2011.10.048
   MARTINANCEL A, 1995, J PEDIATR-US, V127, P786, DOI 10.1016/S0022-3476(95)70174-5
   MAXWELL LC, 1983, J APPL PHYSIOL, V54, P551, DOI 10.1152/jappl.1983.54.2.551
   Miller SL, 2005, DEV NEUROSCI-BASEL, V27, P200, DOI 10.1159/000085993
   Miller SL, 2014, J PINEAL RES, V56, P283, DOI 10.1111/jpi.12121
   MIRSKY AF, 1979, DEV PSYCHOBIOL, V12, P369, DOI 10.1002/dev.420120411
   MITCH WE, 1994, J CLIN INVEST, V93, P2127, DOI 10.1172/JCI117208
   Mitch WE, 1996, NEW ENGL J MED, V335, P1897, DOI 10.1056/NEJM199612193352507
   Nagasawa T, 1997, BIOCHEM BIOPH RES CO, V231, P37, DOI 10.1006/bbrc.1996.6034
   Nordstrom L, 1998, Obstet Gynecol Surv, V53, P645, DOI 10.1097/00006254-199810000-00023
   OOSTERHUIS WP, 1984, BIOL NEONATE, V45, P236
   OSSWALD H, 1977, PFLUG ARCH EUR J PHY, V371, P45, DOI 10.1007/BF00580771
   Oyelese Y, 2006, OBSTET GYNECOL, V107, P927, DOI 10.1097/01.AOG.0000207559.15715.98
   Padayachee N, 2013, S AFR J CHILD HEALTH, V7, P89, DOI 10.7196/SAJCH.574
   PARKER DF, 1992, AM J DIS CHILD, V146, P1069, DOI 10.1001/archpedi.1992.02160210071024
   PERLMAN JM, 1989, AM J DIS CHILD, V143, P617, DOI 10.1001/archpedi.1989.02150170119037
   Polito C, 1998, CLIN PEDIATR, V37, P381, DOI 10.1177/000992289803700609
   Pow DV, 2004, DEV BRAIN RES, V153, P1, DOI 10.1016/j.devbrainres.2004.06.019
   Powers SK, 2002, J APPL PHYSIOL, V92, P1851, DOI 10.1152/japplphysiol.00881.2001
   Quinn TA, 2014, J ENDOCRINOL, V221, P347, DOI 10.1530/JOE-13-0514
   Quinn TA, 2013, ENDOCRINOLOGY, V154, P1190, DOI 10.1210/en.2012-1953
   Ranjit M. S., 2000, Indian Journal of Pediatrics, V67, P529, DOI 10.1007/BF02760486
   Rezaie P, 2002, NEUROPATHOLOGY, V22, P106, DOI 10.1046/j.1440-1789.2002.00438.x
   Ribera F, 2003, AM J RESP CRIT CARE, V167, P873, DOI 10.1164/rccm.200206-519OC
   ROBERTSON CMT, 1989, J PEDIATR-US, V114, P753, DOI 10.1016/S0022-3476(89)80132-5
   Robertson NJ, 2008, LANCET, V372, P801, DOI 10.1016/S0140-6736(08)61329-X
   ROSE J, 1994, J ORTHOP RES, V12, P758, DOI 10.1002/jor.1100120603
   Sahni R, 2008, CLIN PERINATOL, V35, P717, DOI 10.1016/j.clp.2008.07.016
   Saikumar P, 2003, SEMIN NEPHROL, V23, P511, DOI 10.1053/S0270-9295(03)00130-X
   Sarkar S, 2009, J PERINATOL, V29, P558, DOI 10.1038/jp.2009.37
   SARNAT HB, 1976, ARCH NEUROL-CHICAGO, V33, P696, DOI 10.1001/archneur.1976.00500100030012
   SCOTT H, 1976, ARCH DIS CHILD, V51, P712, DOI 10.1136/adc.51.9.712
   Selewski DT, 2013, J PEDIATR-US, V162, P725, DOI 10.1016/j.jpeds.2012.10.002
   SHANKARAN S, 1991, EARLY HUM DEV, V25, P135, DOI 10.1016/0378-3782(91)90191-5
   Shiota Satomi, 2004, Pathophysiology, V11, P23, DOI 10.1016/j.pathophys.2003.09.003
   Siew ML, 2009, J APPL PHYSIOL, V106, P1888, DOI 10.1152/japplphysiol.91526.2008
   Simpson JA, 2000, J APPL PHYSIOL, V88, P753, DOI 10.1152/jappl.2000.88.2.753
   Song Y, 2014, PLOS ONE, V9, DOI 10.1371/journal.pone.0093224
   Song Y, 2013, AM J RESP CELL MOL, V49, P866, DOI 10.1165/rcmb.2013-0107OC
   Song Y, 2013, PLOS ONE, V8, DOI 10.1371/journal.pone.0073457
   Sweetman DU, 2013, ACTA PAEDIATR, V102, P233, DOI 10.1111/apa.12116
   THOMSON AJ, 1977, ARCH DIS CHILD, V52, P620, DOI 10.1136/adc.52.8.620
   UI M, 1966, BIOCHIM BIOPHYS ACTA, V124, P310, DOI 10.1016/0304-4165(66)90194-2
   United Nations, 2015, NEWS SUST DEV SUMM, P25
   van Handel M, 2007, EUR J PEDIATR, V166, P645, DOI 10.1007/s00431-007-0437-8
   Wald NJ, 2011, INT J EPIDEMIOL, V40, P1154, DOI 10.1093/ije/dyr131
   WALLIMANN T, 1992, BIOCHEM J, V281, P21, DOI 10.1042/bj2810021
   Wallimann T, 2011, AMINO ACIDS, V40, P1271, DOI 10.1007/s00726-011-0877-3
   Wassink G, 2014, FRONT NEUROSCI-SWITZ, V8, DOI 10.3389/fnins.2014.00040
   World Health Organisation (WHO), 2008, GLOB BURD DIS UPD 20
   Wright VP, 2005, J APPL PHYSIOL, V98, P1753, DOI 10.1152/japplphysiol.01022.2004
   Yager JY, 2009, PEDIATR NEUROL, V40, P156, DOI 10.1016/j.pediatrneurol.2008.10.025
   Yan EB, 2009, AM J PHYSIOL-REG I, V297, pR60, DOI 10.1152/ajpregu.00047.2009
   Zupan J, 2005, NEW ENGL J MED, V352, P2047, DOI 10.1056/NEJMp058032
NR 145
TC 33
Z9 36
U1 0
U2 9
PU FRONTIERS MEDIA SA
PI LAUSANNE
PA AVENUE DU TRIBUNAL FEDERAL 34, LAUSANNE, CH-1015, SWITZERLAND
SN 2296-2360
J9 FRONT PEDIATR
JI Front. Pediatr.
PD FEB 17
PY 2017
VL 5
AR 16
DI 10.3389/fped.2017.00016
PG 11
WC Pediatrics
WE Science Citation Index Expanded (SCI-EXPANDED)
SC Pediatrics
GA EL0AM
UT WOS:000394285100001
PM 28261573
OA Green Published, gold
DA 2024-09-06
ER

PT J
AU Adhikari, S
   Rao, KS
AF Adhikari, Sudhir
   Rao, Kalipatnam Seshagiri
TI Neurodevelopmental outcome of term infants with perinatal asphyxia with
   hypoxic ischemic encephalopathy stage II
SO BRAIN & DEVELOPMENT
LA English
DT Article
DE Birth asphyxia; Hypoxic ischemic encephalopathy; Neuro-developmental
   outcome
ID NEONATAL ENCEPHALOPATHY; MOTOR; DEATH; NEPAL
AB Background: Perinatal asphyxia with hypoxic ischemic encephalopathy (HIE) causes significant mortality and morbidity in developing countries. There is limited information about long term neurodevelopmental outcome of infants with neonatal encephalopathy.
   Methods: Term infants with the diagnosis of perinatal asphyxia were followed up in neurodevelopmental clinics of Manipal Teaching hospital, Nepal. Study design was prospective mixed longitudinal study. Prematurity, major congenital malformations, other intracranial pathology, birth weight <2500 g and chromosomal abnormalities were excluded. After consent and enrollment their detailed perinatal history, Apgar score, resuscitation measures and outcome parameters were recorded on a predesigned pro forma. Developmental assessment was done with Denver Developmental Screening Tool 2nd edition (DDST 2) at the age of 3 months, 6 months, 9 months, 1 year, 18 months and 2 years.
   Results: Total 187 assessments done in the age group of 3 months to 2 years among HIE stage 2 patients. Impaired hearing and vision was noted in 5.3% while language delay was observed in 19.2% of infants. Abnormal tone and deep tendon reflexes were noted in 46.2% infants at 3 months. Abnormal tone and reflexes were noted only in 18.8% and 9.4% respectively at the age of 2 years. Overall, gross motor delay was noted in 55(29.4%) of patient, 34(18.2%) showed fine motor delay and 17.1% social delay. Seizures were persistent in 15.6% patients at 2 years age.
   Conclusion: Infants affected with HIE have delay in all sectors of developmental milestones. Motor abnormalities are common and tend to improve with advancing age. (C) 2016 The Japanese Society of Child Neurology. Published by Elsevier B.V. All rights reserved.
C1 [Adhikari, Sudhir; Rao, Kalipatnam Seshagiri] Manipal Coll Med Sci, Dept Pediat, Pokhara, Nepal.
RP Adhikari, S (corresponding author), Manipal Coll Med Sci, Fulbari 11, Pokhara, Nepal.
EM sudhiradhikari99@gmail.com; drksrao29@hotmail.com
RI Adhikari, Sudhir/AAE-7877-2020
OI Adhikari, Sudhir/0000-0001-5314-3222
CR Amritanshu K, 2014, J CLIN NEONATOL, V3, P195, DOI 10.4103/2249-4847.144749
   Bryce J, 2005, LANCET, V365, P1147, DOI 10.1016/S0140-6736(05)71877-8
   Ellis M, 1999, DEV MED CHILD NEUROL, V41, P689, DOI 10.1017/S0012162299001413
   Fottrell E, 2015, ARCH DIS CHILD-FETAL, V100, pF439, DOI 10.1136/archdischild-2014-307636
   Frankenburg W.K., 1990, Denver II technical manual
   Lincetto O., 2007, BIRTH ASPHYXIA SUMMA
   Martinez C, 2014, INT ARCH OTORHINOLAR, V18, P255
   Martinez-Biarge M, 2011, NEUROLOGY, V76, P2055, DOI 10.1212/WNL.0b013e31821f442d
   Memon S, 2012, J PAK MED ASSOC, V62, P1277
   Morales P, 2011, EPMA J, V2, P211, DOI 10.1007/s13167-011-0100-3
   Pisani F, 2009, BRAIN DEV-JPN, V31, P64, DOI 10.1016/j.braindev.2008.04.001
   Robertson Charlene Mt, 2006, Paediatr Child Health, V11, P278
   ROBERTSON CMT, 1993, CLIN PERINATOL, V20, P483, DOI 10.1016/S0095-5108(18)30405-6
   SARNAT HB, 1976, ARCH NEUROL-CHICAGO, V33, P696, DOI 10.1001/archneur.1976.00500100030012
   van Handel M, 2007, EUR J PEDIATR, V166, P645, DOI 10.1007/s00431-007-0437-8
   Van Schie PEM, 2010, DEV MED CHILD NEUROL, V52, P54, DOI 10.1111/j.1469-8749.2009.03302.x
   Zubcevic Smail, 2015, Med Arch, V69, P362, DOI 10.5455/medarh.2015.69.362-366
NR 17
TC 27
Z9 30
U1 0
U2 8
PU ELSEVIER SCIENCE BV
PI AMSTERDAM
PA PO BOX 211, 1000 AE AMSTERDAM, NETHERLANDS
SN 0387-7604
EI 1872-7131
J9 BRAIN DEV-JPN
JI Brain Dev.
PD FEB
PY 2017
VL 39
IS 2
BP 107
EP 111
DI 10.1016/j.braindev.2016.09.005
PG 5
WC Clinical Neurology; Pediatrics
WE Science Citation Index Expanded (SCI-EXPANDED)
SC Neurosciences & Neurology; Pediatrics
GA EL4AE
UT WOS:000394561500003
PM 27697304
DA 2024-09-06
ER

PT J
AU Ghosh, S
   Tran, L
   Shuster, JJ
   Zupanc, ML
AF Ghosh, Suman
   Tran, Lily
   Shuster, Jonathan J.
   Zupanc, Mary L.
TI Therapeutic hypothermia for neonatal hypoxic ischemic encephalopathy is
   associated with short-term reduction of seizures after discharge from
   the neonatal intensive care unit
SO CHILDS NERVOUS SYSTEM
LA English
DT Article
DE Infant; Epilepsy; Brain injury
ID ELECTROGRAPHIC SEIZURES; EXPRESSION; OUTCOMES; EPILEPSY; BURDEN
AB Introduction Therapeutic hypothermia for the treatment of moderate to severe neonatal hypoxic ischemic encephalopathy has been shown to reduce death and disability, but the effects on seizures after discharge from the Neonatal ICU are not known.
   Methods A retrospective cohort study was conducted involving 56 neonates admitted to the Neonatal ICU at Children's Hospital of Orange County, CA from January 1, 2007 to September 1, 2013 with hypoxic ischemic encephalopathy who met criteria for selective brain cooling. Fifteen patients received supportive care. Forty-one patients received cooling, of whom 25 were included for analysis. Sixteen patients from the hypothermia group and 12 from the no hypothermia group developed clinical seizures while inpatient. Up to 6 months, four patients (16%) had continued seizures in the therapeutic hypothermia group compared to eight (53%) patients who did not receive hypothermia.
   Discussion Our study shows an association between therapeutic hypothermia and reduced seizures after discharge from the neonatal intensive care unit. The short duration of follow-up, 6 months, is a limitation of this study. Another limitation is its observational nature, where reasons for treatment selection and exclusions are unmeasurable confounding factors. Further studies are needed to determine long-term effects.
C1 [Ghosh, Suman] Univ Florida, Coll Med, Dept Pediat, Div Pediat Neurol, Gainesville, FL 32610 USA.
   [Tran, Lily; Zupanc, Mary L.] Univ Calif Irvine, Dept Pediat, Div Child Neurol, Childrens Hosp Orange Cty, Orange, CA 92668 USA.
   [Shuster, Jonathan J.] Univ Florida, Clin & Translat Sci Inst, Dept Hlth Outcomes & Policy, Gainesville, FL USA.
C3 State University System of Florida; University of Florida; University of
   California System; University of California Irvine; Childrens Hospital
   of Orange County; State University System of Florida; University of
   Florida
RP Ghosh, S (corresponding author), Univ Florida, Coll Med, Dept Pediat, Div Pediat Neurol, Gainesville, FL 32610 USA.
EM suman.ghosh@ufl.edu
RI Shuster, Jonathan/ABB-5773-2021; Tran, Lily/JQI-8634-2023; Zupanc, Mary
   Lynn/AAW-5956-2021
OI Shuster, Jonathan/0000-0001-9499-5616; 
FU National Center For Advancing Translational Sciences of the National
   Institutes of Health [UL1TR001427]
FX Research reported in this publication was partly supported by the
   National Center For Advancing Translational Sciences of the National
   Institutes of Health under award number UL1TR001427. The content is
   solely the responsibility of the authors and does not necessarily
   represent the official views of the National Institutes of Health.
CR Ashwal S, 2004, NEUROLOGY, V62, P851, DOI 10.1212/01.WNL.0000117981.35364.1B
   Azzopardi D, 2014, NEW ENGL J MED, V371, P140, DOI 10.1056/NEJMoa1315788
   Bassan H, 2008, PEDIATR NEUROL, V38, P415, DOI 10.1016/j.pediatrneurol.2008.03.003
   Edwards AD, 2010, BMJ-BRIT MED J, V340, DOI 10.1136/bmj.c363
   Ferriero DM, 2004, NEW ENGL J MED, V351, P1985, DOI 10.1056/NEJMra041996
   FINER NN, 1981, J PEDIATR-US, V98, P112, DOI 10.1016/S0022-3476(81)80555-0
   Glass HC, 2011, PEDIATR RES, V70, P535, DOI 10.1203/PDR.0b013e31822f24c7
   Glass HC, 2009, J PEDIATR-US, V155, P318, DOI 10.1016/j.jpeds.2009.03.040
   Inoue T, 2014, PEDIATR INT, V56, P369, DOI 10.1111/ped.12257
   Jung DE, 2015, PEDIATR NEUROL, V53, P135, DOI 10.1016/j.pediatrneurol.2015.04.009
   LAPTOOK AR, 1995, STROKE, V26, P1240, DOI 10.1161/01.STR.26.7.1240
   Low E, 2012, ARCH DIS CHILD-FETAL, V97, pF267, DOI 10.1136/archdischild-2011-300716
   MIZRAHI EM, 1987, NEUROLOGY, V37, P1837, DOI 10.1212/WNL.37.12.1837
   Murray DM, 2008, ARCH DIS CHILD-FETAL, V93, pF187, DOI 10.1136/adc.2005.086314
   Murray DM, 2009, PEDIATRICS, V124, pE459, DOI 10.1542/peds.2008-2190
   SARNAT HB, 1976, ARCH NEUROL-CHICAGO, V33, P696, DOI 10.1001/archneur.1976.00500100030012
   Shah DK, 2014, ARCH DIS CHILD-FETAL, V99, pF219, DOI 10.1136/archdischild-2013-305206
   Shankaran S, 2005, NEW ENGL J MED, V353, P1574, DOI 10.1056/NEJMcps050929
   Shankaran S, 2012, NEW ENGL J MED, V366, P2085, DOI 10.1056/NEJMoa1112066
   Srinivasakumar P, 2013, J PEDIATR-US, V163, P465, DOI 10.1016/j.jpeds.2013.01.041
   Volpe J J, 1981, Major Probl Clin Pediatr, V22, P1
   VOLPE JJ, 1989, PEDIATRICS, V84, P422
   Wusthoff CJ, 2011, J CHILD NEUROL, V26, P724, DOI 10.1177/0883073810390036
   Zhou CW, 2015, FRONT CELL NEUROSCI, V9, DOI 10.3389/fncel.2015.00362
NR 24
TC 8
Z9 8
U1 0
U2 7
PU SPRINGER
PI NEW YORK
PA ONE NEW YORK PLAZA, SUITE 4600, NEW YORK, NY, UNITED STATES
SN 0256-7040
EI 1433-0350
J9 CHILD NERV SYST
JI Childs Nerv. Syst.
PD FEB
PY 2017
VL 33
IS 2
BP 329
EP 335
DI 10.1007/s00381-016-3321-x
PG 7
WC Clinical Neurology; Pediatrics; Surgery
WE Science Citation Index Expanded (SCI-EXPANDED)
SC Neurosciences & Neurology; Pediatrics; Surgery
GA EO7XT
UT WOS:000396904100020
PM 27988879
DA 2024-09-06
ER

PT J
AU Obeid, R
   Sogawa, Y
   Gedela, S
   Naik, M
   Lee, V
   Telesco, R
   Wisnowski, J
   Magill, C
   Painter, MJ
   Panigrahy, A
AF Obeid, Rawad
   Sogawa, Yoshimi
   Gedela, Satyanarayana
   Naik, Monica
   Lee, Vince
   Telesco, Richard
   Wisnowski, Jessica
   Magill, Christine
   Painter, Michael J.
   Panigrahy, Ashok
TI The Correlation Between a Short-term Conventional Electroencephalography
   in the First Day of Life and Brain Magnetic Resonance Imaging in
   Newborns Undergoing Hypothermia for Hypoxic-Ischemic Encephalopathy
SO PEDIATRIC NEUROLOGY
LA English
DT Article
DE HIE; newborns; EEG; MRI; neuroprotection; neonatal intensive care; whole
   body cooling
ID AMPLITUDE-INTEGRATED ELECTROENCEPHALOGRAPHY; WHOLE-BODY HYPOTHERMIA;
   PROGNOSTIC VALUE; NEONATAL SEIZURES; ASPHYXIATED INFANTS; BACKGROUND
   PATTERNS; PERINATAL ASPHYXIA; EEG FINDINGS; SPECTROSCOPY; PREDICTION
AB OBJECTIVE: Electroencephalograph recorded in the first day of life in newborns treated with hypothermia for hypoxic-ischemic encephalopathy could be utilized as a predictive tool for the severity of brain injury on magnetic resonance imaging and mortality. STUDY DESIGN: We analyzed newborns who were admitted for therapeutic hypothermia due to hypoxic-ischemic encephalopathy. All enrolled infants underwent encephalography within the first 24 hours of life and underwent brain magnetic resonance imaging after rewarming. All encephalographs were independently reviewed for background amplitude, continuity, and variability. Brain injury determined by magnetic resonance imaging was scored using methods described by Bonifacio et al. RESULTS: Forty-one newborns were included in the study. Each encephalograph variable correlated significantly with the severity of injury on brain magnetic resonance imaging (P < 0.001 for each). The overall encephalograph severity estimated as mild, moderate, and severe also correlated with injury (P < 0.001). Each encephalograph variable correlated with mortality (P < 0.001 for each) and also the overall encephalograph severity (P < 0.001). CONCLUSION: Severity of electrographic findings on encephalograph in the first day of life during therapeutic hypothermia for hypoxic-ischemic encephalopathy correlated with the extent of injury on brain magnetic resonance imaging. This information may be useful for families and aid guide clinical decision making.
C1 [Obeid, Rawad] Childrens Natl Hlth Syst, Dept Neurol, Washington, DC USA.
   [Sogawa, Yoshimi; Gedela, Satyanarayana; Naik, Monica; Magill, Christine; Painter, Michael J.] Childrens Hosp Pittsburgh, Div Pediat Neurol, Pittsburgh, PA 15213 USA.
   [Lee, Vince; Panigrahy, Ashok] Childrens Hosp Pittsburgh, Div Pediat Radiol, Pittsburgh, PA 15213 USA.
   [Telesco, Richard] Childrens Hosp Pittsburgh, Div Newborn Med, Pittsburgh, PA 15213 USA.
   [Wisnowski, Jessica] Childrens Hosp Los Angeles, Dept Radiol, Los Angeles, CA 90027 USA.
   [Sogawa, Yoshimi] Childrens Hosp Pittsburgh UPMC, 4401 Penn Ave, Pittsburgh, PA USA.
   [Gedela, Satyanarayana] Nationwide Childrens Hosp, Div Pediat Neurol, 700 Childrens Dr, Columbus, OH 43205 USA.
   [Magill, Christine] Brigham & Womens Hosp, 75 Francis St, Boston, MA 02115 USA.
C3 Children's National Health System; Pennsylvania Commonwealth System of
   Higher Education (PCSHE); University of Pittsburgh; Pennsylvania
   Commonwealth System of Higher Education (PCSHE); University of
   Pittsburgh; Pennsylvania Commonwealth System of Higher Education
   (PCSHE); University of Pittsburgh; Children's Hospital Los Angeles;
   Pennsylvania Commonwealth System of Higher Education (PCSHE); University
   of Pittsburgh; University System of Ohio; Ohio State University;
   Nationwide Childrens Hospital; Harvard University; Brigham & Women's
   Hospital
RP Obeid, R (corresponding author), Childrens Natl Hlth Ctr, Dept Neurol, 111 Michigan Ave NW, Washington, DC 20010 USA.; Obeid, R (corresponding author), Childrens Natl Hlth Ctr, Ctr Neurosci Res, 111 Michigan Ave NW, Washington, DC 20010 USA.
EM rawad.obeid@hotmail.com; yoshimi.sogawa@chp.edu
RI Obeid, Rawad/ABH-5062-2020
CR Abend NS, 2008, PEDIATR CRIT CARE ME, V9, P32, DOI 10.1097/01.PCC.0000288714.61037.56
   André M, 2010, NEUROPHYSIOL CLIN, V40, P59, DOI 10.1016/j.neucli.2010.02.002
   Barkovich AJ, 1998, AM J NEURORADIOL, V19, P143
   Boichot C, 2006, RADIOLOGY, V239, P839, DOI 10.1148/radiol.2393050027
   Bonifacio SI, 2011, J PEDIATR-US, V158, P360, DOI 10.1016/j.jpeds.2010.09.003
   Briatore E, 2013, BRAIN DEV-JPN, V35, P420, DOI 10.1016/j.braindev.2012.07.002
   Cavalleri F, 2014, PEDIATR RADIOL, V44, P1141, DOI 10.1007/s00247-014-2945-9
   Chau V, 2009, PEDIATR NEUROL, V40, P181, DOI 10.1016/j.pediatrneurol.2008.09.012
   COUTOSALES S, 1979, REV EEG NEUROPHYSIOL, V9, P26, DOI 10.1016/S0370-4475(79)80049-0
   Cseko AJ, 2013, ACTA PAEDIATR, V102, P707, DOI 10.1111/apa.12226
   Del Balzo F, 2014, PEDIATRIC REP, V6, P40, DOI 10.4081/pr.2014.5532
   El-Ayouty M, 2007, AM J PERINAT, V24, P467, DOI 10.1055/s-2007-986686
   Glass HC, 2014, NEUROLOGY, V82, P1239, DOI 10.1212/WNL.0000000000000282
   Gucuyener K, 2012, BRAIN DEV-JPN, V34, P280, DOI 10.1016/j.braindev.2011.06.005
   Hallberg B, 2010, ACTA PAEDIATR, V99, P531, DOI 10.1111/j.1651-2227.2009.01653.x
   HOLMES GL, 1993, J CLIN NEUROPHYSIOL, V10, P323, DOI 10.1097/00004691-199307000-00008
   Jose A, 2013, J CLIN NEONATOL, V2, P125, DOI 10.4103/2249-4847.119996
   Khan RL, 2008, J CHILD NEUROL, V23, P144, DOI 10.1177/0883073807308711
   MIZRAHI EM, 1987, NEUROLOGY, V37, P1837, DOI 10.1212/WNL.37.12.1837
   MULLIGAN JC, 1980, J PEDIATR-US, V96, P903, DOI 10.1016/S0022-3476(80)80575-0
   Murray DM, 2009, PEDIATRICS, V124, pE459, DOI 10.1542/peds.2008-2190
   Nash KB, 2011, NEUROLOGY, V76, P556, DOI 10.1212/WNL.0b013e31820af91a
   PEZZANI C, 1986, NEUROPEDIATRICS, V17, P11, DOI 10.1055/s-2008-1052492
   Rutherford M, 2006, PEDIATR RADIOL, V36, P582, DOI 10.1007/s00247-006-0164-8
   SARNAT HB, 1976, ARCH NEUROL-CHICAGO, V33, P696, DOI 10.1001/archneur.1976.00500100030012
   Shah DK, 2014, ARCH DIS CHILD-FETAL, V99, pF219, DOI 10.1136/archdischild-2013-305206
   Shankaran S, 2005, NEW ENGL J MED, V353, P1574, DOI 10.1056/NEJMcps050929
   Shankaran S, 2012, J PEDIATR-US, V160, P567, DOI 10.1016/j.jpeds.2011.09.018
   Shellhaas RA, 2007, CLIN NEUROPHYSIOL, V118, P2156, DOI 10.1016/j.clinph.2007.06.061
   STAUDT F, 1982, NEUROPEDIATRICS, V13, P24, DOI 10.1055/s-2008-1059591
   Tsuchida TN, 2013, J CLIN NEUROPHYSIOL, V30, P161, DOI 10.1097/WNP.0b013e3182872b24
   Tsuchida TN, 2013, J CLIN NEUROPHYSIOL, V30, P122, DOI 10.1097/WNP.0b013e3182872ac2
   Walsh BH, 2011, CLIN NEUROPHYSIOL, V122, P1284, DOI 10.1016/j.clinph.2011.03.032
   Young GB, 2000, CLIN NEUROPHYSIOL, V111, P1955, DOI 10.1016/S1388-2457(00)00433-8
   Zeinstra E, 2001, Eur J Paediatr Neurol, V5, P155, DOI 10.1053/ejpn.2001.0496
NR 35
TC 3
Z9 6
U1 0
U2 4
PU ELSEVIER SCIENCE INC
PI NEW YORK
PA STE 800, 230 PARK AVE, NEW YORK, NY 10169 USA
SN 0887-8994
EI 1873-5150
J9 PEDIATR NEUROL
JI Pediatr. Neurol.
PD FEB
PY 2017
VL 67
BP 91
EP 97
DI 10.1016/j.pediatrneurol.2016.10.020
PG 7
WC Clinical Neurology; Pediatrics
WE Science Citation Index Expanded (SCI-EXPANDED)
SC Neurosciences & Neurology; Pediatrics
GA EL6KI
UT WOS:000394730800014
PM 28089767
DA 2024-09-06
ER

PT J
AU Giesinger, RE
   Bailey, LJ
   Deshpande, P
   McNamara, PJ
AF Giesinger, Regan E.
   Bailey, Liane J.
   Deshpande, Poorva
   McNamara, Patrick J.
TI Hypoxic-Ischemic Encephalopathy and Therapeutic Hypothermia: The
   Hemodynamic Perspective
SO JOURNAL OF PEDIATRICS
LA English
DT Article
ID PERSISTENT PULMONARY-HYPERTENSION; WHOLE-BODY HYPOTHERMIA;
   HEART-RATE-VARIABILITY; CEREBRAL-BLOOD-FLOW; CARDIAC TROPONIN-I;
   PERINATAL ASPHYXIA; NEONATAL ENCEPHALOPATHY; NEWBORN-INFANTS;
   ELECTROCARDIOGRAPHIC CHANGES; ENZYMATIC CORRELATIONS
C1 [Giesinger, Regan E.; Deshpande, Poorva; McNamara, Patrick J.] Hosp Sick Children, Div Neonatol, 555 Univ Ave, Toronto, ON M5G 1X8, Canada.
   [Giesinger, Regan E.; Deshpande, Poorva; McNamara, Patrick J.] Univ Toronto, Dept Pediat, Toronto, ON, Canada.
   [Bailey, Liane J.] Univ Toronto, Inst Med Sci, Toronto, ON, Canada.
   [McNamara, Patrick J.] Univ Toronto, Dept Physiol, Toronto, ON, Canada.
C3 University of Toronto; Hospital for Sick Children (SickKids); University
   of Toronto; University of Toronto; University of Toronto
RP McNamara, PJ (corresponding author), Hosp Sick Children, Div Neonatol, 555 Univ Ave, Toronto, ON M5G 1X8, Canada.
EM patrick.mcnamara@sickkids.ca
RI MCNAMARA, PATRICK J/M-6244-2018
OI Giesinger, Regan E/0000-0002-6227-6761; McNamara,
   Patrick/0000-0001-7648-8872
CR Agrawal J, 2012, ITAL J PEDIATR, V38, DOI 10.1186/1824-7288-38-33
   Akisu M, 2003, PROSTAG LEUKOTR ESS, V69, P45, DOI 10.1016/S0952-3278(03)00055-3
   Al Balushi A, 2016, AJP REP, V6, pE48, DOI 10.1055/s-0035-1565921
   Al Yazidi G, 2015, BMC PEDIATR, V15, DOI 10.1186/s12887-015-0415-7
   Armstrong K, 2012, ARCH DIS CHILD, V97, P372, DOI 10.1136/adc.2011.214205
   Azzopardi DV, 2009, NEW ENGL J MED, V361, P1349, DOI 10.1056/NEJMoa0900854
   BANAGALE RC, 1986, J FAM PRACTICE, V22, P539
   Barberi I, 1999, EUR J PEDIATR, V158, P742, DOI 10.1007/s004310051192
   Barlow AJ, 2004, PEDIATR CARDIOL, V25, P102, DOI 10.1007/s00246-003-0452-0
   Beken S, 2014, TURKISH J PEDIATR, V56, P62
   BENUMOF JL, 1977, J APPL PHYSIOL, V42, P56, DOI 10.1152/jappl.1977.42.1.56
   Bhalala US, 2014, FRONT PEDIATR, V2, DOI 10.3389/fped.2014.00144
   Calbet JAL, 2009, CELL MOL LIFE SCI, V66, P3601, DOI 10.1007/s00018-009-0148-6
   Cheung DC, 2012, INTENS CARE MED, V38, P491, DOI 10.1007/s00134-011-2437-4
   COUGHTREY H, 1991, AUST NZ J OBSTET GYN, V31, P97, DOI 10.1111/j.1479-828X.1991.tb01791.x
   CUTAIA M, 1987, J APPL PHYSIOL, V63, P982, DOI 10.1152/jappl.1987.63.3.982
   Dattilo G, 2011, INT J CARDIOL, V147, pE39, DOI 10.1016/j.ijcard.2009.01.032
   de Haan TR, 2012, BMC PEDIATR, V12, DOI 10.1186/1471-2431-12-45
   Dempsey EM, 2006, J PERINATOL, V26, P677, DOI 10.1038/sj.jp.7211579
   Dogan A, 2004, INT J CLIN PRACT, V58, P436, DOI 10.1111/j.1368-5031.2004.00010.x
   Eicher DJ, 2005, PEDIATR NEUROL, V32, P18, DOI 10.1016/j.pediatrneurol.2004.06.015
   Firth AL, 2008, AM J PHYSIOL-LUNG C, V295, pL976, DOI 10.1152/ajplung.90515.2008
   Gien J, 2016, J PERINATOL, V36, pS28, DOI 10.1038/jp.2016.46
   Giesinger RE, 2016, SEMIN PERINATOL, V40, P174, DOI 10.1053/j.semperi.2015.12.005
   Gluckman PD, 2005, LANCET, V365, P663, DOI 10.1016/S0140-6736(05)17946-X
   Gunn AJ, 1999, PEDIATR RES, V46, P274, DOI 10.1203/00006450-199909000-00005
   Gunn AJ, 1997, J CLIN INVEST, V99, P248, DOI 10.1172/JCI119153
   Gunn AJ, 1998, PEDIATRICS, V102, P885, DOI 10.1542/peds.102.4.885
   HIRSCH LJ, 1991, CHEST, V100, P796, DOI 10.1378/chest.100.3.796
   Hochwald O, 2014, J PEDIATR-US, V164, P999, DOI 10.1016/j.jpeds.2014.01.028
   Holmes CL, 2001, CHEST, V120, P989, DOI 10.1378/chest.120.3.989
   Ilves P, 2004, ACTA PAEDIATR, V93, P523, DOI 10.1080/08035250410024745
   Jacobs SE, 2013, COCHRANE DB SYST REV, DOI 10.1002/14651858.CD003311.pub3
   Jacobs SE, 2011, ARCH PEDIAT ADOL MED, V165, P692, DOI 10.1001/archpediatrics.2011.43
   Jain A, 2015, SEMIN FETAL NEONAT M, V20, P262, DOI 10.1016/j.siny.2015.03.001
   Jain A, 2014, J AM SOC ECHOCARDIOG, V27, P1293, DOI 10.1016/j.echo.2014.08.018
   JEDEIKIN R, 1983, ARCH DIS CHILD, V58, P605, DOI 10.1136/adc.58.8.605
   Kanik E, 2009, J MATERN-FETAL NEO M, V22, P239, DOI 10.1080/14767050802430834
   Kent AL, 2007, PEDIATR NEPHROL, V22, P1335, DOI 10.1007/s00467-007-0480-8
   Kumagai T, 2013, EARLY HUM DEV, V89, P307, DOI 10.1016/j.earlhumdev.2012.10.011
   Lin ZL, 2006, J PERINATOL, V26, P180, DOI 10.1038/sj.jp.7211412
   Ling LF, 2012, J AM SOC ECHOCARDIOG, V25, P709, DOI 10.1016/j.echo.2012.03.018
   Liu X, 2013, RESUSCITATION, V84, P1562, DOI 10.1016/j.resuscitation.2013.07.003
   Liu X, 2011, PEDIATR RES, V70, P352, DOI 10.1203/PDR.0b013e31822941ee
   MALLARD EC, 1993, PEDIATR RES, V33, P61, DOI 10.1203/00006450-199301000-00013
   MARTINANCEL A, 1995, J PEDIATR-US, V127, P786, DOI 10.1016/S0022-3476(95)70174-5
   Massaro AN, 2014, J PERINATOL, V34, P836, DOI 10.1038/jp.2014.108
   Massaro AN, 2015, J NEUROPHYSIOL, V114, P818, DOI 10.1152/jn.00353.2015
   McNamara PJ, 2013, PEDIATR CRIT CARE ME, V14, P74, DOI 10.1097/PCC.0b013e31824ea2cd
   Mohamed A, 2014, PEDIATR CRIT CARE ME, V15, P148, DOI 10.1097/PCC.0b013e31829f5fce
   More K, CARDIOVASCULAR PERFO
   Munro MJ, 2004, PEDIATRICS, V114, P1591, DOI 10.1542/peds.2004-1073
   Nestaas E, 2014, EARLY HUM DEV, V90, P247, DOI 10.1016/j.earlhumdev.2014.01.014
   Nwokoye IC, 2015, NIGER J CLIN PRACT, V18, P584, DOI 10.4103/1119-3077.158944
   O'Connor RE, 2015, CIRCULATION, V132, pS483, DOI 10.1161/CIR.0000000000000263
   Pacher P, 2007, PHYSIOL REV, V87, P315, DOI 10.1152/physrev.00029.2006
   Pasternak JF, 1998, PEDIATR NEUROL, V18, P391, DOI 10.1016/S0887-8994(98)00002-2
   Pejovic B, 2007, PEDIATR NEPHROL, V22, P249, DOI 10.1007/s00467-006-0311-3
   Pelletier JS, 2013, SHOCK, V40, P320, DOI 10.1097/SHK.0b013e3182a4284e
   PRIMHAK RA, 1985, ACTA PAEDIATR SCAND, V74, P595, DOI 10.1111/j.1651-2227.1985.tb11036.x
   RUFFOLO RR, 1987, AM J MED SCI, V294, P244, DOI 10.1097/00000441-198710000-00005
   Sadoh WE, 2009, CARDIOVASC J AFR, V20, P344
   Salihoglu Ö, 2012, PEDIATR INT, V54, P182, DOI 10.1111/j.1442-200X.2011.03520.x
   Samanta M, 2015, INDIAN PEDIATR, V52, P669, DOI 10.1007/s13312-015-0694-y
   Satoh M, 2016, J HYPERTENS, V34, P1578, DOI 10.1097/HJH.0000000000000976
   Shah P, 2004, ARCH DIS CHILD-FETAL, V89, P152, DOI 10.1136/adc.2002.023093
   Shah PS, 2009, AM J PERINAT, V26, P39, DOI 10.1055/s-0028-1095185
   Shankaran S, 2002, PEDIATRICS, V110, P377, DOI 10.1542/peds.110.2.377
   Shankaran S, 2005, NEW ENGL J MED, V353, P1574, DOI 10.1056/NEJMcps050929
   Shankaran S, 2015, J PEDIATR-US, V167, P987, DOI 10.1016/j.jpeds.2015.08.013
   Shellhaas RA, 2015, J CHILD NEUROL, V30, P1526, DOI 10.1177/0883073815573319
   Simbruner G, 2010, PEDIATRICS, V126, pE771, DOI 10.1542/peds.2009-2441
   Sun LH, 2010, CELL PHYSIOL BIOCHEM, V26, P421, DOI 10.1159/000320584
   Thomsen JH, 2016, CRIT CARE MED, V44, P308, DOI 10.1097/CCM.0000000000001390
   Thoresen M, 1997, NEUROREPORT, V8, P3359, DOI 10.1097/00001756-199710200-00033
   Thoresen M, 2000, PEDIATRICS, V106, P92, DOI 10.1542/peds.106.1.92
   Tourneux P, 2008, J PEDIATR-US, V153, P345, DOI 10.1016/j.jpeds.2008.03.007
   Vannucci RC, 2004, J CEREBR BLOOD F MET, V24, P1090, DOI 10.1097/01.WCB.0000133250.03953.63
   Vergales BD, 2014, AM J PERINAT, V31, P855, DOI 10.1055/s-0033-1361937
   Wassink G, 2014, FRONT NEUROSCI-SWITZ, V8, DOI 10.3389/fnins.2014.00040
   Wood T, 2015, SEMIN FETAL NEONAT M, V20, P87, DOI 10.1016/j.siny.2014.10.005
   Zanelli S, 2011, J PERINATOL, V31, P377, DOI 10.1038/jp.2010.146
   Zhou WH, 2010, J PEDIATR-US, V157, P367, DOI 10.1016/j.jpeds.2010.03.030
NR 83
TC 51
Z9 53
U1 1
U2 13
PU MOSBY-ELSEVIER
PI NEW YORK
PA 360 PARK AVENUE SOUTH, NEW YORK, NY 10010-1710 USA
SN 0022-3476
EI 1097-6833
J9 J PEDIATR-US
JI J. Pediatr.
PD JAN
PY 2017
VL 180
BP 22
EP +
DI 10.1016/j.jpeds.2016.09.009
PG 11
WC Pediatrics
WE Science Citation Index Expanded (SCI-EXPANDED)
SC Pediatrics
GA EF0PL
UT WOS:000390028100008
PM 27742125
DA 2024-09-06
ER

PT J
AU Goel, N
   Mohinuddin, SM
   Ratnavel, N
   Kempley, S
   Sinha, A
AF Goel, Nitin
   Mohinuddin, Syed Makhtum
   Ratnavel, Nandiran
   Kempley, Stephen
   Sinha, Ajay
TI Comparison of Passive and Servo-Controlled Active Cooling for Infants
   with Hypoxic-Ischemic Encephalopathy during Neonatal Transfers
SO AMERICAN JOURNAL OF PERINATOLOGY
LA English
DT Article
DE neonate; neonatal transfer; hypoxic-ischemic encephalopathy; therapeutic
   hypothermia; active cooling; servo-controlled cooling
ID WHOLE-BODY HYPOTHERMIA; THERAPEUTIC HYPOTHERMIA; DELAYED HYPOTHERMIA;
   NEURONAL RESCUE; TEMPERATURE; TRANSPORT; NEWBORN; BRAIN; TIME; TERM
AB Objective The recent availability of servo-controlled cooling equipment on transport makes it possible to commence active cooling at the referral unit for infants with hypoxicischemic encephalopathy. This study aimed to compare the temperature and transfer variables in passively and actively cooled babies.
   Study Design This is a retrospective cohort study comparing two groups passively cooled (July 2011 to August 2012) versus actively cooled group (September 2012 to June 2013), following introduction of active hypothermia using servo-controlled cooling mattress by the London Neonatal Transfer Service (NTS).
   Results Seventy-six infants were passively cooled and 69 were actively cooled. There was a significant difference between the temperatures of the two groups at each point in the transfer episode: on arrival of NTS, during stabilization, during transfer, and at the receiving hospital. Median time to achieve target temperature was 30 (95% confidence interval [CI]: 23-37) minutes in actively cooled, significantly shorter in comparison to 130 (95% CI: 83-177) minutes in passively cooled babies. Of the 69 newborns, 62 (90%) had temperature within target range at receiving center in actively cooled group as compared with 30/76 (40%) in passively cooled group.
   Conclusion The use of active cooling during neonatal transfer achieves target temperature in a shorter period and maintains better temperature stability.
C1 [Goel, Nitin; Mohinuddin, Syed Makhtum; Ratnavel, Nandiran] Barts Hlth NHS Trust, Royal London Hosp, Neonatal Transfer Serv, London E1 1BB, England.
   [Mohinuddin, Syed Makhtum; Ratnavel, Nandiran; Kempley, Stephen; Sinha, Ajay] Barts Hlth NHS Trust, Royal London Hosp, Dept Neonatal Med, London, England.
   [Mohinuddin, Syed Makhtum] City Univ London, Sch Hlth Sci, London, England.
   [Kempley, Stephen; Sinha, Ajay] Queen Mary Univ London, Barts & London Sch Med & Dent, Ctr Paediat, Blizard Inst, London, England.
C3 Barts Health NHS Trust; Royal London Hospital; Barts Health NHS Trust;
   Royal London Hospital; City St Georges, University of London; University
   of London; Queen Mary University London
RP Goel, N (corresponding author), Barts Hlth NHS Trust, Royal London Hosp, Neonatal Transfer Serv, London E1 1BB, England.
EM drnitingoel@yahoo.co.in
RI Goel, Nitin/O-3355-2017; Sinha, Ajay/C-4815-2017
OI Goel, Nitin/0000-0002-9718-0882; Sinha, Ajay/0000-0001-5201-7718; Syed
   Mohinuddin, Syed Makhtum/0000-0003-2588-6701
CR Akula VP, 2015, J PEDIATR-US, V166, P856, DOI 10.1016/j.jpeds.2014.12.061
   Azzopardi D, 2008, BMC PEDIATR, V8, DOI 10.1186/1471-2431-8-17
   Azzopardi DV, 2009, NEW ENGL J MED, V361, P1349, DOI 10.1056/NEJMoa0900854
   BAPM, 2010, POST STAT THER COOL
   BURNARD ED, 1958, BRIT MED J, V2, P1197, DOI 10.1136/bmj.2.5106.1197
   CADY EB, 1995, MAGN RESON MED, V33, P862, DOI 10.1002/mrm.1910330620
   Chaudhary R, 2013, PEDIATRICS, V132, P841, DOI 10.1542/peds.2013-1686
   Edwards AD, 2010, BMJ-BRIT MED J, V340, DOI 10.1136/bmj.c363
   Fairchild K, 2010, J PERINATOL, V30, P324, DOI 10.1038/jp.2009.168
   Gluckman PD, 2005, LANCET, V365, P663, DOI 10.1016/S0140-6736(05)17946-X
   Gunn AJ, 1997, J CLIN INVEST, V99, P248, DOI 10.1172/JCI119153
   Gunn AJ, 1998, EARLY HUM DEV, V53, P19, DOI 10.1016/S0378-3782(98)00033-4
   Gunn AJ, 1998, PEDIATRICS, V102, P1098, DOI 10.1542/peds.102.5.1098
   Hallberg B, 2009, ACTA PAEDIATR, V98, P942, DOI 10.1111/j.1651-2227.2009.01303.x
   Higgins RD, 2011, J PEDIATR-US, V159, P851, DOI 10.1016/j.jpeds.2011.08.004
   Iwata O, 2007, BRAIN RES, V1154, P173, DOI 10.1016/j.brainres.2007.03.083
   Jacobs SE, 2013, COCHRANE DB SYST REV, DOI 10.1002/14651858.CD003311.pub3
   Jacobs SE, 2011, ARCH PEDIAT ADOL MED, V165, P692, DOI 10.1001/archpediatrics.2011.43
   Johnston ED, 2012, ARCH DIS CHILD-FETAL, V97, pF365, DOI 10.1136/fetalneonatal-2011-211649
   Karlsson M, 2008, PEDIATR RES, V64, P74, DOI 10.1203/PDR.0b013e318174efdd
   Kendall GS, 2010, ARCH DIS CHILD-FETAL, V95, pF408, DOI 10.1136/adc.2010.187211
   Landry MA, 2013, ARCH DIS CHILD-FETAL, V98, pF54, DOI 10.1136/archdischild-2011-301066
   O'Reilly D, 2013, J PERINATOL, V33, P435, DOI 10.1038/jp.2012.138
   O'Reilly KM, 2011, ACTA PAEDIATR, V100, P1084, DOI 10.1111/j.1651-2227.2011.02249.x
   Shankaran S, 2005, NEW ENGL J MED, V353, P1574, DOI 10.1056/NEJMcps050929
   Thoresen M, 2013, NEONATOLOGY, V104, P228, DOI 10.1159/000353948
   Youn YA, 2016, J MATERN-FETAL NEO M, V29, P2288, DOI 10.3109/14767058.2015.1083548
NR 27
TC 23
Z9 24
U1 1
U2 5
PU THIEME MEDICAL PUBL INC
PI NEW YORK
PA 333 SEVENTH AVE, NEW YORK, NY 10001 USA
SN 0735-1631
EI 1098-8785
J9 AM J PERINAT
JI Am. J. Perinatol.
PD JAN
PY 2017
VL 34
IS 1
BP 19
EP 25
DI 10.1055/s-0036-1584151
PG 7
WC Obstetrics & Gynecology; Pediatrics
WE Science Citation Index Expanded (SCI-EXPANDED)
SC Obstetrics & Gynecology; Pediatrics
GA EG6LZ
UT WOS:000391159300004
PM 27182995
DA 2024-09-06
ER

PT J
AU Groenendaal, F
   de Vries, LS
AF Groenendaal, Floris
   de Vries, Linda S.
TI Fifty years of brain imaging in neonatal encephalopathy following
   perinatal asphyxia
SO PEDIATRIC RESEARCH
LA English
DT Review
ID HYPOXIC-ISCHEMIC ENCEPHALOPATHY; POSITRON-EMISSION-TOMOGRAPHY; FULL-TERM
   INFANTS; MAGNETIC-RESONANCE; CRANIAL ULTRASOUND; CEREBRAL LACTATE; MR
   FINDINGS; INJURY; NEWBORN; PATTERNS
AB In the past brain imaging of term infants with hypoxic-ischemic encephalopathy (HIE) was performed with cranial ultrasound (cUS) and computed tomography (CT). Both techniques have several disadvantages sensitivity and specificity is limited compared with magnetic resonance imaging (MRI) and CT makes use of radiation. At present MRI including diffusion weighted MRI during the first week of life, has become the method of choice for imaging infants with HIE. In addition to imaging, blood vessels and blood flow can be visualized using MR angiography, MR venography, and arterial spin labeling. Since the use of these techniques additional lesions in infants with HIE, such as arterial ischemic stroke, sinovenous thrombosis, and subdural hemorrhages can be diagnosed, and the incidence appears to be higher than shown previously. Phosphorus magnetic resonance spectroscopy (MRS) has led to the concept of secondary energy failure in infants with HIE, but has not been widely used. Proton MRS of the basal ganglia and thalamus is one of the best predictors of neurodevelopmental outcome. cUS should still be used for screening infants admitted to a NICU with neonatal encephalopathy. In the future magnetic resonance techniques will be increasingly used as early biomarkers of neurodevelopmental outcome in trials of neuroprotective strategies.
C1 [Groenendaal, Floris; de Vries, Linda S.] Univ Med Ctr Utrecht, Wilhelmina Childrens Hosp, Dept Neonatol, Utrecht, Netherlands.
   [Groenendaal, Floris; de Vries, Linda S.] Univ Med Ctr Utrecht, Wilhelmina Childrens Hosp, Brain Ctr Rudolf Magnus, Utrecht, Netherlands.
C3 Wilhelmina Kinderziekenhuis; Utrecht University; Utrecht University
   Medical Center; Utrecht University; Utrecht University Medical Center;
   Wilhelmina Kinderziekenhuis
RP Groenendaal, F (corresponding author), Univ Med Ctr Utrecht, Wilhelmina Childrens Hosp, Dept Neonatol, Utrecht, Netherlands.; Groenendaal, F (corresponding author), Univ Med Ctr Utrecht, Wilhelmina Childrens Hosp, Brain Ctr Rudolf Magnus, Utrecht, Netherlands.
EM F.Groenendaal@umcutrecht.nl
RI Groenendaal, Floris/AEN-7844-2022; Groenendaal, Floris/P-6872-2019; de
   Vries, Linda S/AAB-6454-2021
OI Groenendaal, Floris/0000-0002-9284-1637; Groenendaal,
   Floris/0000-0002-9284-1637; 
CR Alderliesten T, 2011, RADIOLOGY, V261, P235, DOI 10.1148/radiol.11110213
   [Anonymous], 2008, Neurology of the newborn infant
   ARCHER LNJ, 1986, LANCET, V2, P1116
   BABCOCK DS, 1983, RADIOLOGY, V148, P417, DOI 10.1148/radiology.148.2.6867334
   BARKOVICH AJ, 1990, AM J NEURORADIOL, V11, P1087
   BARKOVICH AJ, 1995, AM J NEURORADIOL, V16, P427
   Barnette AR, 2014, PEDIATRICS, V133, pE1508, DOI 10.1542/peds.2013-4247
   Bednarek N, 2012, NEUROLOGY, V78, P1420, DOI 10.1212/WNL.0b013e318253d589
   BLENNOW M, 1995, ACTA PAEDIATR, V84, P1289, DOI 10.1111/j.1651-2227.1995.tb13551.x
   Bunevicius A, 2013, BIOMED RES INT, V2013, DOI 10.1155/2013/634598
   CADY EB, 1995, MAGN RESON MED, V33, P862, DOI 10.1002/mrm.1910330620
   Chau V, 2009, PEDIATRICS, V123, P319, DOI 10.1542/peds.2008-0283
   COWAN EM, 1994, NEUROPEDIATRICS, V25, P172, DOI 10.1055/s-2008-1073018
   Cowan F, 2005, ARCH DIS CHILD-FETAL, V90, P252, DOI 10.1136/adc.2004.055558
   Cowan F, 2003, LANCET, V361, P736, DOI 10.1016/S0140-6736(03)12658-X
   De Vis JB, 2015, EUR RADIOL, V25, P113, DOI 10.1007/s00330-014-3352-1
   de Vries LS, 2010, NEURORADIOLOGY, V52, P555, DOI 10.1007/s00234-010-0674-9
   de Vries LS, 2009, SEMIN PEDIATR NEUROL, V16, P216, DOI 10.1016/j.spen.2009.09.001
   deVries LS, 1997, NEUROPEDIATRICS, V28, P88, DOI 10.1055/s-2007-973679
   DEVRIES LS, 1992, NEUROPEDIATRICS, V23, P153, DOI 10.1055/s-2008-1071332
   Dinan D, 2014, SEMIN ULTRASOUND CT, V35, P627, DOI 10.1053/j.sult.2014.07.003
   EKEN P, 1994, NEUROPEDIATRICS, V25, P301, DOI 10.1055/s-2008-1073044
   EKEN P, 1995, ARCH DIS CHILD-FETAL, V73, pF75, DOI 10.1136/fn.73.2.F75
   Epelman M, 2012, PEDIATR RADIOL, V42, P321, DOI 10.1007/s00247-011-2238-5
   FLODMARK O, 1980, RADIOLOGY, V137, P93, DOI 10.1148/radiology.137.1.7422867
   GOVAERT P, 1992, PEDIATR RADIOL, V22, P123, DOI 10.1007/BF02011312
   GROENENDAAL F, 1994, PEDIATR RES, V35, P148, DOI 10.1203/00006450-199402000-00004
   GROENENDAAL F, 1995, NEUROPEDIATRICS, V26, P243, DOI 10.1055/s-2007-979764
   Hanrahan JD, 1998, PEDIATR RES, V44, P304, DOI 10.1203/00006450-199809000-00007
   in't Veld LGS, 2016, NEONATOLOGY, V110, P27, DOI 10.1159/000444121
   LOREK A, 1994, PEDIATR RES, V36, P699, DOI 10.1203/00006450-199412000-00003
   LOU HC, 1979, J PEDIATR-US, V94, P118, DOI 10.1016/S0022-3476(79)80373-X
   Madelin G, 2014, PROG NUCL MAG RES SP, V79, P14, DOI 10.1016/j.pnmrs.2014.02.001
   McKinstry RC, 2002, NEUROLOGY, V59, P824, DOI 10.1212/WNL.59.6.824
   Miller SP, 2005, J PEDIATR-US, V146, P453, DOI 10.1016/j.jpeds.2004.12.026
   MYERS RE, 1972, AM J OBSTET GYNECOL, V112, P246, DOI 10.1016/0002-9378(72)90124-X
   PASTERNAK JF, 1991, PEDIATR NEUROL, V7, P147, DOI 10.1016/0887-8994(91)90014-C
   PEDEN CJ, 1993, DEV MED CHILD NEUROL, V35, P502
   Porter EJ, 2010, PEDIATR RES, V68, P205, DOI 10.1203/00006450-201011001-00399
   RANCK JB, 1959, EXP NEUROL, V1, P130, DOI 10.1016/0014-4886(59)90032-9
   Robertson RL, 1999, AM J NEURORADIOL, V20, P1658
   Roze E, 2015, PEDIATR RES, V78, P298, DOI 10.1038/pr.2015.94
   Rudrapatna SU, 2014, NEUROIMAGE, V97, P363, DOI 10.1016/j.neuroimage.2014.04.013
   Rueger MA, 2015, WORLD J STEM CELLS, V7, P75, DOI 10.4252/wjsc.v7.i1.75
   Rutherford M, 2004, PEDIATRICS, V114, P1004, DOI 10.1542/peds.2004-0222
   RUTHERFORD MA, 1994, DEV MED CHILD NEUROL, V36, P813
   Rutherford MA, 1998, PEDIATRICS, V102, P323, DOI 10.1542/peds.102.2.323
   Shankaran S, 2015, J PEDIATR-US, V167, P987, DOI 10.1016/j.jpeds.2015.08.013
   SIEGEL MJ, 1984, RADIOLOGY, V152, P395, DOI 10.1148/radiology.152.2.6739805
   Squier W., 2002, ACQUIRED DAMAGE DEV
   TABOADA D, 1980, NEURORADIOLOGY, V20, P33, DOI 10.1007/BF00346859
   Thayyil S, 2010, PEDIATRICS, V125, pE382, DOI 10.1542/peds.2009-1046
   Thorngren-Jerneck K, 2001, PEDIATR RES, V49, P495, DOI 10.1203/00006450-200104000-00010
   VOLPE JJ, 1985, ANN NEUROL, V17, P287, DOI 10.1002/ana.410170312
   VOLPE JJ, 1977, J PEDIATR-US, V91, P472, DOI 10.1016/S0022-3476(77)81328-0
   VOORHIES TM, 1984, J PEDIATR-US, V105, P92, DOI 10.1016/S0022-3476(84)80370-4
   WINDLE WF, 1957, PUBLIC HEALTH REP, V72, P646, DOI 10.2307/4589856
   Wintermark P, 2015, SEMIN PERINATOL, V39, P124, DOI 10.1053/j.semperi.2015.01.005
   WYATT JS, 1989, ARCH DIS CHILD-FETAL, V64, P953, DOI 10.1136/adc.64.7_Spec_No.953
NR 59
TC 49
Z9 56
U1 1
U2 29
PU NATURE PUBLISHING GROUP
PI NEW YORK
PA 75 VARICK ST, 9TH FLR, NEW YORK, NY 10013-1917 USA
SN 0031-3998
EI 1530-0447
J9 PEDIATR RES
JI Pediatr. Res.
PD JAN
PY 2017
VL 81
IS 1
BP 150
EP 155
DI 10.1038/pr.2016.195
PN 2
PG 6
WC Pediatrics
WE Science Citation Index Expanded (SCI-EXPANDED)
SC Pediatrics
GA EH6TO
UT WOS:000391907000005
PM 27673422
OA Bronze
DA 2024-09-06
ER

PT J
AU Gunn, AJ
   Laptook, AR
   Robertson, NJ
   Barks, JD
   Thoresen, M
   Wassink, G
   Bennet, L
AF Gunn, Alistair J.
   Laptook, Abbot R.
   Robertson, Nicola J.
   Barks, John D.
   Thoresen, Marianne
   Wassink, Guido
   Bennet, Laura
TI Therapeutic hypothermia translates from ancient history in to practice
SO PEDIATRIC RESEARCH
LA English
DT Review
ID HYPOXIC-ISCHEMIC ENCEPHALOPATHY; PRETERM FETAL SHEEP; MILD SYSTEMIC
   HYPOTHERMIA; WHOLE-BODY HYPOTHERMIA; DELAYED POSTISCHEMIC HYPOTHERMIA;
   NEONATAL ENCEPHALOPATHY; PERINATAL ASPHYXIA; SELECTIVE HEAD; CEREBRAL
   HYPOTHERMIA; BRAIN TEMPERATURE
AB Acute postasphyxial encephalopathy around the time of birth remains a major cause of death and disability. The possibility that hypothermia may be able to prevent or lessen asphyxial brain injury is a "dream revisited". In this review, a historical perspective is provided from the first reported use of therapeutic hypothermia for brain injuries in antiquity, to the present day. The first uncontrolled trials of cooling for resuscitation were reported more than 50 y ago. The seminal insight that led to the modern revival of studies of neuroprotection was that after profound asphyxia, many brain cells show initial recovery from the insult during a short "latent" phase, typically lasting similar to 6h, only to die hours to days later during a "secondary" deterioration phase characterized by seizures, cytotoxic edema, and progressive failure of cerebral oxidative metabolism. Studies designed around this conceptual framework showed that mild hypothermia initiated as early as possible before the onset of secondary deterioration, and continued for a sufficient duration to allow the secondary deterioration to resolve, is associated with potent, long-lasting neuroprotection. There is now compelling evidence from randomized controlled trials that mild induced hypothermia significantly improves intact survival and neurodevelopmental outcomes to midchildhood.
C1 [Gunn, Alistair J.; Wassink, Guido; Bennet, Laura] Univ Auckland, Sch Med Sci, Dept Physiol, Auckland, New Zealand.
   [Laptook, Abbot R.] Brown Univ, Women & Infants Hosp, Warren Alpert Med Sch, Dept Neonatol, Providence, RI USA.
   [Robertson, Nicola J.] UCL, Inst Womens Hlth, London, England.
   [Barks, John D.] Univ Michigan, Dept Pediat & Communicable Dis, Ann Arbor, MI 48109 USA.
   [Thoresen, Marianne] Univ Bristol, Sch Clin Sci, Neonatal Neurosci, Bristol, Avon, England.
   [Thoresen, Marianne] Univ Oslo, Dept Physiol, Oslo, Norway.
C3 University of Auckland; Brown University; Women & Infants Hospital Rhode
   Island; University of London; University College London; University of
   Michigan System; University of Michigan; University of Bristol;
   University of Oslo
RP Gunn, AJ (corresponding author), Univ Auckland, Sch Med Sci, Dept Physiol, Auckland, New Zealand.
EM aj.gunn@auckland.ac.nz
RI Robertson, Nicola/GWR-2021-2022
OI Bennet, Laura/0000-0002-4336-7596; Barks, John/0000-0003-1320-905X;
   Gunn, Alistair/0000-0003-0656-7035
FU Health Research Council of New Zealand; Lottery Health Board of New
   Zealand; Auckland Medical Research Foundation
FX The work reported in this review was supported in part by the Health
   Research Council of New Zealand, the Lottery Health Board of New
   Zealand, and the Auckland Medical Research Foundation.
CR Alonso-Alconada D, 2015, STROKE, V46, P275, DOI 10.1161/STROKEAHA.114.007330
   [Anonymous], LOEB CLASSICAL LIB, P1
   AZZOPARDI D, 1989, PEDIATR RES, V25, P445, DOI 10.1203/00006450-198905000-00004
   Azzopardi D, 2014, NEW ENGL J MED, V371, P140, DOI 10.1056/NEJMoa1315788
   Azzopardi DV, 2009, NEW ENGL J MED, V361, P1349, DOI 10.1056/NEJMoa0900854
   Baena RC, 1997, NEUROLOGY, V48, P768, DOI 10.1212/WNL.48.3.768
   Bart RD, 1998, ANESTHESIOLOGY, V88, P1266, DOI 10.1097/00000542-199805000-00018
   Battin MR, 2003, PEDIATRICS, V111, P244, DOI 10.1542/peds.111.2.244
   Battin MR, 2001, PEDIATRICS, V107, P480, DOI 10.1542/peds.107.3.480
   BEILHARZ EJ, 1995, MOL BRAIN RES, V29, P1
   Bennet L, 2007, J PHYSIOL-LONDON, V578, P491, DOI 10.1113/jphysiol.2006.119602
   Bennet L, 2007, J NEUROPHYSIOL, V97, P572, DOI 10.1152/jn.00957.2006
   Bernard C, 1876, LECONS CHALEUR ANIMA, P1
   Bernard SA, 2002, NEW ENGL J MED, V346, P557, DOI 10.1056/NEJMoa003289
   Bona E, 1998, PEDIATR RES, V43, P738, DOI 10.1203/00006450-199806000-00005
   BREWIN E G, 1964, Int Anesthesiol Clin, V2, P803, DOI 10.1097/00004311-196408000-00011
   BUETOW KC, 1964, PEDIATRICS, V34, P163
   Celcus AC, LOEB CLASSICAL LIB, V1-4, P1
   Coimbra C, 1996, STROKE, V27, P1578, DOI 10.1161/01.STR.27.9.1578
   Colbourne F, 1998, BRAIN RES, V803, P69, DOI 10.1016/S0006-8993(98)00612-X
   Colbourne F, 1997, MOL NEUROBIOL, V14, P171, DOI 10.1007/BF02740655
   COLBOURNE F, 1994, BRAIN RES, V654, P265, DOI 10.1016/0006-8993(94)90488-X
   Colbourne F, 2000, J CEREBR BLOOD F MET, V20, P1702, DOI 10.1097/00004647-200012000-00009
   COLBOURNE F, 1995, J NEUROSCI, V15, P7250
   Davidson JO, 2016, SCI REP-UK, V6, DOI 10.1038/srep25178
   Davidson JO, 2015, J CEREBR BLOOD F MET, V35, P751, DOI 10.1038/jcbfm.2014.259
   DAY RL, 1964, PEDIATRICS, V34, P171
   Dean JM, 2006, NEUROPHARMACOLOGY, V50, P491, DOI 10.1016/j.neuropharm.2005.10.017
   DUHN R, 1968, PEDIATRICS, V41, P661
   DUNN JM, 1969, AM J OBSTET GYNECOL, V104, P58, DOI 10.1016/S0002-9378(16)34141-2
   Edwards WF, 1832, INFLUENCE PHYS AGENT, P1
   Floyer J, 1722, ESSAY RESTORE DIPPIN, P1
   George SA, 2012, STROKE, V43, P3114, DOI 10.1161/STROKEAHA.112.671982
   Gluckman PD, 2005, LANCET, V365, P663, DOI 10.1016/S0140-6736(05)17946-X
   GORDON CJ, 1986, ANNU REV PHYSIOL, V48, P595, DOI 10.1146/annurev.ph.48.030186.003115
   Gunn AJ, 1999, PEDIATR RES, V46, P274, DOI 10.1203/00006450-199909000-00005
   Gunn AJ, 1997, J CLIN INVEST, V99, P248, DOI 10.1172/JCI119153
   Gunn AJ, 1998, PEDIATRICS, V102, P1098, DOI 10.1542/peds.102.5.1098
   Gunn AJ, 1998, PEDIATRICS, V102, P885, DOI 10.1542/peds.102.4.885
   Gunn AJ, 2008, J PEDIATR-US, V152, P55, DOI 10.1016/j.jpeds.2007.06.003
   Gunn TR, 1999, PEDIATRICS, V103, P1079, DOI 10.1542/peds.103.5.1079
   Iwata O, 2008, BRAIN, V131, P2220, DOI 10.1093/brain/awn150
   Jacobs S, 2007, COCHRANE DB SYST REV, DOI 10.1002/14651858.CD003311.pub2
   Jacobs SE, 2011, ARCH PEDIAT ADOL MED, V165, P692, DOI 10.1001/archpediatrics.2011.43
   Jensen EC, 2006, J PHYSIOL-LONDON, V572, P131, DOI 10.1113/jphysiol.2005.100768
   Jensen FE, 1998, J NEUROPHYSIOL, V79, P73, DOI 10.1152/jn.1998.79.1.73
   Kerenyi A, 2012, PEDIATR RES, V71, P573, DOI 10.1038/pr.2012.8
   Laptook AR, 1999, PEDIATR RES, V46, P383, DOI 10.1203/00006450-199910000-00005
   Laptook AR, 1997, PEDIATR RES, V42, P17, DOI 10.1203/00006450-199707000-00004
   Laptook AR, 2001, PEDIATRICS, V108, P1103, DOI 10.1542/peds.108.5.1103
   Lee ACC, 2013, PEDIATR RES, V74, P50, DOI 10.1038/pr.2013.206
   Mallard C, 2014, PEDIATR RES, V75, P234, DOI 10.1038/pr.2013.188
   Miller J A Jr, 1972, Adv Exp Med Biol, V33, P571
   MILLER JA, 1954, COLD SPRING HARB SYM, V19, P152, DOI 10.1101/SQB.1954.019.01.020
   NAKASHIMA K, 1995, ANESTHESIOLOGY, V82, P1199, DOI 10.1097/00000542-199505000-00015
   NURSE S, 1994, J NEUROSCI, V14, P7726
   Roelfsema V, 2004, J CEREBR BLOOD F MET, V24, P877, DOI 10.1097/01.WCB.0000123904.17746.92
   Samejima K, 1998, J CELL BIOL, V143, P225, DOI 10.1083/jcb.143.1.225
   SCHUBERT A, 1995, J NEUROSURG ANESTH, V7, P139, DOI 10.1097/00008506-199504000-00021
   Shankaran S, 2002, PEDIATRICS, V110, P377, DOI 10.1542/peds.110.2.377
   Shankaran S, 2005, NEW ENGL J MED, V353, P1574, DOI 10.1056/NEJMcps050929
   Shankaran S, 2014, JAMA-J AM MED ASSOC, V312, P2629, DOI 10.1001/jama.2014.16058
   Shankaran S, 2012, NEW ENGL J MED, V366, P2085, DOI 10.1056/NEJMoa1112066
   SILVERMAN WA, 1958, PEDIATRICS, V22, P876
   SIMBRUNER G, 1994, AM J PERINAT, V11, P137, DOI 10.1055/s-2007-994574
   Simbruner G, 2010, PEDIATRICS, V126, pE771, DOI 10.1542/peds.2009-2441
   Sirimanne ES, 1996, PEDIATR RES, V39, P591, DOI 10.1203/00006450-199604000-00005
   Tan WKM, 1996, PEDIATR RES, V39, P791, DOI 10.1203/00006450-199605000-00008
   Thoresen M, 1997, NEUROREPORT, V8, P3359, DOI 10.1097/00001756-199710200-00033
   Thoresen M, 2000, PEDIATRICS, V106, P92, DOI 10.1542/peds.106.1.92
   THORESEN M, 1995, PEDIATR RES, V37, P667, DOI 10.1203/00006450-199505000-00019
   Thoresen M, 2010, PEDIATRICS, V126, pE131, DOI 10.1542/peds.2009-2938
   Todd MM, 2005, NEW ENGL J MED, V352, P135, DOI 10.1056/NEJMoa040975
   Tooley J, 2002, PEDIATRICS, V109, P643, DOI 10.1542/peds.109.4.643
   Tooley JR, 2003, ANN NEUROL, V53, P65, DOI 10.1002/ana.10402
   Trescher WH, 1997, BRAIN DEV-JPN, V19, P326, DOI 10.1016/S0387-7604(97)00027-2
   Wassink G, 2014, FRONT NEUROSCI-SWITZ, V8, DOI 10.3389/fnins.2014.00040
   WEINRAUCH V, 1992, STROKE, V23, P1454, DOI 10.1161/01.STR.23.10.1454
   WESTIN B, 1959, SURGERY, V45, P868
   Wood T, 2016, SCI REP-UK, V6, DOI 10.1038/srep23430
   Zhou WH, 2010, J PEDIATR-US, V157, P367, DOI 10.1016/j.jpeds.2010.03.030
NR 81
TC 83
Z9 95
U1 1
U2 8
PU NATURE PUBLISHING GROUP
PI NEW YORK
PA 75 VARICK ST, 9TH FLR, NEW YORK, NY 10013-1917 USA
SN 0031-3998
EI 1530-0447
J9 PEDIATR RES
JI Pediatr. Res.
PD JAN
PY 2017
VL 81
IS 1
BP 202
EP 209
DI 10.1038/pr.2016.198
PN 2
PG 8
WC Pediatrics
WE Science Citation Index Expanded (SCI-EXPANDED)
SC Pediatrics
GA EH6TO
UT WOS:000391907000011
PM 27673420
OA Green Accepted, Bronze
DA 2024-09-06
ER

PT J
AU Heursen, EM
   Ojeda, AZ
   Fernández, IB
   Gómez, GJ
   Fernández-Colima, RC
   Paz-Expósito, J
   López, SPL
AF Heursen, Eva-Marie
   Zuazo Ojeda, Amaya
   Benavente Fernandez, Isabel
   Jimenez Gomez, Gema
   Campuzano Fernandez-Colima, Rosalia
   Paz-Exposito, Jose
   Lubian Lopez, Simon Pedro
TI Prognostic Value of the Apparent Diffusion Coefficient in Newborns with
   Hypoxic-Ischaemic Encephalopathy Treated with Therapeutic Hypothermia
SO NEONATOLOGY
LA English
DT Article
DE Hypoxic-ischaemic encephalopathy; Apparent diffusion coefficient;
   Prognosis; Therapeutic hypothermia
ID BRAIN-INJURY; NEONATAL ENCEPHALOPATHY; PERINATAL ASPHYXIA; EARLY MRI;
   INFANTS; CHILDREN; TRIAL
AB Background: Apparent diffusion coefficient (ADC) quantification has been proven to be of prognostic value in term newborns with hypoxic-ischaemic encephalopathy (HIE) who were treated under normothermia. Objectives: To evaluate the prognostic value of ADC in standardized brain regions in neonates with HIE who were treated with therapeutic hypothermia (TH). Methods: This prospective cohort study included 54 term newborns who were admitted with HIE and treated with TH. All magnetic resonance imaging examinations were performed between days 4 and 6 of life, and ADC values were measured in 13 standardized regions of the brain. At 2 years of age we explored whether ADC values were related to composite outcomes (death or survival with abnormal neurodevelopment). Results: The severity of HIE is inversely related to ADC values in different brain regions. We found that lower ADC values in the posterior limb of the internal capsule (PLIC), the thalami, the semioval centre, and frontal and parietal white matter were related to adverse outcomes. ADC values in the PLIC and thalami are good predictors of adverse outcomes (AUC 0.86 and 0.76). Conclusions: Low ADC values in the PLIC, thalamus, semioval centre, and frontal and parietal white matter in full-term infants with HIE treated with TH were associated with a poor outcome. (C) 2017 S. Karger AG, Basel
C1 [Heursen, Eva-Marie; Zuazo Ojeda, Amaya; Paz-Exposito, Jose] Puerta del Mar Univ Hosp, Nene Fdn, Radiol Dept, Cadiz, Spain.
   [Benavente Fernandez, Isabel; Lubian Lopez, Simon Pedro] Puerta del Mar Univ Hosp, Nene Fdn, Neonatol Dept, Cadiz, Spain.
   [Jimenez Gomez, Gema] Puerta del Mar Univ Hosp, Nene Fdn, Res Unit, Cadiz, Spain.
   [Campuzano Fernandez-Colima, Rosalia] Reg Govt Andalusia, Early Intervent Hlth & Social Policies, Seville, Spain.
C3 Universidad de Cadiz; Hospital Universitario Puerta del Mar; Universidad
   de Cadiz; Hospital Universitario Puerta del Mar; Universidad de Cadiz;
   Hospital Universitario Puerta del Mar
RP Fernández, IB (corresponding author), Puerta del Mar Univ Hosp, Neonatol Dept, 3rd Floor,Ave Ana de Viya 21, ES-11009 Cadiz, Spain.
EM isabenavente@gmail.com
RI Benavente-Fernandez, Isabel/G-7846-2011
OI Benavente-Fernandez, Isabel/0000-0001-9276-1912; Jimenez Gomez,
   Gema/0000-0002-3400-745X
CR Alderliesten T, 2016, ARCH DIS CHILD FETAL
   Alderliesten T, 2015, PLOS ONE, V10, DOI 10.1371/journal.pone.0123230
   Ancora G, 2013, NEURORADIOLOGY, V55, P1017, DOI 10.1007/s00234-013-1202-5
   Bayley N, 2006, Bayley scales of infant and toddler development technical manual, V3rd
   Bednarek N, 2012, NEUROLOGY, V78, P1420, DOI 10.1212/WNL.0b013e318253d589
   Benavente-Fernández I, 2010, ACTA PAEDIATR, V99, P850, DOI 10.1111/j.1651-2227.2010.01708.x
   Blanco D, 2011, AN PEDIAT BARC, V75, P341, DOI DOI 10.1016/J.ANPEDI.2011.07.012
   Cavalleri F, 2014, PEDIATR RADIOL, V44, P1141, DOI 10.1007/s00247-014-2945-9
   Charon V, 2016, EUR J RADIOL, V85, P1366, DOI 10.1016/j.ejrad.2016.05.005
   Cheong JLY, 2012, ARCH PEDIAT ADOL MED, V166, P634, DOI 10.1001/archpediatrics.2012.284
   Garcia-Alix A, 2013, ACTA PAEDIATR, V102, P1137, DOI 10.1111/apa.12420
   Goergen SK, 2014, CLIN RADIOL, V69, P72, DOI 10.1016/j.crad.2013.09.001
   Hunt RW, 2004, PEDIATRICS, V114, P999, DOI 10.1542/peds.2003-0935-L
   Kurinczuk JJ, 2010, EARLY HUM DEV, V86, P329, DOI 10.1016/j.earlhumdev.2010.05.010
   Liauw L, 2009, AM J NEURORADIOL, V30, P264, DOI 10.3174/ajnr.A1318
   McKinstry RC, 2002, NEUROLOGY, V59, P824, DOI 10.1212/WNL.59.6.824
   Palisano R, 1997, DEV MED CHILD NEUROL, V39, P214, DOI 10.1111/j.1469-8749.1997.tb07414.x
   Rosenbaum P, 2007, DEV MED CHILD NEUROL, V49, P8, DOI 10.1111/j.1469-8749.2007.tb12610.x
   Shankaran S, 2012, FETAL AND NEONATAL E, V97, pF398
   Shankaran S, 2015, J PEDIATR-US, V167, P987, DOI 10.1016/j.jpeds.2015.08.013
   Thayyil S, 2010, PEDIATRICS, V125, pE382, DOI 10.1542/peds.2009-1046
   van Laerhoven H, 2013, PEDIATRICS, V131, P88, DOI 10.1542/peds.2012-1297
   Vermeulen RJ, 2003, NEUROPEDIATRICS, V34, P72
   Zarifi MK, 2002, RADIOLOGY, V225, P859, DOI 10.1148/radiol.2253011797
NR 24
TC 12
Z9 12
U1 0
U2 2
PU KARGER
PI BASEL
PA ALLSCHWILERSTRASSE 10, CH-4009 BASEL, SWITZERLAND
SN 1661-7800
EI 1661-7819
J9 NEONATOLOGY
JI Neonatology
PY 2017
VL 112
IS 1
BP 67
EP 72
DI 10.1159/000456707
PG 6
WC Pediatrics
WE Science Citation Index Expanded (SCI-EXPANDED)
SC Pediatrics
GA EY1BL
UT WOS:000403697000009
PM 28351039
DA 2024-09-06
ER

PT J
AU Leroy-Terquem, E
   Vermersch, AI
   Dean, P
   Assaf, Z
   Boddaert, N
   Lapillonne, A
   Magny, JF
AF Leroy-Terquem, Elise
   Vermersch, Anne Isabelle
   Dean, Pauline
   Assaf, Ziad
   Boddaert, Nathalie
   Lapillonne, Alexandre
   Magny, Jean-Francois
TI Abnormal Interhemispheric Synchrony in Neonatal Hypoxic-Ischemic
   Encephalopathy: A Retrospective Pilot Study
SO NEONATOLOGY
LA English
DT Article
DE Asphyxia; Hypoxic-ischemic encephalopathy; EEG background;
   Interhemispheric synchrony; Posterior limb of internal capsule
ID PROGNOSTIC VALUE; FULL-TERM; EEG; ELECTROENCEPHALOGRAM
AB Background: Abnormal interhemispheric synchrony has been described in many clinical compromises in brain function, but its prognostic value in neonatal hypoxic-ischemic encephalopathy (HIE) is unknown. Objectives: The study aimed at describing the frequency of abnormal interhemispheric synchrony in infants with HIE and to explore its prognostic value. The main outcome was survival without major disabilities. Methods: We performed a single-center retrospective cohort study and enrolled 40 neonates with HIE who underwent hypothermia. Results: Abnormal interhemispheric synchrony was observed in 23% of the patients with HIE. Sensitivity and specificity values for predicting survival without major disabilities were 90 and 67% for seizures, 50 and 97% for status epilepticus, 60 and 97% for highly abnormal EEG in the first 48 h, and 80 and 97% for EEG asynchrony, respectively. The prognostic value of asynchrony improved to 100% sensitivity, whereas specificity remained unchanged, when associated with highly abnormal EEG within the first 48 h of life. Conclusions: Abnormal interhemispheric synchrony was observed in a quarter of the patients with HIE. This pilot study suggests that the prognostic value of asynchrony is excellent, especially when combined with EEG background analysis. (C) 2017 S. Karger AG, Basel
C1 [Leroy-Terquem, Elise; Assaf, Ziad; Lapillonne, Alexandre; Magny, Jean-Francois] Necker Enfants Malad Hosp, Dept Neonatol, 149 Rue Sevres, FR-75014 Paris, France.
   [Dean, Pauline; Boddaert, Nathalie] Necker Enfants Malad Hosp, Dept Pediat Radiol, Paris, France.
   [Vermersch, Anne Isabelle] Trousseau Hosp, Dept Neurophysiol, Paris, France.
   [Dean, Pauline; Boddaert, Nathalie; Lapillonne, Alexandre] Paris Descartes Univ, Paris, France.
C3 Assistance Publique Hopitaux Paris (APHP); Universite Paris Cite;
   Hopital Universitaire Necker-Enfants Malades - APHP; Assistance Publique
   Hopitaux Paris (APHP); Universite Paris Cite; Hopital Universitaire
   Necker-Enfants Malades - APHP; Assistance Publique Hopitaux Paris
   (APHP); Sorbonne Universite; Hopital Universitaire Armand-Trousseau -
   APHP; Universite Paris Cite
RP Lapillonne, A (corresponding author), Necker Enfants Malad Hosp, Dept Neonatol, 149 Rue Sevres, FR-75014 Paris, France.
EM alexandre.lapillonne@aphp.fr
RI Lapillonne, Alexandre/HJY-8295-2023; boddaert, nathalie/GWV-2865-2022
CR Biagioni E, 2001, PEDIATRICS, V107, P461, DOI 10.1542/peds.107.3.461
   Eisermann M, 2013, NEUROPHYSIOL CLIN, V43, P35, DOI 10.1016/j.neucli.2012.09.091
   HAHN JS, 1990, ELECTROEN CLIN NEURO, V76, P106, DOI 10.1016/0013-4694(90)90208-2
   Hayes BC, 2016, J MATERN-FETAL NEO M, V29, P777, DOI 10.3109/14767058.2015.1018167
   HOLMES G, 1982, ELECTROEN CLIN NEURO, V53, P60, DOI 10.1016/0013-4694(82)90106-7
   Koeda T, 1995, ELECTROEN CLIN NEURO, V95, P397, DOI 10.1016/0013-4694(95)00171-9
   Koolen N, 2016, NEUROSCIENCE, V322, P298, DOI 10.1016/j.neuroscience.2016.02.017
   Koolen N, 2014, FRONT HUM NEUROSCI, V8, DOI 10.3389/fnhum.2014.01030
   Lawn JE, 2005, LANCET, V365, P891, DOI 10.1016/S0140-6736(05)71048-5
   LOMBROSO CT, 1979, ELECTROEN CLIN NEURO, V46, P460, DOI 10.1016/0013-4694(79)90147-0
   MONOD N, 1972, ELECTROEN CLIN NEURO, V32, P529, DOI 10.1016/0013-4694(72)90063-6
   Murray DM, 2009, PEDIATRICS, V124, pE459, DOI 10.1542/peds.2008-2190
   PLOUIN P, 1977, REV EEG NEUROPHYSIOL, V7, P410, DOI 10.1016/S0370-4475(77)80027-0
   Pressler RM, 2001, CLIN NEUROPHYSIOL, V112, P31, DOI 10.1016/S1388-2457(00)00517-4
   Rutherford M, 2010, EARLY HUM DEV, V86, P351, DOI 10.1016/j.earlhumdev.2010.05.014
   Tsuchida TN, 2013, J CLIN NEUROPHYSIOL, V30, P122, DOI 10.1097/WNP.0b013e3182872ac2
   van Laerhoven H, 2013, PEDIATRICS, V131, P88, DOI 10.1542/peds.2012-1297
   Walsh BH, 2011, CLIN NEUROPHYSIOL, V122, P1284, DOI 10.1016/j.clinph.2011.03.032
   Zeinstra E, 2001, Eur J Paediatr Neurol, V5, P155, DOI 10.1053/ejpn.2001.0496
NR 19
TC 5
Z9 7
U1 1
U2 1
PU KARGER
PI BASEL
PA ALLSCHWILERSTRASSE 10, CH-4009 BASEL, SWITZERLAND
SN 1661-7800
EI 1661-7819
J9 NEONATOLOGY
JI Neonatology
PY 2017
VL 112
IS 4
BP 359
EP 364
DI 10.1159/000478964
PG 6
WC Pediatrics
WE Science Citation Index Expanded (SCI-EXPANDED)
SC Pediatrics
GA FL6LJ
UT WOS:000414355900007
PM 28796992
DA 2024-09-06
ER

PT J
AU Radicioni, M
   Bini, V
   Chiarini, P
   Fantauzzi, A
   Leone, F
   Scattoni, R
   Camerini, PG
AF Radicioni, Maurizio
   Bini, Vittorio
   Chiarini, Pietro
   Fantauzzi, Arnbra
   Leone, Francesca
   Scattoni, Raffaella
   Camerini, Pier Giorgio
TI Cerebral Sinovenous Thrombosis in the Asphyxiated Cooled Infants: A
   Prospective Observational Study
SO PEDIATRIC NEUROLOGY
LA English
DT Article
DE cerebral sinovenous thrombosis; magnetic resonance venography; neonatal
   hypoxic-ischemic encephalopathy; stroke; therapeutic hypothermia
ID WHOLE-BODY HYPOTHERMIA; THERAPEUTIC HYPOTHERMIA; TEMPERATURE CONTROL;
   VENOUS THROMBOSIS; STROKE; RISK
AB BACKGROUND: Cerebral sinovenous thrombosis is unusual in the asphyxiated cooled infants, but reliable data regarding the incidence of this comorbidity are lacking. We assessed the incidence of sinovenous thrombosis in a population of asphyxiated cooled infants by performing routine brain magnetic resonance venography. METHODS: All asphyxiated infants who underwent therapeutic cooling at our institution completed brain magnetic resonance venography after rewarming. Assessing the incidence of cerebral sinovenous thrombosis was the primary goal. Secondary analyses included group comparisons for laboratory tests and monitored parameters, relationship between variables, logistic regression models, and receiver operating characteristic curve for cerebral sinovenous thrombosis prediction. RESULTS: Cerebral sinovenous thrombosis was detected in 10 of 37 infants (27%), most commonly affecting the superior sagittal sinus (eight of ten). These infants manifested higher blanket (P < 0.001) and lower esophageal temperatures (P = 0.006), lower platelet counts (P = 0.045), and received more red blood cell transfusions (P = 0.038) than the cooled infants without thrombosis. Blanket temperature was independently associated with cerebral sinovenous thrombosis (P = 0.049), and 32 degrees C/hour was the optimal cutoff value to predict the event (sensitivity, 90%; specificity, 88.5%). CONCLUSIONS: High incidence or cerebral sinovenous thrombosis in neonates treated with therapeutic hypothermia suggests that magnetic resonance venography may be reasonable in many of these children. High blanket temperature may be one variable that helps identify patients at higher risk. (C) 2016 Elsevier Inc. All rights reserved.
C1 [Radicioni, Maurizio; Fantauzzi, Arnbra; Scattoni, Raffaella; Camerini, Pier Giorgio] SM della Misericordia Hosp Perugia, Neonatal Intens Care Unit, Perugia, Italy.
   [Bini, Vittorio] Univ Perugia, Dept Med, Perugia, Italy.
   [Chiarini, Pietro; Leone, Francesca] SM della Misericordia Hosp Perugia, Neuroradiol, Perugia, Italy.
C3 University of Perugia
RP Radicioni, M (corresponding author), S Maria della Misericordia Hosp Perugia, Neonatal Intens Care, I-06156 Perugia, Italy.
EM maurizio.radicioni@ospedale.perugia.it
RI Bini, Vittorio/AAA-1104-2019; Maurizio, Radicioni/D-3226-2015; Bini,
   Vittorio/F-5134-2010
OI Bini, Vittorio/0000-0001-8404-2918; Maurizio,
   Radicioni/0000-0003-0101-4298; 
CR Al Yazidi G, 2015, BMC PEDIATR, V15, DOI 10.1186/s12887-015-0415-7
   Azzopardi D, 2000, PEDIATRICS, V106, P684, DOI 10.1542/peds.106.4.684
   BARRON TF, 1992, PEDIATR NEUROL, V8, P112, DOI 10.1016/0887-8994(92)90030-3
   Battin MR, 2003, PEDIATR RADIOL, V33, P559, DOI 10.1007/s00247-003-0935-4
   Berfelo FJ, 2010, STROKE, V41, P1382, DOI 10.1161/STROKEAHA.110.583542
   Connor SEJ, 2002, CLIN RADIOL, V57, P449, DOI 10.1053/crad.2001.0880
   Dang LT, 2014, PEDIATRICS, V134, pE889, DOI 10.1542/peds.2013-3029
   deVeber G, 2001, NEW ENGL J MED, V345, P417, DOI 10.1056/NEJM200108093450604
   Dlamini N, 2010, NEUROSURG CLIN N AM, V21, P511, DOI 10.1016/j.nec.2010.03.006
   Eichler F, 2007, PEDIATR NEUROL, V37, P317, DOI 10.1016/j.pediatrneurol.2007.06.018
   Gaies MG, 2010, PEDIATR CRIT CARE ME, V11, P234, DOI 10.1097/PCC.0b013e3181b806fc
   Golomb MR, 2004, J CHILD NEUROL, V19, P493, DOI 10.1177/08830738040190070301
   Govaert P, 2009, SEMIN FETAL NEONAT M, V14, P323, DOI 10.1016/j.siny.2009.07.007
   Hosmer W., 2000, Applied Logistic Regression, VSecond
   Laptook AR, 2014, THER HYPOTHERMIA TEM, V4, P193, DOI 10.1089/ther.2014.0009
   Lavinio A, 2012, BRIT J ANAESTH, V108, P328, DOI 10.1093/bja/aer464
   Leach JL, 2006, RADIOGRAPHICS, V26, pS19, DOI 10.1148/rg.26si055174
   Ramenghi LA, 2009, SEMIN FETAL NEONAT M, V14, P278, DOI 10.1016/j.siny.2009.07.010
   Roach ES, 2008, STROKE, V39, P2644, DOI 10.1161/STROKEAHA.108.189696
   SCHMIDT B, 1995, PEDIATRICS, V96, P939
   Shankaran S, 2005, NEW ENGL J MED, V353, P1574, DOI 10.1056/NEJMcps050929
   Shankaran S, 2012, PEDIATR CRIT CARE ME, V13, P53, DOI 10.1097/PCC.0b013e31821926bc
   Strohm B, 2010, ARCH DIS CHILD-FETAL, V95, pF373, DOI 10.1136/adc.2009.163816
   Tan M, 2011, PEDIATRICS, V128, pE429, DOI 10.1542/peds.2010-3896
   Tansey EA, 2015, ADV PHYSIOL EDUC, V39, P139, DOI 10.1152/advan.00126.2014
   Widjaja E, 2006, AM J NEURORADIOL, V27, P1913
NR 26
TC 12
Z9 13
U1 1
U2 3
PU ELSEVIER SCIENCE INC
PI NEW YORK
PA STE 800, 230 PARK AVE, NEW YORK, NY 10169 USA
SN 0887-8994
EI 1873-5150
J9 PEDIATR NEUROL
JI Pediatr. Neurol.
PD JAN
PY 2017
VL 66
BP 63
EP 68
DI 10.1016/j.pediatrneurol.2016.09.006
PG 6
WC Clinical Neurology; Pediatrics
WE Science Citation Index Expanded (SCI-EXPANDED)
SC Neurosciences & Neurology; Pediatrics
GA EI3AI
UT WOS:000392361400011
PM 27823842
DA 2024-09-06
ER

PT J
AU Shankaran, S
   Laptook, AR
   McDonald, SA
   Hintz, SR
   Barnes, PD
   Das, A
   Higgins, RD
AF Shankaran, Seetha
   Laptook, Abbot R.
   McDonald, Scott A.
   Hintz, Susan R.
   Barnes, Patrick D.
   Das, Abhik
   Higgins, Rosemary D.
CA Eunice Kennedy Shriver Natl Inst
   Human Dev Neonatal Res Network
TI Acute Perinatal Sentinel Events, Neonatal Brain Injury Pattern, and
   Outcome of Infants Undergoing a Trial of Hypothermia for Neonatal
   Hypoxic-Ischemic Encephalopathy
SO JOURNAL OF PEDIATRICS
LA English
DT Article
ID WHOLE-BODY HYPOTHERMIA; SYSTEMIC HYPOTHERMIA; RANDOMIZED-TRIAL; TERM;
   ANTECEDENTS; MODERATE
AB Infants with perinatal sentinel events in the Eunice Kennedy Shriver National Institute of Child Health and Human Development Neonatal Research Network Hypothermia for Encephalopathy Trial had more basal ganglia and thalamus lesions on brain magnetic resonance imaging but similar neurodevelopmental outcomes at 18 months of age than infants without perinatal sentinel events. Outcomes correlated with the neonatal magnetic resonance imaging findings.
C1 [Shankaran, Seetha] Wayne State Univ, Sch Med, Dept Pediat, Detroit, MI 48201 USA.
   [Laptook, Abbot R.] Brown Univ, Women & Infants Hosp, Dept Pediat, Providence, RI 02908 USA.
   [McDonald, Scott A.; Das, Abhik] RTI Int, Social Stat & Environm Sci Unit, Res Triangle Pk, NC USA.
   [Hintz, Susan R.] Stanford Univ, Sch Med, Dept Pediat, Palo Alto, CA 94304 USA.
   [Barnes, Patrick D.] Stanford Univ, Sch Med, Dept Radiol, Palo Alto, CA 94304 USA.
   [Higgins, Rosemary D.] Eunice Kennedy Shriver Natl Inst Child Hlth & Hum, NIH, Bethesda, MD USA.
C3 Wayne State University; Women & Infants Hospital Rhode Island; Brown
   University; Research Triangle Institute; Stanford University; Stanford
   University; National Institutes of Health (NIH) - USA; NIH Eunice
   Kennedy Shriver National Institute of Child Health & Human Development
   (NICHD)
RP Shankaran, S (corresponding author), Childrens Hosp Michigan, 3901 Beaubien Blvd, Detroit, MI 48201 USA.
RI Das, Abhik/AAF-1883-2020
OI Das, Abhik/0000-0003-2722-0479; Hintz, Susan/0000-0001-7023-4433;
   McDonald, Scott/0000-0002-0054-1099
FU Eunice Kennedy Shriver National Institute of Child Health and Human
   Development [U10 HD27904, U10 HD21364, M01 RR80, U10 HD27853, M01
   RR8084, U10 HD40492, M01 RR30, U10 HD27851, M01 RR39, U10 HD27856, M01
   RR750, U10 HD36790, U10 HD27880, M01 RR70, U10 HD34216, M01 RR32];  [U10
   HD40461];  [U10 HD40521];  [M01 RR44];  [U10 HD21397];  [M01 RR16587]; 
   [U10 HD40689];  [M01 RR633];  [U10 HD21373];  [M01 RR2588];  [U10
   HD21385];  [U10 HD27871];  [M01 RR125];  [UL1 RR24139]
FX Supported by the Eunice Kennedy Shriver National Institute of Child
   Health and Human Development (U10 HD27904), (U10 HD21364); (M01 RR80),
   (U10 HD27853); (M01 RR8084), (U10 HD40492), (M01 RR30), (U10 HD27851),
   (M01 RR39), (U10 HD27856), (M01 RR750), (U10 HD36790), (U10 HD27880),
   (M01 RR70), (U10 HD34216), (M01 RR32), (U10 HD40461), (U10 HD40521),
   (M01 RR44), (U10 HD21397), (M01 RR16587), (U10 HD40689), (M01 RR633),
   (U10 HD21373), (M01 RR2588), (U10 HD21385), (U10 HD27871), (M01 RR125),
   and (UL1 RR24139). The authors declare no conflicts of interest.
CR Azzopardi DV, 2009, NEW ENGL J MED, V361, P1349, DOI 10.1056/NEJMoa0900854
   Badawi N, 1998, BMJ-BRIT MED J, V317, P1554, DOI 10.1136/bmj.317.7172.1554
   Bayley N., 2005, Bayley Scales of Infant and Toddler Development - Third Edition, Administration manual
   Bonifacio SI, 2011, J PEDIATR-US, V158, P360, DOI 10.1016/j.jpeds.2010.09.003
   Cheong JLY, 2012, ARCH PEDIAT ADOL MED, V166, P634, DOI 10.1001/archpediatrics.2012.284
   Committee on Fetus and Newborn, 2014, PEDIATRICS, V133, P1146
   Gluckman PD, 2005, LANCET, V365, P663, DOI 10.1016/S0140-6736(05)17946-X
   Jacobs SE, 2011, ARCH PEDIAT ADOL MED, V165, P692, DOI 10.1001/archpediatrics.2011.43
   Nelson DB, 2014, AM J OBSTET GYNECOL, V210, DOI 10.1016/j.ajog.2013.09.010
   Nelson KB, 2012, PEDIATRICS, V130, P878, DOI 10.1542/peds.2012-0714
   Okereafor A, 2008, PEDIATRICS, V121, P906, DOI 10.1542/peds.2007-0770
   Palisano RJ, 2006, DEV MED CHILD NEUROL, V48, P424, DOI 10.1017/S0012162206000934
   Rutherford M, 2010, LANCET NEUROL, V9, P39, DOI 10.1016/S1474-4422(09)70295-9
   Sarkar S, 2011, J PEDIATR-US, V159, P726, DOI 10.1016/j.jpeds.2011.04.014
   Shankaran S, 2005, NEW ENGL J MED, V353, P1574, DOI 10.1056/NEJMcps050929
   Shankaran S, 2015, J PEDIATR-US, V167, P987, DOI 10.1016/j.jpeds.2015.08.013
   Shankaran S, 2012, ARCH DIS CHILD-FETAL, V97, pF398, DOI 10.1136/archdischild-2011-301524
   Simbruner G, 2010, PEDIATRICS, V126, pE771, DOI 10.1542/peds.2009-2441
   West CR, 2005, AUST NZ J OBSTET GYN, V45, P207, DOI 10.1111/j.1479-828X.2005.00390.x
   Zhou WH, 2010, J PEDIATR-US, V157, P367, DOI 10.1016/j.jpeds.2010.03.030
NR 20
TC 30
Z9 33
U1 1
U2 3
PU MOSBY-ELSEVIER
PI NEW YORK
PA 360 PARK AVENUE SOUTH, NEW YORK, NY 10010-1710 USA
SN 0022-3476
EI 1097-6833
J9 J PEDIATR-US
JI J. Pediatr.
PD JAN
PY 2017
VL 180
BP 275
EP +
DI 10.1016/j.jpeds.2016.09.026
PG 6
WC Pediatrics
WE Science Citation Index Expanded (SCI-EXPANDED)
SC Pediatrics
GA EF0PL
UT WOS:000390028100054
PM 27776752
OA Green Accepted
DA 2024-09-06
ER

PT J
AU Sweetman, DU
   Onwuneme, C
   Watson, WR
   Murphy, JFA
   Molloy, EJ
AF Sweetman, Deirdre U.
   Onwuneme, Chike
   Watson, William R.
   Murphy, John F. A.
   Molloy, Eleanor J.
TI Perinatal Asphyxia and Erythropoietin and VEGF: Serial Serum and
   Cerebrospinal Fluid Responses
SO NEONATOLOGY
LA English
DT Article
DE Hypoxic-ischaemic encephalopathy; Neonatal encephalopathy; Perinatal
   asphyxia; Neonatal brain injury; Therapeutic hypothermia; Cytokines;
   Serum biomarkers
ID HYPOXIC-ISCHEMIC ENCEPHALOPATHY; ENDOTHELIAL GROWTH-FACTOR;
   BLOOD-BRAIN-BARRIER; NEONATAL ENCEPHALOPATHY; NEWBORNS; INJURY;
   HYPOTHERMIA; OUTCOMES; EXPRESSION; BIOMARKERS
AB Background: Infants with neonatal encephalopathy (NE) of hypoxic-ischaemic origin are at risk of oxidative and is-chaemia-reperfusion injury, which may induce abnormal inflammatory responses involving excessive cytokine production and release in serum and cerebrospinal fluid (CSF). Systemic inflammation is found in infants with NE, and we therefore were interested in cytokines associated with hypoxia, including vascular endothelial growth factor (VEGF) and erythropoietin (Epo). Objective: To investigate the relationship between Epo, VEGF levels, brain injury and outcome in a group of term infants exposed to perinatal asphyxia (PA) compared to controls. Methods: Serum and CSF biomarkers associated with hypoxia (VEGF, Epo) were serially measured using multiplex immunoassays over days 1-4 in term infants exposed to PA including infants with NE and controls. Results were compared to severity of encephalopathy, MR brain imaging and mortality. Results: Ninety-four infants had 247 serum samples collected (n = 12 controls, 82 exposed to PA with 34 CSF samples), and 4 infants died. Controls had significantly lower serum Epo levels on days 1 and 2 compared to those exposed to PA (p = 0.02). Grade II/III NE was significantly associated with elevated day 2 Epo and decreased day 1 VEGF (p < 0.05; day 2 Epo AUC = 0.74, cut-off 10.05 IU/ml). Elevated serum Epo was associated with severely abnormal MRI. Mortality was associated with elevated day 3 Epo and decreased day 1 VEGF. CSF levels were all after hypothermia and were not significantly associated with outcome. Conclusion: Serum Epo and VEGF may be markers of severity of hypoxia-ischaemia and brain injury as they are closely related to hypoxic exposure. (C) 2016 S. Karger AG, Basel
C1 [Sweetman, Deirdre U.; Onwuneme, Chike; Murphy, John F. A.; Molloy, Eleanor J.] Coombe Women & Infants Univ Hosp, Natl Matern Hosp, Neonatol, Dublin, Ireland.
   Coombe Women & Infants Univ Hosp, Natl Childrens Res Ctr Crumlin, Dublin, Ireland.
   [Sweetman, Deirdre U.] Coombe Women & Infants Univ Hosp, Royal Coll Surg Ireland, Paediat, Dublin, Ireland.
   Coombe Women & Infants Univ Hosp, Our Ladys Childrens Hosp Crumlin, Neonatol, Dublin, Ireland.
   [Onwuneme, Chike; Watson, William R.; Murphy, John F. A.] Coombe Women & Infants Univ Hosp, Univ Coll Dublin, UCD Sch Med & Med Sci, Dublin, Ireland.
   [Molloy, Eleanor J.] Coombe Women & Infants Univ Hosp, Natl Childrens Hosp Tallaght, Trin Coll Dublin, Paediat, Dublin, Ireland.
C3 Trinity College Dublin; National Maternity Hospital, Dublin; Trinity
   College Dublin; Trinity College Dublin; Royal College of Surgeons -
   Ireland; National Children's Research Centre (NCRC); Our Ladys Children
   Hospital Crumlin; Trinity College Dublin; University College Dublin;
   Trinity College Dublin; Trinity College Dublin
RP Molloy, EJ (corresponding author), Adelaide & Meath Hosp Dublin, Trin Ctr Hlth Sci, Dept Paediat, Consultant Neonatologist & Paediat, Dublin 24, Ireland.
EM eleanor.molloy@tcd.ie
RI Molloy, Eleanor/I-3435-2019
OI Molloy, Eleanor/0000-0001-6798-2158; Onwuneme, Chike/0000-0002-9953-9377
FU National Children's Research Centre, Crumlin, Dublin, Ireland;
   Children's University Hospital, Temple Street, Dublin, Ireland
FX Thanks to all the nursing and medical staff in the NICU of NMH, Holles
   Street, Dublin, for assisting with the collection of laboratory samples
   over the course of the study. Thanks to Mr. John Butler and Ms. Amanda
   O'Neill for their support during the laboratory analysis of biomarker
   samples and to Mr. Ricardo Segurado for his help and guidance during
   statistical analysis of the data. This work was funded by the National
   Children's Research Centre, Crumlin, Dublin, Ireland, and the Children's
   University Hospital, Temple Street, Dublin, Ireland.
CR Azzopardi DV, 2009, NEW ENGL J MED, V361, P1349, DOI 10.1056/NEJMoa0900854
   Barkovich AJ, 1998, AM J NEURORADIOL, V19, P143
   Benderro GF, 2012, BRAIN RES, V1471, P46, DOI 10.1016/j.brainres.2012.06.055
   Bernaudin M, 1999, J CEREBR BLOOD F MET, V19, P643, DOI 10.1097/00004647-199906000-00007
   Brines ML, 2000, P NATL ACAD SCI USA, V97, P10526, DOI 10.1073/pnas.97.19.10526
   Chalak LF, 2014, J PEDIATR-US, V164, P468, DOI 10.1016/j.jpeds.2013.10.067
   Dammann O, 1999, PEDIATRICS, V104, P541, DOI 10.1542/peds.104.3.541
   Elmahdy H, 2010, PEDIATRICS, V125, pE1135, DOI 10.1542/peds.2009-2268
   Ergenekon E, 2004, BRAIN DEV-JPN, V26, P283, DOI 10.1016/S0387-7604(03)00166-9
   Fan X, 2009, BRAIN RES REV, V62, P99, DOI 10.1016/j.brainresrev.2009.09.006
   Ferriero DM, 2004, NEW ENGL J MED, V351, P1985, DOI 10.1056/NEJMra041996
   Gonzalez FF, 2009, DEV NEUROSCI-BASEL, V31, P403, DOI 10.1159/000232558
   Huang CC, 1999, NEW ENGL J MED, V341, P328, DOI 10.1056/NEJM199907293410504
   Juul SE, 1999, PEDIATR RES, V46, P543, DOI 10.1203/00006450-199911000-00009
   Korzeniewski SJ, 2015, PLOS ONE, V10, DOI 10.1371/journal.pone.0115083
   Lemus-Varela ML, 2010, CLIN BIOCHEM, V43, P234, DOI 10.1016/j.clinbiochem.2009.09.022
   Okazaki K, 2012, CYTOKINE, V60, P812, DOI 10.1016/j.cyto.2012.08.001
   Plateel M, 1997, J NEUROCHEM, V68, P874
   Ramaswamy V, 2009, PEDIATR NEUROL, V40, P215, DOI 10.1016/j.pediatrneurol.2008.09.026
   Reischl S, 2014, PLOS ONE, V9, DOI 10.1371/journal.pone.0084767
   Róka A, 2013, INFLAMM RES, V62, P81, DOI 10.1007/s00011-012-0554-3
   SARNAT HB, 1976, ARCH NEUROL-CHICAGO, V33, P696, DOI 10.1001/archneur.1976.00500100030012
   Sun FY, 2005, J NEUROSCI RES, V79, P180, DOI 10.1002/jnr.20321
   Sun Y, 2005, STROKE, V36, P1672, DOI 10.1161/01.STR.0000173406.04891.8c
   Traudt CM, 2013, DEV NEUROSCI-BASEL, V35, P491, DOI 10.1159/000355460
   Tschirch E, 2009, PEDIATRICS, V123, P784, DOI 10.1542/peds.2007-2304
   Wu YW, 2016, PEDIATRICS, V137, DOI 10.1542/peds.2016-0191
   Zhang ZG, 2000, J CLIN INVEST, V106, P829, DOI 10.1172/JCI9369
   Zhu CL, 2009, PEDIATRICS, V124, pE218, DOI 10.1542/peds.2008-3553
NR 29
TC 33
Z9 34
U1 1
U2 7
PU KARGER
PI BASEL
PA ALLSCHWILERSTRASSE 10, CH-4009 BASEL, SWITZERLAND
SN 1661-7800
EI 1661-7819
J9 NEONATOLOGY
JI Neonatology
PY 2017
VL 111
IS 3
BP 253
EP 259
DI 10.1159/000448702
PG 7
WC Pediatrics
WE Science Citation Index Expanded (SCI-EXPANDED)
SC Pediatrics
GA EO6ZV
UT WOS:000396841900010
PM 27902983
DA 2024-09-06
ER

PT J
AU Weeke, LC
   Vilan, A
   Toet, MC
   van Haastert, IC
   de Vries, LS
   Groenendaal, F
AF Weeke, Lauren C.
   Vilan, Ana
   Toet, Mona C.
   van Haastert, Ingrid C.
   de Vries, Linda S.
   Groenendaal, Floris
TI A Comparison of the Thompson Encephalopathy Score and
   Amplitude-Integrated Electroencephalography in Infants with Perinatal
   Asphyxia and Therapeutic Hypothermia
SO NEONATOLOGY
LA English
DT Article
DE Perinatal asphyxia; Therapeutic hypothermia; Encephalopathy; Thompson
   score; Electroencephalography; Neurodevelopment
ID HYPOXIC-ISCHEMIC ENCEPHALOPATHY; NEONATAL ENCEPHALOPATHY; TERM INFANTS;
   OUTCOMES; BIRTH
AB Background: In previous studies clinical signs or amplitudeinte-grated electroencephalography (aEEG)-based signs of encephalopathy were used to select infants with perinatal asphyxia for treatment with hypothermia. Aim: The objective of this study was to compare Thompson encephalopathy scores and aEEG, and relate both to outcome. Subjects and Methods: Thompson scores, aEEG, and outcome were compared in 122 infants with perinatal asphyxia and therapeutic hypothermia. Of these 122 infants, 41 died and 7 had an adverse neurodevelopmental outcome. A receiver operating characteristics (ROC) analysis was also performed. Results: Thompson scores were higher in infants with more abnormal aEEG background patterns (ANOVA, p < 0.001). The ROC analysis demonstrated that a Thompson score of 11 or higher or an aEEG background pattern of continuous low voltage or worse was associated with an adverse outcome (AUC 0.84 for both). Conclusions: High Thompson scores and a suppressed aEEG background pattern are associated with an adverse outcome after perinatal asphyxia and therapeutic hypothermia. Further studies are needed to identify the best technique with which to select patients for therapeutic hypothermia (C) 2017 The Author(s) Published by S. Karger AG, Basel
C1 [Weeke, Lauren C.; Toet, Mona C.; van Haastert, Ingrid C.; de Vries, Linda S.; Groenendaal, Floris] Univ Med Ctr Utrecht, Wilhelmina Childrens Hosp, Dept Neonatol, Room KE 04-123-1,Lundlaan 6, NL-3584 EA Utrecht, Netherlands.
   [Weeke, Lauren C.; Toet, Mona C.; van Haastert, Ingrid C.; de Vries, Linda S.; Groenendaal, Floris] Univ Med Ctr Utrecht, Brain Ctr Rudolf Magnus, Utrecht, Netherlands.
   [Vilan, Ana] Hosp Sao Joao, Dept Neonatol, Oporto, Portugal.
C3 Utrecht University; Utrecht University Medical Center; Wilhelmina
   Kinderziekenhuis; Utrecht University; Utrecht University Medical Center;
   Sao Joao Hospital
RP Groenendaal, F (corresponding author), Univ Med Ctr Utrecht, Wilhelmina Childrens Hosp, Dept Neonatol, Room KE 04-123-1,Lundlaan 6, NL-3584 EA Utrecht, Netherlands.
EM f.groenendaal@umcutrecht.nl
RI de Vries, Linda S/AAB-6454-2021; Groenendaal, Floris/P-6872-2019; Vilan,
   Ana/JNT-5927-2023; Groenendaal, Floris/AEN-7844-2022
OI Groenendaal, Floris/0000-0002-9284-1637; Groenendaal,
   Floris/0000-0002-9284-1637
CR al Naqeeb N, 1999, PEDIATRICS, V103, P1263, DOI 10.1542/peds.103.6.1263
   Alderliesten T, 2011, RADIOLOGY, V261, P235, DOI 10.1148/radiol.11110213
   Azzopardi DV, 2009, NEW ENGL J MED, V361, P1349, DOI 10.1056/NEJMoa0900854
   Bonifacio SL, 2015, SEMIN FETAL NEONAT M, V20, P122, DOI 10.1016/j.siny.2014.12.011
   Cowan F, 2003, LANCET, V361, P736, DOI 10.1016/S0140-6736(03)12658-X
   de Vries LS, 2010, ARCH DIS CHILD-FETAL, V95, pF220, DOI 10.1136/adc.2008.148205
   DSOUZA SW, 1983, ARCH DIS CHILD, V58, P15, DOI 10.1136/adc.58.1.15
   Groenendaal F, 2013, NEONATOLOGY, V104, P15, DOI 10.1159/000348823
   Horn AR, 2013, ACTA PAEDIATR, V102, pe378, DOI 10.1111/apa.12306
   Horn AR, 2013, BMC PEDIATR, V13, DOI 10.1186/1471-2431-13-52
   Jacobs SE, 2013, COCHRANE DB SYST REV, DOI 10.1002/14651858.CD003311.pub3
   Kurinczuk JJ, 2010, EARLY HUM DEV, V86, P329, DOI 10.1016/j.earlhumdev.2010.05.010
   Lawn JE, 2009, INT J GYNECOL OBSTET, V107, pS5, DOI 10.1016/j.ijgo.2009.07.016
   Perez A, 2013, J PEDIATR-US, V163, P454, DOI 10.1016/j.jpeds.2013.02.003
   Pin TW, 2009, EUR J PAEDIATR NEURO, V13, P224, DOI 10.1016/j.ejpn.2008.05.001
   Sarkar S, 2008, J PERINATOL, V28, P117, DOI 10.1038/sj.jp.7211882
   Simbruner G, 2010, PEDIATRICS, V126, pE771, DOI 10.1542/peds.2009-2441
   Thompson CM, 1997, ACTA PAEDIATR, V86, P757, DOI 10.1111/j.1651-2227.1997.tb08581.x
   Thoresen M, 2010, PEDIATRICS, V126, pE131, DOI 10.1542/peds.2009-2938
   Thorsen P, 2016, PEDIATR NEUROL, V60, P49, DOI 10.1016/j.pediatrneurol.2016.03.014
   Toet MC, 1999, ARCH DIS CHILD-FETAL, V81, pF19, DOI 10.1136/fn.81.1.F19
   Toet MC, 2008, CLIN PERINATOL, V35, P665, DOI 10.1016/j.clp.2008.07.017
   van Handel M, 2012, DEV NEUROPSYCHOL, V37, P30, DOI 10.1080/87565641.2011.581320
   van Laerhoven H, 2013, PEDIATRICS, V131, P88, DOI 10.1542/peds.2012-1297
NR 24
TC 29
Z9 29
U1 1
U2 1
PU KARGER
PI BASEL
PA ALLSCHWILERSTRASSE 10, CH-4009 BASEL, SWITZERLAND
SN 1661-7800
EI 1661-7819
J9 NEONATOLOGY
JI Neonatology
PY 2017
VL 112
IS 1
BP 24
EP 29
DI 10.1159/000455819
PG 6
WC Pediatrics
WE Science Citation Index Expanded (SCI-EXPANDED)
SC Pediatrics
GA EY1BL
UT WOS:000403697000003
PM 28208138
OA Green Published, hybrid
DA 2024-09-06
ER

PT J
AU Guidotti, I
   Lugli, L
   Guerra, MP
   Ori, L
   Gallo, C
   Cavalleri, F
   Ranzi, A
   Frassoldati, R
   Berardi, A
   Ferrari, F
AF Guidotti, Isotta
   Lugli, Licia
   Guerra, Maria Pina
   Ori, Luca
   Gallo, Claudio
   Cavalleri, Francesca
   Ranzi, Andrea
   Frassoldati, Rossella
   Berardi, Alberto
   Ferrari, Fabrizio
TI Hypothermia reduces seizure burden and improves neurological outcome in
   severe hypoxic-ischemic encephalopathy: an observational study
SO DEVELOPMENTAL MEDICINE AND CHILD NEUROLOGY
LA English
DT Article
ID NEONATAL ENCEPHALOPATHY; THERAPEUTIC HYPOTHERMIA; SYSTEMIC HYPOTHERMIA;
   BRAIN-INJURY; PATTERNS; PRETERM; EVENTS; EEG
AB AimTo evaluate the antiepileptic effect of hypothermia and its association with neurological outcome in infants with moderate and severe hypoxic-ischemic encephalopathy (HIE).
   MethodWe compared polygraphic electroencephalography monitoring and outcome data in 39 cooled and 33 non-cooled term newborn infants, born between January 2005 and March 2013, and hospitalized because of signs of asphyxia and moderate to severe HIE.
   ResultsCooled newborn infants had fewer seizures (14/39 vs 20/33 p=0.036) and status epilepticus (7/39 vs 13/33, p=0.043), a lower mean duration of seizures (18mins vs 133mins, p=0.026), fewer administered antiepileptic drugs (median 0 vs 1, p=0.045), and more commonly a good outcome at 24 months (normal/mild motor impairment in 32/39 vs 16/33, p=0.003). Seizure burden (accumulated duration of seizures over a defined period) in cooled patients with both moderate (0.0 vs 0.1; p=0.045) and severe HIE (0.3 vs 4.9; p=0.018) was lower than in non-cooled patients. Compared with non-cooled patients, a good outcome was more common in cooled newborn infants with severe HIE (p=0.003).
   InterpretationHypothermia has an antiepileptic effect in both moderate and severe neonatal HIE. The lower seizure burden in cooled newborn infants with severe HIE is more commonly associated with normal outcome at 24 months.
C1 [Guidotti, Isotta; Lugli, Licia; Guerra, Maria Pina; Ori, Luca; Gallo, Claudio; Frassoldati, Rossella; Berardi, Alberto; Ferrari, Fabrizio] Univ Hosp, Dept Pediat, Div Neonatal Intens Care Unit, Modena, Italy.
   [Cavalleri, Francesca] Nuovo Osped Civile St Agostino Estense, Dept Neurosci, Div Neuroradiol, Modena, Italy.
   [Ranzi, Andrea] Reg Agcy Environm Prevent, Reference Ctr Environm & Hlth, Modena, Italy.
C3 Universita di Modena e Reggio Emilia; Universita di Modena e Reggio
   Emilia Hospital
RP Ferrari, F (corresponding author), Univ Hosp, Dept Pediat, Div Neonatol, Via Pozzo 71, I-41124 Modena, Italy.; Ferrari, F (corresponding author), Univ Hosp, Dept Pediat, Neonatal Intens Care Unit, Via Pozzo 71, I-41124 Modena, Italy.
EM ferrarif@unimore.it
RI Lugli, Licia/AAW-4289-2021; frassoldati, rossella/ABE-2914-2021;
   Berardi, Alberto/A-5889-2015
OI Lugli, Licia/0000-0002-2149-0083; Berardi, Alberto/0000-0002-3534-7499;
   Ranzi, Andrea/0000-0002-0037-9167
FU Mariani Foundation
FX We are grateful to the parents and to the medical and nursing staff who
   looked after patients, whose data are analysed in this study. We thank
   Elisa Della Casa, MD, Marisa Pugliese, PhD, and the physiotherapist
   Natascia Bertoncelli for their essential contribution to the
   neurological follow-up. No honorarium, grant, or other form of payment
   was given to anyone to produce the manuscript. No external funding was
   secured for this study. The authors have stated that they had no
   interests which might be perceived as posing a conflict or bias. We
   thank Mariani Foundation for the relevant support to the research
   projects of our Unit.
CR Amiel-Tison C., 1986, NEUROLOGICAL ASSESSM
   Ancora G, 2009, RACCOMANDAZIONI ASSI
   Bennet L, 2007, J NEUROPHYSIOL, V97, P572, DOI 10.1152/jn.00957.2006
   Boylan GB, 2015, SEMIN FETAL NEONAT M, V20, P103, DOI 10.1016/j.siny.2015.01.001
   CLANCY RR, 1987, EPILEPSIA, V28, P537, DOI 10.1111/j.1528-1157.1987.tb03685.x
   Gunn AJ, 2009, CLIN PERINATOL, V36, P579, DOI 10.1016/j.clp.2009.06.007
   Low E, 2012, ARCH DIS CHILD-FETAL, V97, pF267, DOI 10.1136/archdischild-2011-300716
   Lynch NE, 2012, EPILEPSIA, V53, P549, DOI 10.1111/j.1528-1167.2011.03401.x
   Marics G, 2013, BMC PEDIATR, V13, DOI 10.1186/1471-2431-13-194
   Okereafor A, 2008, PEDIATRICS, V121, P906, DOI 10.1542/peds.2007-0770
   Orbach SA, 2014, J CHILD NEUROL, V29, P1502, DOI 10.1177/0883073813507978
   Ortibus EL, 1996, ELECTROEN CLIN NEURO, V98, P175, DOI 10.1016/0013-4694(95)00245-6
   Palisano R, 1997, DEV MED CHILD NEUROL, V39, P214, DOI 10.1111/j.1469-8749.1997.tb07414.x
   Pappas A, 2015, PEDIATRICS, V135, pE624, DOI 10.1542/peds.2014-1566
   Pressler RM, 2001, CLIN NEUROPHYSIOL, V112, P31, DOI 10.1016/S1388-2457(00)00517-4
   Rennie JM, 2004, ARCH DIS CHILD-FETAL, V89, pF37, DOI 10.1136/fn.89.1.F37
   Rosenbaum P, 2007, DEV MED CHILD NEUROL, V49, P8, DOI 10.1111/j.1469-8749.2007.tb12610.x
   Sabir H, 2015, SEMIN FETAL NEONAT M, V20, P115, DOI 10.1016/j.siny.2014.10.006
   SARNAT HB, 1976, ARCH NEUROL-CHICAGO, V33, P696, DOI 10.1001/archneur.1976.00500100030012
   SCHER MS, 1993, EPILEPSIA, V34, P284, DOI 10.1111/j.1528-1157.1993.tb02412.x
   Simbruner G, 2010, PEDIATRICS, V126, pE771, DOI 10.1542/peds.2009-2441
   Srinivasakumar P, 2013, J PEDIATR-US, V163, P465, DOI 10.1016/j.jpeds.2013.01.041
   Tooley JR, 2003, ANN NEUROL, V53, P65, DOI 10.1002/ana.10402
   Volpe J. J., 2008, NEUROLOGY NEWBORN
NR 24
TC 25
Z9 28
U1 0
U2 8
PU WILEY-BLACKWELL
PI HOBOKEN
PA 111 RIVER ST, HOBOKEN 07030-5774, NJ USA
SN 0012-1622
EI 1469-8749
J9 DEV MED CHILD NEUROL
JI Dev. Med. Child Neurol.
PD DEC
PY 2016
VL 58
IS 12
BP 1235
EP 1241
DI 10.1111/dmcn.13195
PG 7
WC Clinical Neurology; Pediatrics
WE Science Citation Index Expanded (SCI-EXPANDED)
SC Neurosciences & Neurology; Pediatrics
GA EB9ZW
UT WOS:000387758200011
PM 27444888
OA Bronze
DA 2024-09-06
ER

PT J
AU Moon, CJ
   Youn, YA
   Yum, SK
   Sung, IK
AF Moon, C. J.
   Youn, Y. A.
   Yum, S. K.
   Sung, I. K.
TI Cytokine changes in newborns with therapeutic hypothermia after hypoxic
   ischemic encephalopathy
SO JOURNAL OF PERINATOLOGY
LA English
DT Article
ID BRAIN-INJURY; STROKE; NEUROPROTECTION; INFLAMMATION; TRIAL
AB OBJECTIVE: This study aimed to examine changes in cytokines according to therapeutic hypothermia (TH) for newborn hypoxic ischemic encephalopathy (HIE).
   STUDY DESIGN: We studied 20 neonates who were admitted with a diagnosis of HIE in the neonatal intensive care unit. Cytokine concentration assay was carried out for neonates (n=12) who received TH and neonates (n=8) who were not treated with hypothermia by collecting blood sample at 12, 48 and 120 h after birth.
   RESULTS: At 48 h after birth, interleukin (IL)-6 in the normothermia group was higher than that in the hypothermia group (P=0.010). At 48 h after birth, IL-10 was higher in the hypothermia group than in the normothermia group (P=0.038).
   CONCLUSION: This study confirmed that TH performs a role in the prevention of inflammatory process by way of maintaining proinflammatory cytokine IL-6 at low levels and anti-inflammatory cytokines IL-10 at high levels.
C1 [Moon, C. J.; Youn, Y. A.; Yum, S. K.; Sung, I. K.] Catholic Univ Korea, Seoul St Marys Hosp, Dept Pediat, 505 Banpo Dong, Seoul 137701, South Korea.
C3 Catholic University of Korea; Seoul St. Mary's Hospital
RP Sung, IK (corresponding author), Catholic Univ Korea, Seoul St Marys Hosp, Dept Pediat, 505 Banpo Dong, Seoul 137701, South Korea.
EM sinky@catholic.ac.kr
CR Arvin B, 1996, NEUROSCI BIOBEHAV R, V20, P445, DOI 10.1016/0149-7634(95)00026-7
   Azzopardi DV, 2009, NEW ENGL J MED, V361, P1349, DOI 10.1056/NEJMoa0900854
   Chalak LF, 2014, J PEDIATR-US, V164, P468, DOI 10.1016/j.jpeds.2013.10.067
   Dammann O, 2008, CLIN PERINATOL, V35, P643, DOI 10.1016/j.clp.2008.07.011
   Dietrich WD, 1999, EXP NEUROL, V158, P444, DOI 10.1006/exnr.1999.7115
   Dilenge ME, 2001, J CHILD NEUROL, V16, P781, DOI 10.1177/08830738010160110201
   Drury PP, 2014, CLIN PERINATOL, V41, P161, DOI 10.1016/j.clp.2013.10.005
   Froen JF, 2002, BRAIN RES, V942, P87, DOI 10.1016/S0006-8993(02)02700-2
   Gluckman PD, 2005, LANCET, V365, P663, DOI 10.1016/S0140-6736(05)17946-X
   Han Hyung Soo, 2003, Curr Opin Investig Drugs, V4, P522
   Jacobs SE, 2013, COCHRANE DB SYST REV, DOI 10.1002/14651858.CD003311.pub3
   Jenkins DD, 2012, J CEREBR BLOOD F MET, V32, P1888, DOI 10.1038/jcbfm.2012.83
   Liu L, 2012, LANCET, V379, P2151, DOI 10.1016/S0140-6736(12)60560-1
   Ransohoff RM, 2009, IMMUNITY, V31, P711, DOI 10.1016/j.immuni.2009.09.010
   Schmitt Katharina Rose Luise, 2014, Mol Cell Pediatr, V1, P7, DOI 10.1186/s40348-014-0007-x
   Shankaran S, 2005, NEW ENGL J MED, V353, P1574, DOI 10.1056/NEJMcps050929
   Spera PA, 1998, NEUROSCI LETT, V251, P189, DOI 10.1016/S0304-3940(98)00537-0
   Tekgul H, 2004, PEDIATR NEUROL, V31, P326, DOI 10.1016/j.pediatrneurol.2004.05.004
   Vannucci RC, 1997, PEDIATRICS, V100, P1004, DOI 10.1542/peds.100.6.1004
   Vila N, 2000, STROKE, V31, P2325, DOI 10.1161/01.STR.31.10.2325
   Wang XK, 2000, DRUG NEWS PERSPECT, V13, P133, DOI 10.1358/dnp.2000.13.3.657283
   WILLIAMS CE, 1991, STROKE, V22, P516, DOI 10.1161/01.STR.22.4.516
   Willis CL, 2008, CURR PHARM DESIGN, V14, P1625, DOI 10.2174/138161208784705414
   Yenari MA, 2010, NEUROTHERAPEUTICS, V7, P378, DOI 10.1016/j.nurt.2010.07.005
   Zhou Y, 2011, J NEUROCHEM, V116, P406, DOI 10.1111/j.1471-4159.2010.07121.x
NR 25
TC 8
Z9 9
U1 0
U2 5
PU NATURE PUBLISHING GROUP
PI NEW YORK
PA 75 VARICK ST, 9TH FLR, NEW YORK, NY 10013-1917 USA
SN 0743-8346
EI 1476-5543
J9 J PERINATOL
JI J. Perinatol.
PD DEC
PY 2016
VL 36
IS 12
BP 1092
EP 1096
DI 10.1038/jp.2016.132
PG 5
WC Obstetrics & Gynecology; Pediatrics
WE Science Citation Index Expanded (SCI-EXPANDED)
SC Obstetrics & Gynecology; Pediatrics
GA EE6PW
UT WOS:000389735700013
PM 27583390
OA Bronze
DA 2024-09-06
ER

PT J
AU Natarajan, G
   Pappas, A
   Shankaran, S
AF Natarajan, Girija
   Pappas, Athina
   Shankaran, Seetha
TI Outcomes in childhood following therapeutic hypothermia for neonatal
   hypoxic-ischemic encephalopathy (HIE)
SO SEMINARS IN PERINATOLOGY
LA English
DT Review
DE Neonatal hypoxic-ischemic; encephalopathy; therapeutic hypothermia;
   childhood outcomes; biomarkers
ID PERINATAL ASPHYXIA; BRAIN-INJURY; TERM; TRIAL; AGE; CHILDREN; INFANTS;
   HISTORY
AB In this article, we review the childhood outcomes of neonates with birth depression and/or hypoxic-ischemic encephalopathy. The outcomes of these children prior to the era of hypothermia for neuroprotection will first be summarized, followed by discussion of results from randomized controlled trials of therapeutic hypothermia for neonatal hypoxicischemic encephalopathy. The predictors of outcome in childhood following neonatal HIE using clinical and imaging biomarkers following hypothermia therapy will be described. (C) 2016 Elsevier Inc. All rights reserved.
C1 [Natarajan, Girija; Pappas, Athina; Shankaran, Seetha] Wayne State Univ, Sch Med, Dept Pediat, Detroit, MI 48201 USA.
C3 Wayne State University
RP Shankaran, S (corresponding author), Wayne State Univ, Sch Med, Dept Pediat, Detroit, MI 48201 USA.
EM sshankar@med.wayne.edu
RI Natarajan, Girija/AAJ-3308-2021
FU Eunice Kennedy Shriver National Institute of Child Health and Human
   Development Neonatal Research Network, United States [U10 HD27904, U10
   HD21364, M01 RR80, U10 HD27853, M01 RR8084, U10 HD40492, M01 RR30, U10
   HD27851, M01 RR39];  [U10 HD27856];  [M01 RR750];  [U10 HD36790];  [U10
   HD27880];  [M01 RR70];  [U10 HD34216];  [M01 RR32];  [U10 HD40461]; 
   [U10 HD40521];  [M01 RR44];  [U10 HD21397];  [M01 RR16587];  [U10
   HD40689];  [M01 RR633];  [U10 HD21373];  [M01 RR2588];  [U10 HD21385]; 
   [U10 HD27871];  [M01 RR125];  [UL1 RR24139]
FX Supported by grants from the Eunice Kennedy Shriver National Institute
   of Child Health and Human Development Neonatal Research Network, United
   States. (U10 HD27904; U10 HD21364; M01 RR80, U10 HD27853; M01 RR8084;
   U10 HD40492, M01 RR30; U10 HD27851, M01 RR39; U10 HD27856, M01 RR750;
   U10 HD36790; U10 HD27880, M01 RR70; U10 HD34216, M01 RR32; U10 HD40461;
   U10 HD40521, M01 RR44; U10 HD21397, M01 RR16587; U10 HD40689, M01 RR633;
   U10 HD21373, M01 RR2588; U10 HD21385; U10 HD27871, M01 RR125, UL1
   RR24139)
CR Azzopardi D, 2014, NEW ENGL J MED, V371, P140, DOI 10.1056/NEJMoa1315788
   Badawi N, 2006, DEV MED CHILD NEUROL, V48, P85, DOI 10.1017/S001216220600020X
   Barkovich AJ, 1998, AM J NEURORADIOL, V19, P143
   Barnett A, 2002, NEUROPEDIATRICS, V33, P242, DOI 10.1055/s-2002-36737
   Cheong JLY, 2012, ARCH PEDIAT ADOL MED, V166, P634, DOI 10.1001/archpediatrics.2012.284
   de Vries LS, 2010, ARCH DIS CHILD-FETAL, V95, pF220, DOI 10.1136/adc.2008.148205
   Guillet R, 2012, PEDIATR RES, V71, P205, DOI 10.1038/pr.2011.30
   Haataja L, 2001, J PEDIATR-US, V138, P332, DOI 10.1067/mpd.2001.111325
   Laptook AR, 2013, ANN NEUROL, V73, P520, DOI 10.1002/ana.23843
   Lindström K, 2006, PEDIATR NEUROL, V35, P268, DOI 10.1016/j.pediatrneurol.2006.05.003
   Marlow N, 2005, ARCH DIS CHILD-FETAL, V90, pF380, DOI 10.1136/adc.2004.067520
   Miller SP, 2005, J PEDIATR-US, V146, P453, DOI 10.1016/j.jpeds.2004.12.026
   Natarajan G, 2013, ARCH DIS CHILD-FETAL, pF1
   Natarajan G, 2014, DEV MED CHILD NEUROL, V56, P1052, DOI 10.1111/dmcn.12512
   Odd DE, 2011, ARCH DIS CHILD, V96, P30, DOI 10.1136/adc.2009.176065
   Pappas A, 2015, PEDIATRICS, V135, pE624, DOI 10.1542/peds.2014-1566
   Robertson CMT, 2003, LONG TERM FOLLOW UP, P829
   Rutherford M, 2006, PEDIATR RADIOL, V36, P582, DOI 10.1007/s00247-006-0164-8
   Rutherford M, 2010, LANCET NEUROL, V9, P39, DOI 10.1016/S1474-4422(09)70295-9
   Shankaran S, 2005, NEW ENGL J MED, V353, P1574, DOI 10.1056/NEJMcps050929
   SHANKARAN S, 1991, EARLY HUM DEV, V25, P135, DOI 10.1016/0378-3782(91)90191-5
   Shankaran S, 2012, FETAL AND NEONATAL E, V97, pF398
   Shankaran S, 2015, J PEDIATR-US, V167, P987, DOI 10.1016/j.jpeds.2015.08.013
   Shankaran S, 2012, NEW ENGL J MED, V366, P2085, DOI 10.1056/NEJMoa1112066
   Steinman KJ, 2009, PEDIATRICS, V123, P1025, DOI 10.1542/peds.2008-1203
   van Handel M, 2010, J PEDIATR PSYCHOL, V35, P286, DOI 10.1093/jpepsy/jsp049
   Vohr BR, 2013, PEDIATRICS, V132, pE905, DOI 10.1542/peds.2012-3915
NR 27
TC 83
Z9 90
U1 1
U2 18
PU W B SAUNDERS CO-ELSEVIER INC
PI PHILADELPHIA
PA 1600 JOHN F KENNEDY BOULEVARD, STE 1800, PHILADELPHIA, PA 19103-2899 USA
SN 0146-0005
EI 1558-075X
J9 SEMIN PERINATOL
JI Semin. Perinatol.
PD DEC
PY 2016
VL 40
IS 8
BP 549
EP 555
DI 10.1053/j.semperi.2016.09.007
PG 7
WC Obstetrics & Gynecology; Pediatrics
WE Science Citation Index Expanded (SCI-EXPANDED)
SC Obstetrics & Gynecology; Pediatrics
GA EG3YD
UT WOS:000390979700007
PM 27863707
OA Green Accepted
DA 2024-09-06
ER

PT J
AU Pfister, KM
   Zhang, L
   Miller, NC
   Hultgren, S
   Boys, CJ
   Georgieff, MK
AF Pfister, Katie M.
   Zhang, Lei
   Miller, Neely C.
   Hultgren, Solveig
   Boys, Chris J.
   Georgieff, Michael K.
TI ERP evidence of preserved early memory function in term infants with
   neonatal encephalopathy following therapeutic hypothermia
SO PEDIATRIC RESEARCH
LA English
DT Article
ID AUDITORY RECOGNITION MEMORY; HYPOXIC-ISCHEMIC ENCEPHALOPATHY; PERINATAL
   ASPHYXIA; DIABETIC MOTHERS; PRETERM INFANTS; BIRTH ASPHYXIA; HUMAN
   BRAIN; AGE; CHILDREN; BORN
AB BACKGROUND: Neonatal encephalopathy (NE) carries high risk for neurodevelopmental impairments. Therapeutic hypothermia (TH) reduces this risk, particularly for moderate encephalopathy (ME). Nevertheless, these infants often have subtle functional deficits, including abnormal memory function. Detection of deficits at the earliest possible time-point would allow for intervention during a period of maximal brain plasticity.
   METHODS: Recognition memory function in 22 infants with NE treated with TH was compared to 23 healthy controls using event-related potentials (ERPs) at 2 wk of age. ERPs were recorded to mother's voice alternating with a stranger's voice to assess attentional responses (P2), novelty detection (slow wave), and discrimination between familiar and novel (difference wave). Development was tested at 12 mo using the Bayley Scales of Infant Development, Third Edition (BSID-III).
   RESULTS:The NE group showed similar ERP components and BSID-III scores to controls. However, infants with NE showed discrimination at midline leads (P = 0.01), whereas controls showed discrimination in the left hemisphere (P = 0.05). Normal MRI (P = 0.05) and seizure-free electroencephalogram (EEG) (P = 0.04) correlated positively with outcomes.
   CONCLUSION: Infants with NE have preserved recognition memory function after TH. The spatially different recognition memory processing after early brain injury may represent compensatory changes in the brain circuitry and reflect a benefit of TH.
C1 [Pfister, Katie M.; Miller, Neely C.; Hultgren, Solveig; Boys, Chris J.; Georgieff, Michael K.] Univ Minnesota, Dept Pediat, Minneapolis, MN 55455 USA.
   [Pfister, Katie M.; Miller, Neely C.; Georgieff, Michael K.] Univ Minnesota, Ctr Neurobehav Dev, Minneapolis, MN 55455 USA.
   [Zhang, Lei] Univ Minnesota, Clin & Translat Sci Inst, Minneapolis, MN USA.
C3 University of Minnesota System; University of Minnesota Twin Cities;
   University of Minnesota System; University of Minnesota Twin Cities;
   University of Minnesota System; University of Minnesota Twin Cities
RP Pfister, KM (corresponding author), Univ Minnesota, Dept Pediat, Minneapolis, MN 55455 USA.; Pfister, KM (corresponding author), Univ Minnesota, Ctr Neurobehav Dev, Minneapolis, MN 55455 USA.
EM pfis0019@umn.edu
OI Pfister, Katie/0000-0002-5801-9092
FU Center for Neurobehavioral Development, University of Minnesota
FX This study was supported by the Center for Neurobehavioral Development,
   University of Minnesota.
CR [Anonymous], 2007, Infant EEG and event-related potentials, DOI [10.4324/9780203759660, DOI 10.4324/9780203759660]
   Azzopardi D, 2014, NEW ENGL J MED, V371, P140, DOI 10.1056/NEJMoa1315788
   Azzopardi D, 2014, ARCH DIS CHILD-FETAL, V99, pF80, DOI 10.1136/archdischild-2013-303710
   Barnett A, 2002, NEUROPEDIATRICS, V33, P242, DOI 10.1055/s-2002-36737
   Belet N, 2004, PEDIATR NEUROL, V31, P267, DOI 10.1016/j.pediatrneurol.2004.04.011
   Black LS, 2004, EXP NEUROL, V190, pS72, DOI 10.1016/j.expneurol.2004.05.031
   Chapman DA, 2002, AM J MENT RETARD, V107, P46, DOI 10.1352/0895-8017(2002)107<0046:ERFFMR>2.0.CO;2
   Cooper JM, 2015, CEREB CORTEX, V25, P1469, DOI 10.1093/cercor/bht332
   Cooper JM, 2011, NEUROPSYCHOLOGIA, V49, P1843, DOI 10.1016/j.neuropsychologia.2011.03.008
   deReginer RA, 2000, J PEDIATR-US, V137, P777, DOI 10.1067/mpd.2000.109149
   Deregnier R. A., 2007, INFANT EEG EVENT REL, P145
   deRegnier RA, 2002, DEV PSYCHOBIOL, V41, P216, DOI 10.1002/dev.10070
   Ferguson M, 2007, DEV NEUROPSYCHOL, V31, P337, DOI 10.1080/87565640701229177
   Gadian DG, 2000, BRAIN, V123, P499, DOI 10.1093/brain/123.3.499
   Glass HC, 2009, J PEDIATR-US, V155, P318, DOI 10.1016/j.jpeds.2009.03.040
   Gonzalez FF, 2006, ARCH DIS CHILD-FETAL, V91, pF454, DOI 10.1136/adc.2005.092445
   Khedr EHM, 2004, ACTA PAEDIATR, V93, P734, DOI [10.1111/j.1651-2227.2004.tb03011.x, 10.1080/08035250410029407]
   Kurinczuk JJ, 2010, EARLY HUM DEV, V86, P329, DOI 10.1016/j.earlhumdev.2010.05.010
   Kwak M, 2015, DEV NEUROSCI-BASEL, V37, P428, DOI 10.1159/000430862
   Kwon SH, 2015, NEUROIMAGE, V108, P144, DOI 10.1016/j.neuroimage.2014.12.032
   Liang X, 2013, P NATL ACAD SCI USA, V110, P1929, DOI 10.1073/pnas.1214900110
   Lindström K, 2006, PEDIATR NEUROL, V35, P268, DOI 10.1016/j.pediatrneurol.2006.05.003
   Mai XQ, 2012, DEV NEUROPSYCHOL, V37, P400, DOI 10.1080/87565641.2011.650807
   Mañeru C, 2001, BRAIN INJURY, V15, P1029, DOI 10.1080/02699050110074178
   Marlow N, 2005, ARCH DIS CHILD-FETAL, V90, pF380, DOI 10.1136/adc.2004.067520
   Miller SP, 2002, PEDIATR RES, V52, P71, DOI 10.1203/00006450-200207000-00014
   Nelson CA, 2000, BEHAV NEUROSCI, V114, P950, DOI 10.1037//0735-7044.114.5.950
   Padden B, 2015, J PAEDIATR CHILD H, V51, P180, DOI 10.1111/jpc.12697
   Papile LA, 2014, PEDIATRICS, V133, P1146, DOI 10.1542/peds.2014-0899
   Peña M, 2003, P NATL ACAD SCI USA, V100, P11702, DOI 10.1073/pnas.1934290100
   Perani D, 2011, P NATL ACAD SCI USA, V108, P16056, DOI 10.1073/pnas.1102991108
   Pfister KM, 2013, PEDIATR RES, V74, P576, DOI 10.1038/pr.2013.138
   Rentería ME, 2012, TWIN RES HUM GENET, V15, P401, DOI 10.1017/thg.2012.13
   Riggins T, 2009, DEV NEUROPSYCHOL, V34, P762, DOI 10.1080/87565640903265145
   ROBERTSON CMT, 1989, J PEDIATR-US, V114, P753, DOI 10.1016/S0022-3476(89)80132-5
   ROBERTSON CMT, 1988, J DEV BEHAV PEDIATR, V9, P298
   Ronfani L, 2015, PLOS ONE, V10, DOI 10.1371/journal.pone.0127052
   Santos J, 2015, CURR OPIN PEDIATR, V27, P254, DOI 10.1097/MOP.0000000000000190
   Sarkar S, 2008, J PERINATOL, V28, P117, DOI 10.1038/sj.jp.7211882
   SARNAT HB, 1976, ARCH NEUROL-CHICAGO, V33, P696, DOI 10.1001/archneur.1976.00500100030012
   Tagin MA, 2012, ARCH PEDIAT ADOL MED, V166, P558, DOI 10.1001/archpediatrics.2011.1772
   Vaishnavi SN, 2010, P NATL ACAD SCI USA, V107, P17757, DOI 10.1073/pnas.1010459107
   van Handel M, 2012, DEV NEUROPSYCHOL, V37, P30, DOI 10.1080/87565641.2011.581320
   2012, PEDIATRICS, V129, pE827, DOI DOI 10.1542/PEDS.2011-3552
NR 44
TC 3
Z9 4
U1 0
U2 4
PU NATURE PUBLISHING GROUP
PI NEW YORK
PA 75 VARICK ST, 9TH FLR, NEW YORK, NY 10013-1917 USA
SN 0031-3998
EI 1530-0447
J9 PEDIATR RES
JI Pediatr. Res.
PD DEC
PY 2016
VL 80
IS 6
BP 800
EP 808
DI 10.1038/pr.2016.169
PG 9
WC Pediatrics
WE Science Citation Index Expanded (SCI-EXPANDED); Social Science Citation Index (SSCI)
SC Pediatrics
GA EE5AE
UT WOS:000389616300005
PM 27529810
OA Bronze
DA 2024-09-06
ER

PT J
AU Saito, J
   Shibasaki, J
   Shimokaze, T
   Kishigami, M
   Ohyama, M
   Hoshino, R
   Toyoshima, K
   Itani, Y
AF Saito, Junichi
   Shibasaki, Jun
   Shimokaze, Tomoyuki
   Kishigami, Makoto
   Ohyama, Makiko
   Hoshino, Rikuo
   Toyoshima, Katsuaki
   Itani, Yasufumi
TI Temporal Relationship between Serum Levels of Interleukin-6 and
   C-Reactive Protein in Therapeutic Hypothermia for Neonatal
   Hypoxic-Ischemic Encephalopathy
SO AMERICAN JOURNAL OF PERINATOLOGY
LA English
DT Article
DE C-reactive protein; infants; interleukin-6; procalcitonin; sepsis
ID WHITE BLOOD-CELL; INFECTION; OUTCOMES; SEPSIS; UPDATE; TRIAL; COUNT;
   RISK
AB Objective C-reactive protein (CRP) is a useful marker of neonatal infection. Recent studies have shown that neonatal therapeutic hypothermia delays an elevation of CRP in infants with hypoxic-ischemic encephalopathy (HIE). This study investigated the time difference of peak levels of serum CRP and other inflammatory responses during therapeutic hypothermia.
   Study design We prospectively studied the serial serum data of CRP, interleukin-6 (IL-6), procalcitonin (PCT), and complete blood counts during the first week of life in HIE infants receiving therapeutic hypothermia.
   Results We identified 22 infants who received therapeutic hypothermia between August 2013 and July 2015. No infants developed clinically overt infections. The peak of serum levels of IL-6, PCT, and CRP were postnatal days 1, 2, and 4, respectively. White blood cells, neutrophils, and platelet counts gradually decreased from days 1 to 7. Early postnatal serum levels of IL-6 correlated with CRP on day 4 (IL-6 on day 2; r = 0.78, p < 0.001).
   Conclusion The peak value of CRP on day 4 might reflect the early production and secretion of IL-6 rather than an actual infection. Serial measurement of IL-6 might help avoid invasive sepsis workup and unnecessary change of antibiotics in infants.
C1 [Saito, Junichi; Shibasaki, Jun; Shimokaze, Tomoyuki; Kishigami, Makoto; Ohyama, Makiko; Hoshino, Rikuo; Toyoshima, Katsuaki; Itani, Yasufumi] Kanagawa Childrens Med Ctr, Dept Neonatol, Yokohama, Kanagawa, Japan.
RP Saito, J (corresponding author), Kanagawa Childrens Med Ctr, Dept Neonatol, Minami Ku, 2-138-4 Mutsukawa, Yokohama, Kanagawa 2328555, Japan.
EM s3110j11@yahoo.co.jp
OI Saito, Junichi/0000-0002-4297-727X; Shibasaki, Jun/0000-0003-4986-4697
CR Ainbender E, 1982, J PEDIAT, V101, P438
   AKRIOTIS V, 1985, J LEUKOCYTE BIOL, V37, P51, DOI 10.1002/jlb.37.1.51
   Azzopardi DV, 2009, NEW ENGL J MED, V361, P1349, DOI 10.1056/NEJMoa0900854
   Benitz WE, 1998, PEDIATRICS, V102, DOI 10.1542/peds.102.4.e41
   BERGER C, 1995, EUR J PEDIATR, V154, P138
   BIGGAR WD, 1983, INFECT IMMUN, V40, P708, DOI 10.1128/IAI.40.2.708-712.1983
   Chakkarapani E, 2014, ARCH DIS CHILD-FETAL, V99, pF458, DOI 10.1136/archdischild-2013-305763
   Chalak LF, 2014, J PEDIATR-US, V164, P468, DOI 10.1016/j.jpeds.2013.10.067
   Chiesa C, 2001, CLIN CHEM, V47, P1016
   FOREST JC, 1986, CLIN BIOCHEM, V19, P192, DOI 10.1016/S0009-9120(86)80023-6
   Fries M, 2009, J CRIT CARE, V24, P453, DOI 10.1016/j.jcrc.2008.10.012
   Guillet R, 2012, PEDIATR RES, V71, P205, DOI 10.1038/pr.2011.30
   Hofer N, 2011, CLIN CHEM LAB MED, V49, P297
   Hofer N, 2012, NEONATOLOGY, V102, P25, DOI 10.1159/000336629
   Jacobs S, 2007, COCHRANE DB SYST REV, DOI 10.1002/14651858.CD003311.pub2
   Jaye DL, 1997, PEDIATR INFECT DIS J, V16, P735, DOI 10.1097/00006454-199708000-00003
   Jenkins DD, 2012, J CEREBR BLOOD F MET, V32, P1888, DOI 10.1038/jcbfm.2012.83
   KAAPA P, 1993, ACTA OBSTET GYN SCAN, V72, P543, DOI 10.3109/00016349309058160
   KAWAMURA M, 1995, ACTA PAEDIATR, V84, P10, DOI 10.1111/j.1651-2227.1995.tb13475.x
   McWilliam S, 2010, ARCH DIS CHILDHOOD-E, V95, P55, DOI 10.1136/adc.2009.174367
   Nuntnarumit Pracha, 2002, Journal of the Medical Association of Thailand, V85, pS1151
   Okumus N, 2015, AM J PERINAT, V32, P667, DOI 10.1055/s-0034-1393933
   Pepys MB, 2003, J CLIN INVEST, V111, P1805, DOI 10.1172/JCI200318921
   POURCYROUS M, 1993, PEDIATRICS, V92, P431
   Rath S, 2014, ARCH DIS CHILD-FETAL, V99, DOI 10.1136/archdischild-2013-304367
   Schuchat A, 2000, PEDIATRICS, V105, P21, DOI 10.1542/peds.105.1.21
   Schuetz P, 2010, EUR J CLIN INVEST, V40, P376, DOI 10.1111/j.1365-2362.2010.02259.x
   Shankaran S, 2012, NEW ENGL J MED, V366, P2085, DOI 10.1056/NEJMoa1112066
   Tagin MA, 2012, ARCH PEDIAT ADOL MED, V166, P558, DOI 10.1001/archpediatrics.2011.1772
   VANOSS CJ, 1980, J RETICULOENDOTH SOC, V27, P561
   Venlcatesh M, 2010, EXPERT REV ANTI-INFE, V8, P1037
NR 31
TC 17
Z9 19
U1 0
U2 9
PU THIEME MEDICAL PUBL INC
PI NEW YORK
PA 333 SEVENTH AVE, NEW YORK, NY 10001 USA
SN 0735-1631
EI 1098-8785
J9 AM J PERINAT
JI Am. J. Perinatol.
PD DEC
PY 2016
VL 33
IS 14
BP 1401
EP 1406
DI 10.1055/s-0036-1583192
PG 6
WC Obstetrics & Gynecology; Pediatrics
WE Science Citation Index Expanded (SCI-EXPANDED)
SC Obstetrics & Gynecology; Pediatrics
GA ED0RH
UT WOS:000388549100010
PM 27167641
DA 2024-09-06
ER

PT J
AU Frank, CMC
   Nikkels, PGJ
   Harteman, JC
   van Haastert, IC
   Benders, MJNL
   Koopman-Esseboom, C
   de Vries, LS
   Groenendaal, F
AF Frank, C. M. C.
   Nikkels, P. G. J.
   Harteman, J. C.
   van Haastert, I. C.
   Benders, M. J. N. L.
   Koopman-Esseboom, C.
   de Vries, L. S.
   Groenendaal, F.
TI Placental pathology and outcome after perinatal asphyxia and therapeutic
   hypothermia
SO JOURNAL OF PERINATOLOGY
LA English
DT Article
ID PERIVILLOUS FIBRIN DEPOSITION; FETAL THROMBOTIC VASCULOPATHY; NEONATAL
   ENCEPHALOPATHY; CEREBRAL-PALSY; BRAIN-INJURY; TERM INFANTS; ASSOCIATION;
   PATTERNS; BIRTH; RISK
AB OBJECTIVE: To assess the relationship between placental pathology, pattern of brain injury and neurodevelopmental outcome in term infants with perinatal asphyxia receiving therapeutic hypothermia.
   STUDY DESIGN: Studies were performed in 76 infants. Death or survival with impairments at 18 to 24 months was used as a composite adverse outcome. Multivariable analysis was performed.
   RESULTS: Among the 75 infants analyzed, the predominant pattern of brain injury was: no injury (n = 27), a white matter/watershed pattern (n = 14), basal-ganglia-thalamic injury (n = 13) or near-total brain injury (n = 21). An adverse outcome was seen in 35 of the 76 infants. Elevated nucleated red blood cells were associated with white matter involvement. Small placental infarcts were more common among infants without brain injury. All other placental abnormalities were not related to both outcome measures.
   CONCLUSION: In our population of term infants receiving therapeutic hypothermia, no type of placental pathology was related to extensive brain injury or adverse neurodevelopmental outcome.
C1 [Frank, C. M. C.; Harteman, J. C.; van Haastert, I. C.; Benders, M. J. N. L.; Koopman-Esseboom, C.; de Vries, L. S.; Groenendaal, F.] Univ Med Ctr Utrecht, Wilhelmina Childrens Hosp, Dept Neonatol, Room KE 04-123-1,Lundlaan 6, NL-3584 EA Utrecht, Netherlands.
   [Nikkels, P. G. J.] Univ Med Ctr Utrecht, Dept Pathol, Utrecht, Netherlands.
C3 Wilhelmina Kinderziekenhuis; Utrecht University; Utrecht University
   Medical Center; Utrecht University; Utrecht University Medical Center
RP Groenendaal, F (corresponding author), Univ Med Ctr Utrecht, Wilhelmina Childrens Hosp, Dept Neonatol, Room KE 04-123-1,Lundlaan 6, NL-3584 EA Utrecht, Netherlands.
EM F.Groenendaal@umcutrecht.nl
RI de Vries, Linda S/AAB-6454-2021; Groenendaal, Floris/P-6872-2019;
   Groenendaal, Floris/AEN-7844-2022
OI Groenendaal, Floris/0000-0002-9284-1637; Groenendaal,
   Floris/0000-0002-9284-1637
CR Alderliesten T, 2013, ARCH DIS CHILD-FETAL, V98, pF304, DOI 10.1136/archdischild-2012-301768
   Bane AL, 2003, BJOG-INT J OBSTET GY, V110, P292, DOI 10.1016/S1470-0328(02)00919-4
   Blair E, 2011, AM J OBSTET GYNECOL, V205, DOI 10.1016/j.ajog.2011.05.022
   Bonifacio SL, 2015, SEMIN FETAL NEONAT M, V20, P122, DOI 10.1016/j.siny.2014.12.011
   Catteau J, 2011, PEDIATR RES, V70, P229, DOI 10.1203/PDR.0b013e318224285f
   Claas MJ, 2011, ARCH DIS CHILD-FETAL, V96, pF169, DOI 10.1136/adc.2009.174433
   de Laat MWM, 2006, OBSTET GYNECOL, V107, P1049, DOI 10.1097/01.AOG.0000209197.84185.15
   de Vries LS, 2010, NEURORADIOLOGY, V52, P555, DOI 10.1007/s00234-010-0674-9
   Grether JK, 1997, JAMA-J AM MED ASSOC, V278, P207, DOI 10.1001/jama.278.3.207
   Griffiths R., 1984, The abilities of young children: A comprehensive system or mental measurement for the first eight years of life
   Groenendaal F, 2013, NEONATOLOGY, V104, P15, DOI 10.1159/000348823
   Harteman JC, 2013, J PEDIATR-US, V163, P968, DOI 10.1016/j.jpeds.2013.06.010
   Harteman JC, 2013, DEV MED CHILD NEUROL, V55, P642, DOI 10.1111/dmcn.12122
   Hayes BC, 2013, ARCH DIS CHILD-FETAL, V98, pF233, DOI 10.1136/archdischild-2012-301992
   Hermansen MC, 2001, ARCH DIS CHILD-FETAL, V84, pF211, DOI 10.1136/fn.84.3.F211
   Houben ML, 2009, PLOS ONE, V4, DOI 10.1371/journal.pone.0006572
   Jacobs S, 2007, COCHRANE DB SYST REV, DOI 10.1002/14651858.CD003311.pub2
   Katzman PJ, 2002, PEDIATR DEVEL PATHOL, V5, P159, DOI 10.1007/s10024-001-0195-y
   Kraus FT, 1999, HUM PATHOL, V30, P759, DOI 10.1016/S0046-8177(99)90136-3
   Linn RL, 2013, PEDIATR DEVEL PATHOL, V16, P378, DOI 10.2350/13-06-1351-CR.1
   McDonald DGM, 2004, HUM PATHOL, V35, P875, DOI 10.1016/j.humpath.2004.02.014
   Miller SP, 2005, J PEDIATR-US, V146, P453, DOI 10.1016/j.jpeds.2004.12.026
   Mir IN, 2015, AM J OBSTET GYNECOL, V213, DOI 10.1016/j.ajog.2015.09.072
   Nielsen LF, 2008, BJOG-INT J OBSTET GY, V115, P1518, DOI 10.1111/j.1471-0528.2008.01896.x
   Okereafor A, 2008, PEDIATRICS, V121, P906, DOI 10.1542/peds.2007-0770
   Pinar H, 1996, PEDIATR PATHOL LAB M, V16, P901, DOI 10.1080/15513819609168713
   Redline RW, 2000, ARCH PATHOL LAB MED, V124, P1785
   SARNAT HB, 1976, ARCH NEUROL-CHICAGO, V33, P696, DOI 10.1001/archneur.1976.00500100030012
   Tantbirojn P, 2009, PLACENTA, V30, P1083, DOI 10.1016/j.placenta.2009.09.005
   Vannucci RC, 1998, J NEUROCHEM, V71, P1215
   Weber MA, 2006, PEDIATR DEVEL PATHOL, V9, P234, DOI 10.2350/06-01-0019.1
   Wintermark P, 2010, AM J OBSTET GYNECOL, V203, DOI 10.1016/j.ajog.2010.08.024
NR 32
TC 11
Z9 11
U1 0
U2 6
PU NATURE PUBLISHING GROUP
PI NEW YORK
PA 75 VARICK ST, 9TH FLR, NEW YORK, NY 10013-1917 USA
SN 0743-8346
EI 1476-5543
J9 J PERINATOL
JI J. Perinatol.
PD NOV
PY 2016
VL 36
IS 11
BP 977
EP 984
DI 10.1038/jp.2016.110
PG 8
WC Obstetrics & Gynecology; Pediatrics
WE Science Citation Index Expanded (SCI-EXPANDED)
SC Obstetrics & Gynecology; Pediatrics
GA EA1HN
UT WOS:000386343200013
PM 27537858
OA Bronze
DA 2024-09-06
ER

PT J
AU Weeke, LC
   Boylan, GB
   Pressler, RM
   Hallberg, B
   Blennow, M
   Toet, MC
   Groenendaal, F
   de Vries, LS
AF Weeke, Lauren C.
   Boylan, Geraldine B.
   Pressler, Ronit M.
   Hallberg, Boubou
   Blennow, Mats
   Toet, Mona C.
   Groenendaal, Floris
   de Vries, Linda S.
CA NEonatal Seizure Treatment
TI Role of EEG background activity, seizure burden and MRI in predicting
   neurodevelopmental outcome in full-term infants with hypoxic-ischaemic
   encephalopathy in the era of therapeutic hypothermia
SO EUROPEAN JOURNAL OF PAEDIATRIC NEUROLOGY
LA English
DT Article
DE EEG; Seizure burden; MRI; Neurodevelopmental outcome; HIE; Hypothermia
ID NEONATAL ENCEPHALOPATHY; BRAIN-INJURY; ELECTROGRAPHIC SEIZURES; SYSTEMIC
   HYPOTHERMIA; PERINATAL ASPHYXIA; RANDOMIZED-TRIAL; NEWBORNS;
   ELECTROENCEPHALOGRAM; DAMAGE; AEEG
AB Objective: To investigate the role of EEG background activity, electrographic seizure burden, and MRI in predicting neurodevelopmental outcome in infants with hypoxic-ischaemic encephalopathy (HIE) in the era of therapeutic hypothermia.
   Methods: Twenty-six full-term infants with HIE (September 2011 September 2012), who had video-EEG monitoring during the first 72 h, an MRI performed within the first two weeks and neurodevelopmental assessment at two years were evaluated. EEG background activity at age 24, 36 and 48 h, seizure burden, and severity of brain injury on MRI, were compared and related to neurodevelopmental outcome.
   Results: EEG background activity was significantly associated with neurodevelopmental outcome at 36 h (p = 0.009) and 48 h after birth (p = 0.029) and with severity of brain injury on MRI at 36 h (p = 0.002) and 48 h (p = 0.018). All infants with a high seizure burden and moderate-severe injury on MRI had an abnormal outcome. The positive predictive value (PPV) of EEG for abnormal outcome was 100% at 36 h and 48 h and the negative predictive value (NPV) was 75% at 36 h and 69% at 48 h. The PPV of MRI was 100% and the NPV 85%. The PPV of seizure burden was 78% and the NPV 71%.
   Conclusion: Severely abnormal EEG background activity at 36 h and 48 h afterbirth was associated with severe injury on MRI and abnormal neurodevelopmental outcome. High seizure burden was only associated with abnormal outcome in combination with moderate-severe injury on MRI. (C) 2016 European Paediatric Neurology Society. Published by Elsevier Ltd. All rights reserved.
C1 [Weeke, Lauren C.; Toet, Mona C.; Groenendaal, Floris; de Vries, Linda S.] Univ Med Ctr Utrecht, Wilhelmina Childrens Hosp, Dept Neonatol, POB 85090, NL-3508 AB Utrecht, Netherlands.
   [Boylan, Geraldine B.] Univ Coll Cork, Irish Ctr Fetal & Neonatal Translat Res, Cork, Cork, Ireland.
   [Pressler, Ronit M.] UCL Inst Child Hlth, Clin Neurosci, 30 Guilford St, London WC1N 1EH, England.
   [Hallberg, Boubou; Blennow, Mats] Karolinska Univ Hosp, Dept Neonatol, SE-17177 Stockholm, Sweden.
C3 Wilhelmina Kinderziekenhuis; Utrecht University; Utrecht University
   Medical Center; University College Cork; University of London;
   University College London; Karolinska Institutet; Karolinska University
   Hospital
RP de Vries, LS (corresponding author), Dept Neonatol, KE-04-123-1,Box 85090, NL-3508 AB Utrecht, Netherlands.
EM l.s.devries@umcutrecht.nl
RI Blennow, Mats/AAX-6202-2021; Boylan, Geraldine B/F-3019-2012; de Vries,
   Linda S/AAB-6454-2021; Groenendaal, Floris/P-6872-2019; Groenendaal,
   Floris/AEN-7844-2022
OI Groenendaal, Floris/0000-0002-9284-1637; Groenendaal,
   Floris/0000-0002-9284-1637; Boylan, Geraldine/0000-0003-0920-5291;
   Pressler, Ronit/0000-0002-2905-6839; Hallberg,
   Boubou/0000-0002-2928-3126; Blennow, Mats/0000-0001-9517-0261
FU European Community [HEALTH-F5-2009-4.2-1, 241479]; Wellcome Trust
   Strategic Translational Award [098983]
FX This work was supported by the European Community's 7th Framework
   Programme (HEALTH-F5-2009-4.2-1, grant agreement no. 241479, the NEMO
   project) and by a Wellcome Trust Strategic Translational Award (098983).
   The funding bodies were not involved in the study design, data
   collection, data analysis, manuscript preparation and/or publication
   decisions.
CR al Naqeeb N, 1999, PEDIATRICS, V103, P1263, DOI 10.1542/peds.103.6.1263
   Azzopardi D, 2014, NEW ENGL J MED, V371, P140, DOI 10.1056/NEJMoa1315788
   Azzopardi D, 2014, ARCH DIS CHILD-FETAL, V99, pF80, DOI 10.1136/archdischild-2013-303710
   Barkovich AJ, 1998, AM J NEURORADIOL, V19, P143
   Bayley N, 2006, Bayley scales of infant and toddler development technical manual, V3rd
   Biagioni E, 2001, PEDIATRICS, V107, P461, DOI 10.1542/peds.107.3.461
   Bonifacio SI, 2011, J PEDIATR-US, V158, P360, DOI 10.1016/j.jpeds.2010.09.003
   Cheong JLY, 2012, ARCH PEDIAT ADOL MED, V166, P634, DOI 10.1001/archpediatrics.2012.284
   Glass HC, 2011, J PEDIATR-US, V159, P731, DOI 10.1016/j.jpeds.2011.07.015
   Glass HC, 2009, J PEDIATR-US, V155, P318, DOI 10.1016/j.jpeds.2009.03.040
   Gluckman PD, 2005, LANCET, V365, P663, DOI 10.1016/S0140-6736(05)17946-X
   Goergen SK, 2014, CLIN RADIOL, V69, P72, DOI 10.1016/j.crad.2013.09.001
   Hallberg B, 2010, ACTA PAEDIATR, V99, P531, DOI 10.1111/j.1651-2227.2009.01653.x
   Hamelin S, 2011, NEUROPHYSIOL CLIN, V41, P19, DOI 10.1016/j.neucli.2010.11.002
   Harteman JC, 2013, DEV MED CHILD NEUROL, V55, P642, DOI 10.1111/dmcn.12122
   Li JG, 2013, PEDIATR INT, V55, P169, DOI 10.1111/ped.12008
   Marlow N, 2005, ARCH DIS CHILD-FETAL, V90, pF380, DOI 10.1136/adc.2004.067520
   Martinez-Biarge M, 2011, NEUROLOGY, V76, P2055, DOI 10.1212/WNL.0b013e31821f442d
   McBride MC, 2000, NEUROLOGY, V55, P506, DOI 10.1212/WNL.55.4.506
   Miller SP, 2004, AM J OBSTET GYNECOL, V190, P93, DOI 10.1016/S0002-9378(03)00908-6
   Miller SP, 2002, NEUROLOGY, V58, P542, DOI 10.1212/WNL.58.4.542
   Murray DM, 2009, PEDIATRICS, V124, pE459, DOI 10.1542/peds.2008-2190
   Nash KB, 2011, NEUROLOGY, V76, P556, DOI 10.1212/WNL.0b013e31820af91a
   Okereafor A, 2008, PEDIATRICS, V121, P906, DOI 10.1542/peds.2007-0770
   Palisano RJ, 2006, DEV MED CHILD NEUROL, V48, P424, DOI 10.1017/S0012162206000934
   Pressler RM, 2001, CLIN NEUROPHYSIOL, V112, P31, DOI 10.1016/S1388-2457(00)00517-4
   Pressler RM, 2015, LANCET NEUROL, V14, P469, DOI 10.1016/S1474-4422(14)70303-5
   Rosenbaum P, 2007, DEV MED CHILD NEUROL, V49, P8, DOI 10.1111/j.1469-8749.2007.tb12610.x
   Rutherford MA, 1998, PEDIATRICS, V102, P323, DOI 10.1542/peds.102.2.323
   Samat HB, 1976, ARCH NEUROL-CHICAGO, V33, P696
   Shah DK, 2006, PEDIATRICS, V118, P47, DOI 10.1542/peds.2005-1294
   Shah DK, 2014, ARCH DIS CHILD-FETAL, V99, pF219, DOI 10.1136/archdischild-2013-305206
   Shankaran S, 2012, ARCH DIS CHILD-FETAL, V97, pF398, DOI 10.1136/archdischild-2011-301524
   Simbruner G, 2010, PEDIATRICS, V126, pE771, DOI 10.1542/peds.2009-2441
   Srinivasakumar P, 2013, J PEDIATR-US, V163, P465, DOI 10.1016/j.jpeds.2013.01.041
   Tekgul H, 2006, PEDIATRICS, V117, P1270, DOI 10.1542/peds.2005-1178
   Thoresen M, 2010, PEDIATRICS, V126, pE131, DOI 10.1542/peds.2009-2938
   Toet MC, 1999, ARCH DIS CHILD-FETAL, V81, pF19, DOI 10.1136/fn.81.1.F19
   Tsuchida TN, 2013, J CLIN NEUROPHYSIOL, V30, P161, DOI 10.1097/WNP.0b013e3182872b24
   Twomey E, 2010, PEDIATR RADIOL, V40, P1526, DOI 10.1007/s00247-010-1692-9
   van Kooij BJM, 2010, J PEDIATR-US, V157, P221, DOI 10.1016/j.jpeds.2010.02.016
   van Rooij LGM, 2010, PEDIATRICS, V125, pE358, DOI 10.1542/peds.2009-0136
   Weeke LC, 2015, DEV MED CHILD NEUROL, V57, P248, DOI 10.1111/dmcn.12629
   Wirrell EC, 2001, PEDIATR RES, V50, P445, DOI 10.1203/00006450-200110000-00005
   Yager JY, 2002, DEV NEUROSCI-BASEL, V24, P367, DOI 10.1159/000069049
NR 45
TC 54
Z9 62
U1 0
U2 6
PU ELSEVIER SCI LTD
PI OXFORD
PA THE BOULEVARD, LANGFORD LANE, KIDLINGTON, OXFORD OX5 1GB, OXON, ENGLAND
SN 1090-3798
EI 1532-2130
J9 EUR J PAEDIATR NEURO
JI Eur. J. Paediatr. Neurol.
PD NOV
PY 2016
VL 20
IS 6
BP 855
EP 864
DI 10.1016/j.ejpn.2016.06.003
PG 10
WC Clinical Neurology; Pediatrics
WE Science Citation Index Expanded (SCI-EXPANDED)
SC Neurosciences & Neurology; Pediatrics
GA EA1BC
UT WOS:000386322300010
PM 27370316
OA Green Submitted
DA 2024-09-06
ER

PT J
AU Gopagondanahalli, KR
   Li, JG
   Fahey, MC
   Hunt, RW
   Jenkin, G
   Miller, SL
   Malhotra, A
AF Gopagondanahalli, Krishna Revanna
   Li, Jingang
   Fahey, Michael C.
   Hunt, Rod W.
   Jenkin, Graham
   Miller, Suzanne L.
   Malhotra, Atul
TI Preterm Hypoxic-ischemic encephalopathy
SO FRONTIERS IN PEDIATRICS
LA English
DT Review
DE cerebral palsy; asphyxia; preterm brain injury; excitotoxicity;
   encephalopathy
ID LATE OLIGODENDROCYTE PROGENITORS; NEAR-INFRARED SPECTROSCOPY; WHOLE-BODY
   HYPOTHERMIA; PERINATAL BRAIN-INJURY; CEREBRAL WHITE-MATTER; NEONATAL
   ENCEPHALOPATHY; NEURODEVELOPMENTAL OUTCOMES; SELECTIVE VULNERABILITY;
   NEURONAL DEATH; CHILDREN BORN
AB Hypoxic-ischemic encephalopathy (HIE) is a recognizable and defined clinical syndrome in term infants that results from a severe or prolonged hypoxic-ischemic episode before or during birth. However, in the preterm infant, defining hypoxic-ischemic injury (HII), its clinical course, monitoring, and outcomes remains complex. Few studies examine preterm HIE, and these are heterogeneous, with variable inclusion criteria and outcomes reported. We examine the available evidence that implies that the incidence of hypoxic-ischemic insult in preterm infants is probably higher than recognized and follows a more complex clinical course, with higher rates of adverse neurological outcomes, compared to term infants. This review aims to elucidate the causes and consequences of preterm hypoxia-ischemia, the subsequent clinical encephalopathy syndrome, diagnostic tools, and outcomes. Finally, we suggest a uniform definition for preterm HIE that may help in identifying infants most at risk of adverse outcomes and amenable to neuroprotective therapies.
C1 [Gopagondanahalli, Krishna Revanna; Fahey, Michael C.; Malhotra, Atul] Monash Childrens Hosp, Melbourne, Vic, Australia.
   [Li, Jingang; Fahey, Michael C.; Jenkin, Graham; Miller, Suzanne L.; Malhotra, Atul] Hudson Inst Med Res, Ritchie Ctr, Melbourne, Vic, Australia.
   [Fahey, Michael C.; Malhotra, Atul] Monash Univ, Dept Paediat, Melbourne, Vic, Australia.
   [Hunt, Rod W.] Royal Childrens Hosp, Melbourne, Vic, Australia.
   [Hunt, Rod W.] Murdoch Childrens Res Inst, Melbourne, Vic, Australia.
   [Jenkin, Graham; Miller, Suzanne L.] Monash Univ, Dept Obstet & Gynaecol, Melbourne, Vic, Australia.
C3 Hudson Institute of Medical Research; Monash University; Royal
   Children's Hospital Melbourne; Murdoch Children's Research Institute;
   Monash University
RP Malhotra, A (corresponding author), Monash Childrens Hosp, Melbourne, Vic, Australia.; Malhotra, A (corresponding author), Hudson Inst Med Res, Ritchie Ctr, Melbourne, Vic, Australia.; Malhotra, A (corresponding author), Monash Univ, Dept Paediat, Melbourne, Vic, Australia.
EM atul.malhotra@monash.edu
RI Li, Jingang/Y-7896-2019; Fahey, Michael/B-2668-2014
OI Li, Jingang/0000-0001-9929-080X; Fahey, Michael/0000-0003-0811-4785;
   Malhotra, Atul/0000-0001-9664-4182; Miller, Suzanne/0000-0002-0451-8304
CR al Naqeeb N, 1999, PEDIATRICS, V103, P1263, DOI 10.1542/peds.103.6.1263
   Allen KA, 2011, NEWBORN INFANT NURS, V11, P125, DOI 10.1053/j.nainr.2011.07.004
   Allen MC, 2008, CURR OPIN NEUROL, V21, P123, DOI 10.1097/WCO.0b013e3282f88bb4
   ANKARCRONA M, 1995, NEURON, V15, P961, DOI 10.1016/0896-6273(95)90186-8
   [Anonymous], 2014, Obstet Gynecol, V123, P896, DOI 10.1097/01.AOG.0000445580.65983.d2
   [Anonymous], 2008, Neurology of the newborn infant
   Azzopardi D, 2008, BMC PEDIATR, V8, DOI 10.1186/1471-2431-8-17
   Back SA, 2001, J NEUROSCI, V21, P1302
   Back SA, 2002, J NEUROSCI, V22, P455, DOI 10.1523/JNEUROSCI.22-02-00455.2002
   Back SA, 1998, J NEUROSCI, V18, P6241
   Back SA, 2006, MENT RETARD DEV D R, V12, P129, DOI 10.1002/mrdd.20107
   BARKOVICH AJ, 1995, AM J NEURORADIOL, V16, P1837
   BAUER R, 1991, EXP PATHOL-JENA, V42, P197, DOI 10.1016/S0232-1513(11)80065-4
   Bayless S, 2007, EARLY HUM DEV, V83, P247, DOI 10.1016/j.earlhumdev.2006.05.021
   Beck S, 2010, B WORLD HEALTH ORGAN, V88, P31, DOI 10.2471/BLT.08.062554
   Berger R, 2000, J PERINAT MED, V28, P261, DOI 10.1515/JPM.2000.034
   Blencowe H, 2013, REPROD HEALTH, V10, DOI 10.1186/1742-4755-10-S1-S2
   Blencowe H, 2012, LANCET, V379, P2162, DOI 10.1016/S0140-6736(12)60820-4
   Brown RC, 2003, J CELL SCI, V116, P693, DOI 10.1242/jcs.00264
   Chalak LF, 2012, J PEDIATR-US, V160, P388, DOI 10.1016/j.jpeds.2011.09.001
   Chen YM, 2003, J CEREBR BLOOD F MET, V23, P137, DOI 10.1097/01.WCB.0000044631.80210.3C
   du Plessis AJ, 2002, CURR OPIN NEUROL, V15, P151, DOI 10.1097/00019052-200204000-00005
   Espy KA, 2007, DEV NEUROPSYCHOL, V32, P669, DOI 10.1080/87565640701376003
   Ferriero DM, 2004, NEW ENGL J MED, V351, P1985, DOI 10.1056/NEJMra041996
   Fraser M, 2005, DEV BRAIN RES, V154, P45, DOI 10.1016/j.devbrainres.2004.10.002
   Gilland E, 1998, J CEREBR BLOOD F MET, V18, P297, DOI 10.1097/00004647-199803000-00008
   Gluckman PD, 2005, LANCET, V365, P663, DOI 10.1016/S0140-6736(05)17946-X
   Greisen G, 2006, SEMIN FETAL NEONAT M, V11, P498, DOI 10.1016/j.siny.2006.07.010
   Gunn AJ, 2008, CLIN PERINATOL, V35, P735, DOI 10.1016/j.clp.2008.07.012
   Hanrahan JD, 1996, PEDIATR RES, V39, P584, DOI 10.1203/00006450-199604000-00004
   Hille ETM, 2007, ACTA PAEDIATR, V96, P1155, DOI 10.1111/j.1651-2227.2007.00398.x
   Hintz SR, 2005, PEDIATRICS, V115, P1645, DOI 10.1542/peds.2004-2215
   Hoon AH, 2009, DEV MED CHILD NEUROL, V51, P697, DOI 10.1111/j.1469-8749.2009.03306.x
   Hopkins-Golightly T, 2003, NEUROPSYCHOLOGY, V17, P3, DOI 10.1037/0894-4105.17.1.3
   Howlett JA, 2013, PEDIATR RES, V74, P525, DOI 10.1038/pr.2013.132
   Huang L, 2004, PHYSIOL MEAS, V25, P749, DOI 10.1088/0967-3334/25/3/014
   Inder T, 1999, J PEDIATR-US, V134, P631, DOI 10.1016/S0022-3476(99)70251-9
   Inder TE, 2003, PEDIATRICS, V111, P27, DOI 10.1542/peds.111.1.27
   Iwata O, 2007, BRAIN RES, V1154, P173, DOI 10.1016/j.brainres.2007.03.083
   Jacobs SE, 2013, COCHRANE DB SYST REV, DOI 10.1002/14651858.CD003311.pub3
   Jiang CM, 2015, EUR J PEDIATR, V174, P1043, DOI 10.1007/s00431-015-2490-z
   Johnston MV, 2001, PEDIATR RES, V49, P735, DOI 10.1203/00006450-200106000-00003
   Karlsson M, 2006, ACTA PAEDIATR, V95, P1405, DOI 10.1080/08035250600693488
   Keogh MJ, 2012, PEDIATR RES, V71, P345, DOI 10.1038/pr.2011.80
   Kinney H C, 1998, Semin Pediatr Neurol, V5, P180, DOI 10.1016/S1071-9091(98)80033-8
   Kinney HC, 2012, NEUROL RES INT, V2012, DOI 10.1155/2012/295389
   Klebermass K, 2011, PEDIATR RES, V70, P102, DOI 10.1203/PDR.0b013e31821ba200
   LACKMANN GM, 1993, ENZYME PROTEIN, V47, P160, DOI 10.1159/000468672
   Liauw L, 2009, AM J NEURORADIOL, V30, P264, DOI 10.3174/ajnr.A1318
   Liem KD, 2010, EARLY HUM DEV, V86, P155, DOI 10.1016/j.earlhumdev.2010.01.029
   Liu RQ, 2006, J NEUROCHEM, V96, P1101, DOI 10.1111/j.1471-4159.2005.03597.x
   Logitharajah P, 2009, PEDIATR RES, V66, P222, DOI 10.1203/PDR.0b013e3181a9ef34
   LOREK A, 1994, PEDIATR RES, V36, P699, DOI 10.1203/00006450-199412000-00003
   MacLennan A, 1999, BMJ-BRIT MED J, V319, P1054, DOI 10.1136/bmj.319.7216.1054
   Mark KS, 2002, AM J PHYSIOL-HEART C, V282, pH1485, DOI 10.1152/ajpheart.00645.2001
   Martin LJ, 1998, BRAIN RES BULL, V46, P281, DOI 10.1016/S0361-9230(98)00024-0
   McQuillen PS, 2003, J NEUROSCI, V23, P3308
   McQuillen PS, 2004, PEDIATR NEUROL, V30, P227, DOI 10.1016/j.pediatrneurol.2003.10.001
   Mikkola K, 2005, PEDIATRICS, V116, P1391, DOI 10.1542/peds.2005-0171
   Moore T, 2012, BMJ-BRIT MED J, V345, DOI 10.1136/bmj.e7961
   Murray AL, 2016, NEUROIMAGE, V124, P75, DOI 10.1016/j.neuroimage.2015.08.044
   Murray DM, 2009, PEDIATRICS, V124, pE459, DOI 10.1542/peds.2008-2190
   Nakamura S, 2015, BRAIN DEV-JPN, V37, P925, DOI 10.1016/j.braindev.2015.04.002
   Noetzel MJ, 2001, NEUROLOGY, V56, P1254, DOI 10.1212/WNL.56.10.1254
   OKA A, 1993, J NEUROSCI, V13, P1441
   Olischar M, 2004, PEDIATRICS, V113, pE61, DOI 10.1542/peds.113.1.e61
   Perlman JM, 2006, PEDIATRICS, V117, pS28, DOI 10.1542/peds.2005-0620E
   Raoul C, 2002, NEURON, V35, P1067, DOI 10.1016/S0896-6273(02)00905-4
   Rees S, 2005, EARLY HUM DEV, V81, P753, DOI 10.1016/j.earlhumdev.2005.07.004
   RIVKIN MJ, 1993, SEMIN NEUROL, V13, P30, DOI 10.1055/s-2008-1041104
   Robertson NJ, 2012, J PEDIATR-US, V160, P544, DOI 10.1016/j.jpeds.2011.12.052
   Rosin C, 2004, J NEUROCHEM, V90, P1173, DOI 10.1111/j.1471-4159.2004.02584.x
   Rutherford M, 2004, PEDIATRICS, V114, P1004, DOI 10.1542/peds.2004-0222
   Salhab WA, 2005, PEDIATR NEUROL, V32, P25, DOI 10.1016/j.pediatrneurol.2004.06.016
   SARNAT HB, 1976, ARCH NEUROL-CHICAGO, V33, P696, DOI 10.1001/archneur.1976.00500100030012
   Schmidt JW, 2010, J Neonatal Perinat Med, V3, P277, DOI [DOI 10.3233/NPM-2010-0126, 10.3233/NPM-2010-0126]
   Seth B, 2014, J PEDIATR NEUROSCI, V9, P7, DOI 10.4103/1817-1745.131470
   Shalak L, 2004, EARLY HUM DEV, V80, P125, DOI 10.1016/j.earlhumdev.2004.06.003
   Shankaran S, 2005, NEW ENGL J MED, V353, P1574, DOI 10.1056/NEJMcps050929
   Stevens CP, 1999, NEUROPSYCHOLOGY, V13, P598, DOI 10.1037/0894-4105.13.4.598
   Talos DM, 2006, J COMP NEUROL, V497, P61, DOI 10.1002/cne.20978
   Tax N, 2013, EARLY HUM DEV, V89, P483, DOI 10.1016/j.earlhumdev.2013.03.011
   Toet MC, 2002, PEDIATRICS, V109, P772, DOI 10.1542/peds.109.5.772
   Tronnes H, 2014, DEV MED CHILD NEUROL, V56, P779, DOI 10.1111/dmcn.12430
   Ullman H, 2015, BRAIN, V138, DOI 10.1093/brain/awv244
   Vannucci RC, 2004, J CEREBR BLOOD F MET, V24, P1090, DOI 10.1097/01.WCB.0000133250.03953.63
   Vannucci RC, 1999, DEV BRAIN RES, V118, P147, DOI 10.1016/S0165-3806(99)00142-X
   Volpe JJ, 1998, ARCH NEUROL-CHICAGO, V55, P297, DOI 10.1001/archneur.55.3.297
   Volpe JJ, 2009, SEMIN PEDIATR NEUROL, V16, P167, DOI 10.1016/j.spen.2009.09.005
   Volpe JJ, 2009, LANCET NEUROL, V8, P110, DOI 10.1016/S1474-4422(08)70294-1
   Walsh BH, 2011, CLIN NEUROPHYSIOL, V122, P1284, DOI 10.1016/j.clinph.2011.03.032
   Walton M, 1999, BRAIN RES REV, V29, P137, DOI 10.1016/S0165-0173(98)00053-8
   Watanabe K, 1999, BRAIN DEV-JPN, V21, P361, DOI 10.1016/S0387-7604(99)00034-0
   Wikström S, 2012, ACTA PAEDIATR, V101, P719, DOI 10.1111/j.1651-2227.2012.02677.x
   Wintermark P, 2014, NEUROIMAGE, V85, P287, DOI 10.1016/j.neuroimage.2013.04.072
   Woodward LJ, 2006, NEW ENGL J MED, V355, P685, DOI 10.1056/NEJMoa053792
   Woodward LJ, 2005, BRAIN, V128, P2578, DOI 10.1093/brain/awh618
   Xu ZM, 2011, INT J PEDIATR OTORHI, V75, P1225, DOI 10.1016/j.ijporl.2011.07.004
   Zecevic N, 2005, J COMP NEUROL, V491, P109, DOI 10.1002/cne.20714
   Zhu C, 2005, CELL DEATH DIFFER, V12, P162, DOI 10.1038/sj.cdd.4401545
   Zhu CL, 2003, J NEUROCHEM, V86, P306, DOI 10.1046/j.1471-4159.2003.01832.x
NR 101
TC 96
Z9 105
U1 0
U2 24
PU FRONTIERS MEDIA SA
PI LAUSANNE
PA AVENUE DU TRIBUNAL FEDERAL 34, LAUSANNE, CH-1015, SWITZERLAND
SN 2296-2360
J9 FRONT PEDIATR
JI Front. Pediatr.
PD OCT 20
PY 2016
VL 4
AR 114
DI 10.3389/fped.2016.00114
PG 10
WC Pediatrics
WE Science Citation Index Expanded (SCI-EXPANDED)
SC Pediatrics
GA DZ3WS
UT WOS:000385780900001
PM 27812521
OA Green Published, gold
DA 2024-09-06
ER

PT J
AU Rasmussen, LA
   Bell, E
   Racine, E
AF Rasmussen, Lisa Anne
   Bell, Emily
   Racine, Eric
TI A Qualitative Study of Physician Perspectives on Prognostication in
   Neonatal Hypoxic Ischemic Encephalopathy
SO JOURNAL OF CHILD NEUROLOGY
LA English
DT Article
DE neonatal hypoxic-ischemic encephalopathy; prognostication; MRI; ethics
ID END-OF-LIFE; INTENSIVE-CARE-UNIT; SUPPORT; DECISION; DETERMINANTS;
   WITHDRAWAL; CERTAINTY; PROGNOSIS; OUTCOMES; DOCTORS
AB Hypoxic ischemic encephalopathy is the most frequent cause of neonatal encephalopathy and yields a great degree of morbidity and mortality. From an ethical and clinical standpoint, neurological prognosis is fundamental in the care of neonates with hypoxic ischemic encephalopathy. This qualitative study explores physician perspectives about neurological prognosis in neonatal hypoxic ischemic encephalopathy. This study aimed, through semistructured interviews with neonatologists and pediatric neurologists, to understand the practice of prognostication. Qualitative thematic content analysis was used for data analysis. The authors report 2 main findings: (1) neurological prognosis remains fundamental to quality-of-life predictions and considerations of best interest, and (2) magnetic resonance imaging is presented to parents with a greater degree of certainty than actually exists. Further research is needed to explore both the parental perspective and, prospectively, the impact of different clinical approaches and styles to prognostication for neonatal hypoxic ischemic encephalopathy.
C1 [Rasmussen, Lisa Anne; Racine, Eric] McGill Univ, Montreal, PQ, Canada.
   [Rasmussen, Lisa Anne; Bell, Emily; Racine, Eric] Inst Rech Clin Montreal, 110 Ave Pins Ouest, Montreal, PQ H2W 1R7, Canada.
   [Racine, Eric] Univ Montreal, Montreal, PQ, Canada.
C3 McGill University; Institut de Recherche Clinique de Montreal (IRCM);
   Universite de Montreal; Universite de Montreal
RP Racine, E (corresponding author), Inst Rech Clin Montreal, 110 Ave Pins Ouest, Montreal, PQ H2W 1R7, Canada.
EM eric.racine@ircm.qc.ca
FU NeuroDevNet (Racine); Fonds de recherche du Quebec-Sante (Racine)
FX The authors disclosed receipt of the following financial support for the
   research, authorship, and/or publication of this article: Support for
   this work comes from NeuroDevNet (Racine) and the Fonds de recherche du
   Quebec-Sante for a career award (Racine).
CR Armstrong-Wells J, 2010, NEUROREHABILITATION, V26, P27, DOI 10.3233/NRE-2010-0533
   Bach JR, 2003, AM J PHYS MED REHAB, V82, P137, DOI 10.1097/00002060-200302000-00009
   Bell E, 2015, J CHILD NEUROL, V30, P174, DOI 10.1177/0883073814531821
   Bennet L, 2010, SEMIN FETAL NEONAT M, V15, P253, DOI 10.1016/j.siny.2010.05.007
   Christakis NA, 1998, ARCH INTERN MED, V158, P2389, DOI 10.1001/archinte.158.21.2389
   Christakis NA, 1997, SOC SCI MED, V44, P301, DOI 10.1016/S0277-9536(96)00100-1
   Christakis NA, 1999, DAEDALUS, V128, P197
   Christakis NA, 2000, BRIT MED J, V320, P469, DOI 10.1136/bmj.320.7233.469
   COOK DJ, 1995, JAMA-J AM MED ASSOC, V273, P703, DOI 10.1001/jama.273.9.703
   Cook DJ, 1999, CAN MED ASSOC J, V161, P1109
   Curtis JR, 2004, CRIT CARE CLIN, V20, P363, DOI 10.1016/j.ccc.2004.03.001
   Douglas-Escobar M, 2015, JAMA PEDIATR, V169, P397, DOI 10.1001/jamapediatrics.2014.3269
   Garros D, 2003, PEDIATRICS, V112, pE371, DOI 10.1542/peds.112.5.e371
   Hsieh HF, 2005, QUAL HEALTH RES, V15, P1277, DOI 10.1177/1049732305276687
   Jacobs SE, 2013, COCHRANE DB SYST REV, DOI 10.1002/14651858.CD003311.pub3
   Jox RJ, 2012, LANCET NEUROL, V11, P732, DOI 10.1016/S1474-4422(12)70154-0
   Joyce K A., 2008, Magnetic Appeal, MRI and the Myth of Transparency, P47
   Keenan SP, 1998, CRIT CARE MED, V26, P245, DOI 10.1097/00003246-199802000-00018
   Lawn JE, 2005, LANCET, V365, P891, DOI 10.1016/S0140-6736(05)71048-5
   Livingston MH, 2007, DEV MED CHILD NEUROL, V49, P225, DOI 10.1111/j.1469-8749.2007.00225.x
   Marcin JP, 2004, J MED ETHICS, V30, P304, DOI 10.1136/jme.2002.001537
   Marcin JP, 1999, PEDIATRICS, V104, P868, DOI 10.1542/peds.104.4.868
   Peliowski-Davidovich A, 2012, PAED CHILD HEALT-CAN, V17, P41, DOI 10.1093/pch/17.1.41
   Perron NJ, 2002, SWISS MED WKLY, V132, P562
   Pires A.P., 1997, RECHERCHE QUALITATIV, P113, DOI DOI 10.1522/030022877
   Racine E, 2005, NAT REV NEUROSCI, V6, P159, DOI 10.1038/nrn1609
   Racine E, 2010, SOC SCI MED, V71, P725, DOI 10.1016/j.socscimed.2010.05.017
   Racine E, 2009, NEUROCRIT CARE, V11, P345, DOI 10.1007/s12028-009-9225-9
   Racine E, 2009, PEDIATR NEUROL, V40, P147, DOI 10.1016/j.pediatrneurol.2008.09.013
   Ramaswamy V, 2009, PEDIATR NEUROL, V40, P215, DOI 10.1016/j.pediatrneurol.2008.09.026
   Randolph AG, 1997, CRIT CARE MED, V25, P435, DOI 10.1097/00003246-199703000-00011
   Rebagliato M, 2000, JAMA-J AM MED ASSOC, V284, P2451, DOI 10.1001/jama.284.19.2451
   Rocker G, 2003, CAN MED ASSOC J, V169, P300
   Rothwell PM, 1997, BMJ-BRIT MED J, V314, P1580, DOI 10.1136/bmj.314.7094.1580
   Shevell MI, 1999, PEDIATR NEUROL, V21, P776, DOI 10.1016/S0887-8994(99)00102-2
   Shikako-Thomas K, 2009, QUAL LIFE RES, V18, P825, DOI 10.1007/s11136-009-9501-3
   Simmons Z, 2015, NEUROTHERAPEUTICS, V12, P394, DOI 10.1007/s13311-014-0322-x
   Singh J, 2004, PEDIATRICS, V114, P1620, DOI 10.1542/peds.2004-0447
   SLEVIN ML, 1988, BRIT J CANCER, V57, P109, DOI 10.1038/bjc.1988.20
   SPRANGERS MAG, 1992, J CLIN EPIDEMIOL, V45, P743, DOI 10.1016/0895-4356(92)90052-O
   Vahedi Shahrum, 2010, Iran J Psychiatry, V5, P140
   Vannucci RC, 2000, AM J PERINAT, V17, P113, DOI 10.1055/s-2000-9293
   Volpe Joseph., 2001, NEUROLOGY NEWBORN
   Wade L., 2012, Acquired Brain Injury in the Fetus and Newborn, P288
   Wilkinson D, 2010, MONASH BIOETH REV, V29
   Zier LS, 2008, CRIT CARE MED, V36, P2341, DOI 10.1097/CCM.0b013e318180ddf9
NR 46
TC 10
Z9 11
U1 0
U2 14
PU SAGE PUBLICATIONS INC
PI THOUSAND OAKS
PA 2455 TELLER RD, THOUSAND OAKS, CA 91320 USA
SN 0883-0738
EI 1708-8283
J9 J CHILD NEUROL
JI J. Child Neurol.
PD OCT
PY 2016
VL 31
IS 11
BP 1312
EP 1319
DI 10.1177/0883073816656400
PG 8
WC Clinical Neurology; Pediatrics
WE Science Citation Index Expanded (SCI-EXPANDED); Social Science Citation Index (SSCI)
SC Neurosciences & Neurology; Pediatrics
GA DV9CR
UT WOS:000383237700006
PM 27377309
DA 2024-09-06
ER

PT J
AU Shankaran, S
   Natarajan, G
   Chalak, L
   Pappas, A
   McDonald, SA
   Laptook, AR
AF Shankaran, Seetha
   Natarajan, Girija
   Chalak, Lina
   Pappas, Athina
   McDonald, Scott A.
   Laptook, Abbot R.
TI Hypothermia for neonatal hypoxic-ischemic encephalopathy: NICHD Neonatal
   Research Network contribution to the field
SO SEMINARS IN PERINATOLOGY
LA English
DT Review
DE Neonatal; Hypoxic-ischemic encephalopathy; Hypothermia Neuroprotection;
   Biomarkers
ID WHOLE-BODY HYPOTHERMIA; AMPLITUDE-INTEGRATED ELECTROENCEPHALOGRAPHY;
   FULL-TERM INFANTS; PREDICTIVE-VALUE; NEUROLOGIC EXAMINATION; SYSTEMIC
   HYPOTHERMIA; MODERATE HYPOTHERMIA; TEMPERATURE PROFILE; CHILDHOOD
   OUTCOMES; SECONDARY ANALYSES
AB In this article, we summarize the NICHD Neonatal Research Network (NRN) trial of whole body hypothermia for neonates with hypoxic-ischemic encephalopathy in relation to other randomized controlled trials (RCTs) of hypothermia neuroprotection. We describe the NRN secondary studies that have been published in the past 10 years evaluating clinical, genetic, biochemical, and imaging biomarkers of outcome. (C) 2016 Elsevier Inc. All rights reserved.
C1 [Shankaran, Seetha; Natarajan, Girija; Pappas, Athina] Wayne State Univ, Sch Med, Dept Pediat, Childrens Hosp Michigan, 3901 Beaubien Blvd, Detroit, MI 48201 USA.
   [Chalak, Lina] Univ Texas Southwestern, Dept Pediat, Dallas, TX USA.
   [McDonald, Scott A.] RTI Int, Stat & Epidemiol Unit, Durham, NC USA.
   [Laptook, Abbot R.] Brown Univ, Dept Pediat, Providence, RI 02912 USA.
C3 Children's Hospital of Michigan; Wayne State University; University of
   Texas System; University of Texas Southwestern Medical Center Dallas;
   Research Triangle Institute; Brown University
RP Shankaran, S (corresponding author), Wayne State Univ, Sch Med, Dept Pediat, Childrens Hosp Michigan, 3901 Beaubien Blvd, Detroit, MI 48201 USA.
EM sshankar@med.wayne.edu
RI Natarajan, Girija/AAJ-3308-2021
OI McDonald, Scott/0000-0002-0054-1099
FU Eunice Kennedy Shriver National Institute of Child Health and Human
   Development, Neonatal Research Network
FX Supported by Grants from the Eunice Kennedy Shriver National Institute
   of Child Health and Human Development, Neonatal Research Network.
CR al Naqeeb N, 1999, PEDIATRICS, V103, P1263, DOI 10.1542/peds.103.6.1263
   Ambalavanan N, 2006, PEDIATRICS, V118, P2084, DOI 10.1542/peds.2006-1591
   Azzopardi D, 2014, NEW ENGL J MED, V371, P140, DOI 10.1056/NEJMoa1315788
   Azzopardi D, 2014, ARCH DIS CHILD-FETAL, V99, pF80, DOI 10.1136/archdischild-2013-303710
   Azzopardi DV, 2009, NEW ENGL J MED, V361, P1349, DOI 10.1056/NEJMoa0900854
   BUSTO R, 1987, J CEREBR BLOOD F MET, V7, P729, DOI 10.1038/jcbfm.1987.127
   Cheong JLY, 2012, ARCH PEDIAT ADOL MED, V166, P634, DOI 10.1001/archpediatrics.2012.284
   COIMBRA C, 1994, ACTA NEUROPATHOL, V87, P325, DOI 10.1007/bf00313599
   Cotten CM, 2014, PEDIATR RES, V75, P424, DOI 10.1038/pr.2013.235
   Eicher DJ, 2004, J PEDIAT NEUROL, V32, P18
   EKEN P, 1995, ARCH DIS CHILD-FETAL, V73, pF75, DOI 10.1136/fn.73.2.F75
   Gluckman PD, 2005, LANCET, V365, P663, DOI 10.1016/S0140-6736(05)17946-X
   Guillet R, 2012, PEDIATR RES, V71, P205, DOI 10.1038/pr.2011.30
   Gunn AJ, 1998, PEDIATRICS, V102, P1098, DOI 10.1542/peds.102.5.1098
   HELLSTROMWESTAS L, 1995, ARCH DIS CHILD-FETAL, V72, pF34, DOI 10.1136/fn.72.1.F34
   Jacobs SE, 2011, ARCH PEDIAT ADOL MED, V165, P692, DOI 10.1001/archpediatrics.2011.43
   Kwon JM, 2011, J CHILD NEUROL, V26, P322, DOI 10.1177/0883073810380915
   Laptook A, 2008, PEDIATRICS, V122, P491, DOI 10.1542/peds.2007-1673
   Laptook AR, 2014, THER HYPOTHERMIA TEM, V4, P193, DOI 10.1089/ther.2014.0009
   Laptook AR, 2013, ANN NEUROL, V73, P520, DOI 10.1002/ana.23843
   Laptook AR, 2009, PEDIATRICS, V124, P1619, DOI 10.1542/peds.2009-0934
   Natarajan G, 2014, DEV MED CHILD NEUROL, V56, P1052, DOI 10.1111/dmcn.12512
   Natarajan G, 2013, ARCH DIS CHILD-FETAL, V98, pF473, DOI 10.1136/archdischild-2013-303692
   Natarajan G, 2012, PEDIATR RES, V72, P414, DOI 10.1038/pr.2012.103
   Oh W, 2008, J PEDIATR-US, V153, P375, DOI 10.1016/j.jpeds.2008.03.041
   Pappas A, 2015, PEDIATRICS, V135, pE624, DOI 10.1542/peds.2014-1566
   Pappas A, 2011, J PEDIATR-US, V158, P752, DOI 10.1016/j.jpeds.2010.10.019
   Rutherford M, 2010, LANCET NEUROL, V9, P39, DOI 10.1016/S1474-4422(09)70295-9
   Sant'Anna G, 2012, J CHILD NEUROL, V27, P451, DOI 10.1177/0883073811419317
   Shalak LF, 2003, PEDIATRICS, V111, P351, DOI 10.1542/peds.111.2.351
   Shankaran S, 2002, PEDIATRICS, V110, P377, DOI 10.1542/peds.110.2.377
   Shankaran S, 2005, NEW ENGL J MED, V353, P1574, DOI 10.1056/NEJMcps050929
   Shankaran S, 2012, J PEDIAT, V160, P567
   Shankaran S, 2008, PEDIATRICS, V122, pE791, DOI 10.1542/peds.2008-0456
   Shankaran S, 2015, J PEDIATR-US, V167, P987, DOI 10.1016/j.jpeds.2015.08.013
   Shankaran S, 2012, ARCH DIS CHILD-FETAL, V97, pF398, DOI 10.1136/archdischild-2011-301524
   Shankaran S, 2012, NEW ENGL J MED, V366, P2085, DOI 10.1056/NEJMoa1112066
   Shankaran S, 2012, PEDIATR CRIT CARE ME, V13, P53, DOI 10.1097/PCC.0b013e31821926bc
   Shankaran S, 2011, PEDIATRICS, V128, pE112, DOI 10.1542/peds.2010-2036
   Simbruner G, 2010, PEDIATRICS, V126, pE771, DOI 10.1542/peds.2009-2441
   Thoresen M, 1996, ARCH DIS CHILD-FETAL, V74, pF3, DOI 10.1136/fn.74.1.F3
   Toet MC, 1999, ARCH DIS CHILD-FETAL, V81, pF19, DOI 10.1136/fn.81.1.F19
   Vohr BR, 2013, PEDIATRICS, V132, pE905, DOI 10.1542/peds.2012-3915
   Wyatt JS, 2007, PEDIATRICS, V119, P912, DOI 10.1542/peds.2006-2839
   Zhou WH, 2010, J PEDIAT, V157, P367
NR 45
TC 21
Z9 21
U1 0
U2 6
PU W B SAUNDERS CO-ELSEVIER INC
PI PHILADELPHIA
PA 1600 JOHN F KENNEDY BOULEVARD, STE 1800, PHILADELPHIA, PA 19103-2899 USA
SN 0146-0005
EI 1558-075X
J9 SEMIN PERINATOL
JI Semin. Perinatol.
PD OCT
PY 2016
VL 40
IS 6
BP 385
EP 390
DI 10.1053/j.semperi.2016.05.009
PG 6
WC Obstetrics & Gynecology; Pediatrics
WE Science Citation Index Expanded (SCI-EXPANDED)
SC Obstetrics & Gynecology; Pediatrics
GA EA3XX
UT WOS:000386543700008
PM 27345952
OA Green Accepted
DA 2024-09-06
ER

PT J
AU Ariff, S
   Lee, ACC
   Lawn, J
   Bhutta, ZA
AF Ariff, Shabina
   Lee, Anne C. C.
   Lawn, Joy
   Bhutta, Zulficiar A.
TI Global Burden, Epidemiologic Trends, and Prevention of
   Intrapartum-Related Deaths in Low-Resource Settings
SO CLINICS IN PERINATOLOGY
LA English
DT Article
DE Intrapartum related neonatal deaths (IRND); Neonatal encephalopathy
   (NE); Skilled birth attendant (SBA); Helping Babies Breathe (HBB); The
   live saved tool (LiST); Low and middle income countries (LMIC); Birth
   asphyxia (BA)
ID NEONATAL DEATHS; SYSTEMATIC ANALYSIS; MATERNAL DEATHS; CHILD-MORTALITY;
   OVERCOME CHALLENGES; PERINATAL-MORTALITY; DELPHI ESTIMATION; OBSTRUCTED
   LABOR; NATIONAL CAUSES; BIRTH ASPHYXIA
AB Intrapartum-related neonatal deaths include live-born infants who die in the first 28 days of life from neonatal encephalopathy or die before onset of neonatal encephalopathy and have evidence of intrapartum injury. A smaller portion of the population in poorer countries has access to basic obstetric and postnatal care causing neonatal mortality rates to be higher. Presence of a skilled birth attendant and provision of basic emergency obstetric Care can reduce intrapartum birth asphyxia by 40%. With the announcement of Sustainable Development Goals and global Every Newborn Action Plan, there is hope that interventions around continuum of care will save lives.
C1 [Ariff, Shabina; Bhutta, Zulficiar A.] Aga Khan Univ, Dept Paediat & Child Hlth, Stadium Rd,POB 3500, Karachi 74800, Pakistan.
   [Lee, Anne C. C.] Brigham & Womens Hosp, Dept Pediat Newborn Med, 75 Francis St,Thorn 229A, Boston, MA 02115 USA.
   [Lawn, Joy] London Sch Hyg & Trop Med, 103B Keppel St, London WC1E 7HT, England.
   [Bhutta, Zulficiar A.] Res Ctr Global Child Hlth, Toronto, ON, Canada.
C3 Aga Khan University; Harvard University; Brigham & Women's Hospital;
   University of London; London School of Hygiene & Tropical Medicine
RP Bhutta, ZA (corresponding author), Aga Khan Univ, Dept Paediat & Child Hlth, Stadium Rd,POB 3500, Karachi 74800, Pakistan.
EM Zulfigar.bhutta@sickkids.ca
RI Lawn, Joy E/ABE-6382-2020
OI Lawn, Joy E/0000-0002-4573-1443; Wasif, Muhammad/0009-0004-1374-302X
CR Afnan-Holmes H, 2015, LANCET GLOB HEALTH, V3, pE396, DOI 10.1016/S2214-109X(15)00059-5
   Allanson ER, 2015, BMC PREGNANCY CHILDB, V15, DOI 10.1186/s12884-015-0472-9
   Althabe F, 2008, PAEDIATR PERINAT EP, V22, P42, DOI 10.1111/j.1365-3016.2007.00912.x
   American Academy of Pediatrics, 2006, Adv Neonatal Care, V6, P220
   Ananth CV, 2010, EPIDEMIOLOGY, V21, P118, DOI 10.1097/EDE.0b013e3181c297af
   [Anonymous], PLOS MED
   [Anonymous], 1997, BAS NEWB RES PRACT G
   [Anonymous], 2010, MAN
   Bale J., 2003, IMPROVING BIRTH OUTC, DOI DOI 10.17226/10841
   Bhlde A., 2006, CURRENT OBSTET GYNAE, V16, P79, DOI [10.1016/j.curobgyn.2006.01.003, DOI 10.1016/J.CUROBGYN.2006.01.003]
   Bhutta ZA, 2014, LANCET, V384, P347, DOI 10.1016/S0140-6736(14)60792-3
   Bhutta ZA, 2009, BMC PREGNANCY CHILDB, V9, DOI 10.1186/1471-2393-9-S1-S7
   Bhutto ZA, 2011, LANCET, V377, P1523, DOI 10.1016/S0140-6736(10)62269-6
   Black RE, 2010, LANCET, V375, P1969, DOI 10.1016/S0140-6736(10)60549-1
   Blencowe H, 2013, PEDIATR RES, V74, P17, DOI 10.1038/pr.2013.204
   Blencowe H, 2012, LANCET, V379, P2162, DOI 10.1016/S0140-6736(12)60820-4
   Blume HK, 2008, DEV MED CHILD NEUROL, V50, P19, DOI 10.1111/j.1469-8749.2007.02007.x
   Burns CM, 2008, PEDIATRICS, V122, P65, DOI 10.1542/peds.2007-2822
   Byass P, 2015, J GLOB HEALTH, V5, P65, DOI 10.7189/jogh.05.010402
   Carlo WA, 2010, NEW ENGL J MED, V362, P614, DOI 10.1056/NEJMsa0806033
   Cooke R, 2008, DEV MED CHILD NEUROL, V50, P9, DOI 10.1111/j.1469-8749.2007.00009.x
   Dammann O, 2011, PEDIATR RES, V70, P1, DOI 10.1203/01.pdr.0000403893.61640.b6
   Darmstadt GL, 2014, LANCET, V384, P174, DOI 10.1016/S0140-6736(14)60458-X
   Darmstadt GL, 2009, BMC PREGNANCY CHILDB, V9, DOI 10.1186/1471-2393-9-S1-S6
   Darmstadt GL, 2009, INT J GYNECOL OBSTET, V107, pS89, DOI 10.1016/j.ijgo.2009.07.010
   de Bernis L, 2016, LANCET, V387, P703, DOI 10.1016/S0140-6736(15)00954-X
   de Hilari C, 2009, SOC SCI MED, V68, P352, DOI 10.1016/j.socscimed.2008.10.009
   Dickson KE, 2015, BMC PREGNANCY CHILDB, V15, DOI 10.1186/1471-2393-15-S2-S1
   Dickson KE, 2014, LANCET, V384, P438, DOI 10.1016/S0140-6736(14)60582-1
   Dolea C., 2003, GLOBAL BURDEN HYPERT
   Ersdal HL, 2012, PEDIATRICS, V129, pE1238, DOI 10.1542/peds.2011-3134
   Evans DJ, 2007, COCHRANE DB SYST REV, DOI 10.1002/14651858.CD001240.pub2
   Froen JF, 2016, LANCET, V387, P574, DOI 10.1016/S0140-6736(15)00818-1
   Goldenberg RL, 2011, AM J OBSTET GYNECOL, V205, P293, DOI 10.1016/j.ajog.2011.07.045
   Hankins GDV, 2003, OBSTET GYNECOL, V102, P628, DOI 10.1016/S0029-7844(03)00574-X
   Harrison MS, 2015, REPROD HEALTH, V12, DOI 10.1186/1742-4755-12-S2-S9
   Harvey SA, 2004, INT J GYNECOL OBSTET, V87, P203, DOI 10.1016/j.ijgo.2004.06.017
   Haws RA, 2009, BMC PREGNANCY CHILDB, V9, DOI 10.1186/1471-2393-9-S1-S5
   Hofmeyr GJ, 2009, INT J GYNECOL OBSTET, V107, pS21, DOI 10.1016/j.ijgo.2009.07.017
   Horton R, 2016, LANCET, V387, P515, DOI 10.1016/S0140-6736(15)01276-3
   Hounton S, 2008, TROP MED INT HEALTH, V13, P53, DOI 10.1111/j.1365-3156.2008.02087.x
   Hounton S, 2009, GLOBAL HEALTH ACTION, V2, DOI 10.3402/gha.v2i0.1947
   Hutton EK, 2015, COCHRANE DB SYST REV, DOI 10.1002/14651858.CD000084.pub3
   Jafarey SN, 2009, J HEALTH POPUL NUTR, V27, P170
   Kamath-Rayne BD, 2015, MATERN CHILD HLTH J, V19, P1853, DOI 10.1007/s10995-015-1699-9
   Lawn J, 2005, B WORLD HEALTH ORGAN, V83, P409
   Lawn JE, 2005, LANCET, V365, P891, DOI 10.1016/S0140-6736(05)71048-5
   Lawn JE, 2004, LANCET, V364, P399, DOI 10.1016/S0140-6736(04)16783-4
   Lawn JE, 2006, INT J EPIDEMIOL, V35, P706, DOI 10.1093/ije/dyl043
   Lawn JE, 2016, LANCET, V387, P587, DOI 10.1016/S0140-6736(15)00837-5
   Lawn JE, 2014, LANCET, V384, P189, DOI 10.1016/S0140-6736(14)60496-7
   Lawn JE, 2010, SEMIN PERINATOL, V34, P371, DOI 10.1053/j.semperi.2010.09.011
   Lawn JE, 2009, INT J GYNECOL OBSTET, V107, pS5, DOI 10.1016/j.ijgo.2009.07.016
   Lee ACC, 2008, PEDIATRICS, V121, pE1381, DOI 10.1542/peds.2007-1966
   Lee ACC, 2013, PEDIATR RES, V74, P50, DOI 10.1038/pr.2013.206
   Lee ACC, 2011, BMC PUBLIC HEALTH, V11, DOI 10.1186/1471-2458-11-S3-S12
   Lee ACC, 2011, BMC PUBLIC HEALTH, V11, DOI 10.1186/1471-2458-11-S3-S10
   Lincetto O., 2007, BIRTH ASPHYXIA SUMMA
   Liu L, 2015, LANCET, V385, P430, DOI 10.1016/S0140-6736(14)61698-6
   Liu L, 2012, LANCET, V379, P2151, DOI 10.1016/S0140-6736(12)60560-1
   Lozano R, 2011, LANCET, V378, P1139, DOI 10.1016/S0140-6736(11)61337-8
   Mander R, 2008, MIDWIFERY, V24, P8, DOI 10.1016/j.midw.2008.01.008
   Mason E, 2014, LANCET, V384, P455, DOI 10.1016/S0140-6736(14)60750-9
   Moodley J, 2014, BJOG-INT J OBSTET GY, V121, P53, DOI 10.1111/1471-0528.12869
   Murray CJL, 2012, LANCET, V380, P2197, DOI 10.1016/S0140-6736(12)61689-4
   Nwogu-Ikojo EE, 2008, J OBSTET GYNAECOL, V28, P596, DOI 10.1080/01443610802281682
   Perlman JM, 2010, CIRCULATION, V122, P8516, DOI 10.1161/CIRCULATIONAHA.110.971127
   Ramji S, 2015, INDIAN J PEDIATR, V82, P46, DOI 10.1007/s12098-014-1571-8
   Rouse DJ, 2004, AM J OBSTET GYNECOL, V191, P211, DOI 10.1016/j.ajog.2004.03.003
   Sibley L, 2004, MIDWIFERY, V20, P51, DOI 10.1016/S0266-6138(03)00053-6
   Stanton C, 2006, LANCET, V367, P1487, DOI 10.1016/S0140-6736(06)68586-3
   Stenberg K, 2014, LANCET, V383, P1333, DOI 10.1016/S0140-6736(13)62231-X
   Takenouchi T, 2012, PEDIATR NEUROL, V46, P106, DOI 10.1016/j.pediatrneurol.2011.11.011
   Tan A, 2005, COCHRANE DB SYST REV, DOI 10.1002/14651858.CD002273.pub3
   Walker N, 2013, BMC PUBLIC HEALTH, V13, DOI 10.1186/1471-2458-13-S3-S1
   Wall SN, 2009, INT J GYNECOL OBSTET, V107, pS47, DOI 10.1016/j.ijgo.2009.07.013
   Wang CL, 2008, PEDIATRICS, V121, P1083, DOI 10.1542/peds.2007-1460
   Yakoob MY, 2010, SEMIN PERINATOL, V34, P387, DOI 10.1053/j.semperi.2010.09.010
NR 78
TC 22
Z9 23
U1 0
U2 8
PU W B SAUNDERS CO-ELSEVIER INC
PI PHILADELPHIA
PA 1600 JOHN F KENNEDY BOULEVARD, STE 1800, PHILADELPHIA, PA 19103-2899 USA
SN 0095-5108
EI 1557-9840
J9 CLIN PERINATOL
JI Clin. Perinatol.
PD SEP
PY 2016
VL 43
IS 3
BP 593
EP 608
DI 10.1016/j.clp.2016.05.001
PG 16
WC Obstetrics & Gynecology; Pediatrics
WE Science Citation Index Expanded (SCI-EXPANDED)
SC Obstetrics & Gynecology; Pediatrics
GA DV8UZ
UT WOS:000383213500016
PM 27524456
DA 2024-09-06
ER

PT J
AU Courteau, C
   Samman, K
   Ali, N
   Riley, P
   Wintermark, P
AF Courteau, C.
   Samman, K.
   Ali, N.
   Riley, P.
   Wintermark, P.
TI Macrosomia and haemodynamic instability may represent risk factors for
   subcutaneous fat necrosis in asphyxiated newborns treated with
   hypothermia
SO ACTA PAEDIATRICA
LA English
DT Article
DE Birth asphyxia; Neonatal encephalopathy; Subcutaneous fat necrosis
ID HYPOXIC-ISCHEMIC ENCEPHALOPATHY; WHOLE-BODY HYPOTHERMIA; THERAPEUTIC
   HYPOTHERMIA; PERINATAL ASPHYXIA; RENAL-FAILURE; SURFACE AREA;
   HYPERCALCEMIA; COMPLICATIONS; ADIPOCYTES; MANAGEMENT
AB AimTo identify additional risk factors other than asphyxia and hypothermia in newborns developing subcutaneous fat necrosis (SCFN).
   MethodsWe conducted a prospective cohort study of all term asphyxiated newborns treated with hypothermia from 2008 to 2015. The presence and location of SCFN were recorded at the time of discharge or at follow-up visits. To identify the risk factors for developing SCFN, we compared the perinatal characteristics of those newborns who developed SCFN with those who did not.
   ResultsThe newborns developing SCFN had significantly higher birthweights compared with those newborns who did not develop SCFN. Among the newborns with a birthweight equal or superior to the 90th percentile, those who developed SCFN had a significantly higher use of inotropic support and higher maximum troponin levels during their initial hospitalisation.
   ConclusionA higher birthweight represented an independent risk factor for developing SCFN in asphyxiated newborns treated with hypothermia. When macrosomia is present, other risk factors related to haemodynamic instability during the initial hospitalisation may also increase the risk of developing SCFN.
C1 [Courteau, C.; Samman, K.; Riley, P.; Wintermark, P.] McGill Univ, Dept Pediat, Div Newborn Med, Montreal, PQ, Canada.
   [Ali, N.] Univ Montreal, Maisonneuve Rosemont Hosp, Dept Pediat, Div Newborn Med, Montreal, PQ, Canada.
C3 McGill University; Universite de Montreal
RP Wintermark, P (corresponding author), McGill Univ, Ctr Hlth, Montreal Childrens Hosp, Div Newborn Med,Res Inst, 1001 Boul Decarie,Site Glen Block E,EMO 3244, Montreal, PQ H4A 3J1, Canada.
EM pia.wintermark@bluemail.ch
FU FRSQ Clinical Research Scholar Career Award; SickKids Foundation; CIHR
   Institute of Human Development, Child and Youth Health (IHDCYH)
FX We thank Dr Jose Correa, from the Department of Statistics at McGill
   University, for his help with performing the multiple logistic
   regression analysis. We also thank Mr Wayne Ross Egers for his
   professional English correction of the manuscript. Pia Wintermark
   receives research grant funding from the FRSQ Clinical Research Scholar
   Career Award Junior 1 and a New Investigator Research Grant from the
   SickKids Foundation and the CIHR Institute of Human Development, Child
   and Youth Health (IHDCYH).
CR Adamkin DH, 2015, PEDIATR CLIN N AM, V62, P385, DOI 10.1016/j.pcl.2014.11.004
   Ahn Y, 2008, ACTA PAEDIATR, V97, P366, DOI 10.1111/j.1651-2227.2008.00666.x
   Alaro D, 2014, AFR HEALTH SCI, V14, P682, DOI 10.4314/ahs.v14i3.26
   Aljaser F, 2008, CAN MED ASSOC J, V178, P1653, DOI 10.1503/cmaj.070734
   [Anonymous], 1987, Multiple Imputation for Nonresponse in Surveys
   Barkovich AJ, 1998, AM J NEURORADIOL, V19, P143
   Bonnemains L, 2008, EUR J PEDIATR, V167, P1459, DOI 10.1007/s00431-008-0682-5
   Borgia F, 2006, J PAEDIATR CHILD H, V42, P316, DOI 10.1111/j.1440-1754.2006.00862.x
   Boulet SL, 2003, AM J OBSTET GYNECOL, V188, P1372, DOI 10.1067/mob.2003.302
   Braverman IM, 2000, J INVEST DERM SYMP P, V5, P3, DOI 10.1046/j.1087-0024.2000.00010.x
   Diamantis S, 2006, J PERINATOL, V26, P518, DOI 10.1038/sj.jp.7211549
   Filippi L, 2012, J MATERN-FETAL NEO M, V25, P2115, DOI 10.3109/14767058.2012.683898
   FIRTH D, 1993, BIOMETRIKA, V80, P27, DOI 10.1093/biomet/80.1.27
   Grass B, 2015, BMC PEDIATR, V15, DOI 10.1186/s12887-015-0395-7
   Gupta BD, 2005, INDIAN PEDIATR, V42, P928
   Hogeling M, 2012, PEDIATR DERMATOL, V29, P59, DOI 10.1111/j.1525-1470.2011.01374.x
   Jacobs S, 2007, COCHRANE DB SYST REV, DOI 10.1002/14651858.CD003311.pub2
   JENSEN A, 1987, J DEV PHYSIOL, V9, P41
   Lim W, 2006, ARCH INTERN MED, V166, P2446, DOI 10.1001/archinte.166.22.2446
   Mahé E, 2007, BRIT J DERMATOL, V156, P709, DOI 10.1111/j.1365-2133.2007.07782.x
   MOSTELLER RD, 1987, NEW ENGL J MED, V317, P1098, DOI 10.1056/nejm198710223171717
   Nouri S, 2008, ARCH PEDIATRIE, V15, P229, DOI 10.1016/j.arcped.2008.01.011
   Oza V, 2010, ARCH DERMATOL, V146, P882, DOI 10.1001/archdermatol.2010.176
   Raghunathan T.E., 2002, IVEWARE IMPUTATION V
   Rodd C, 1999, PEDIATR NEPHROL, V13, P542, DOI 10.1007/s004670050654
   Rosen ED, 2006, NATURE, V444, P847, DOI 10.1038/nature05483
   Sasidharan P, 2004, PEDIATR CLIN N AM, V51, P999, DOI 10.1016/j.pcl.2004.03.010
   Segura S, 2008, DERMATOL CLIN, V26, P419, DOI 10.1016/j.det.2008.05.011
   Shankaran S, 2005, NEW ENGL J MED, V353, P1574, DOI 10.1056/NEJMcps050929
   Strohm B, 2011, PEDIATRICS, V128, pE450, DOI 10.1542/peds.2010-3508
   Vasireddy S, 2009, PEDIATR RADIOL, V39, P73, DOI 10.1007/s00247-008-1019-2
   Zhang X, 2008, AM J OBSTET GYNECOL, V198, DOI 10.1016/j.ajog.2007.12.005
   Zifman E, 2010, J PEDIATR ENDOCR MET, V23, P1185, DOI 10.1515/jpem.2010.186
NR 33
TC 7
Z9 8
U1 0
U2 2
PU WILEY-BLACKWELL
PI HOBOKEN
PA 111 RIVER ST, HOBOKEN 07030-5774, NJ USA
SN 0803-5253
EI 1651-2227
J9 ACTA PAEDIATR
JI Acta Paediatr.
PD SEP
PY 2016
VL 105
IS 9
BP E396
EP E405
DI 10.1111/apa.13463
PG 10
WC Pediatrics
WE Science Citation Index Expanded (SCI-EXPANDED)
SC Pediatrics
GA DV2IB
UT WOS:000382742900002
PM 27149074
DA 2024-09-06
ER

PT J
AU Esih, K
   Goricar, K
   Dolzan, V
   Rener-Primec, Z
AF Esih, Katarina
   Goricar, Katja
   Dolzan, Vita
   Rener-Primec, Zvonka
TI The association between antioxidant enzyme polymorphisms and cerebral
   palsy after perinatal hypoxic-ischaemic encephalopathy
SO EUROPEAN JOURNAL OF PAEDIATRIC NEUROLOGY
LA English
DT Article
DE Antioxidant enzymes; Polymorphisms; Cerebral palsy; Hypoxic-ischaemic
   encephalopathy; Children
ID OXIDATIVE STRESS; SUPEROXIDE-DISMUTASE; GENETIC-VARIATION; DEVELOPING
   BRAIN; HUMAN CATALASE; GENOTYPE; DISEASE; EPILEPSY; CHILDREN; HUMANS
AB Background: Hypoxic-ischaemic perinatal brain injury leads to the formation of reactive oxygen species (ROS) and the resultant cell and tissue damage may cause neurological sequelae such as cerebral palsy and/or epilepsy. A decrease in the capacity for defending against ROS may increase the susceptibility to cerebral palsy. The aim of this study was to investigate the impact of common functional polymorphisms in the antioxidant genes SOD2, GPX1 and CAT, associated with a decreased capacity for defending against ROS, in patients with perinatal hypoxic-ischaemic encephalopathy (HIE).
   Methods: 80 patients previously diagnosed with perinatal HIE were included. Genomic DNA was isolated from buccal swabs and genotyped for SOD2 rs4880, GPX1 rs1050450 and CAT rs1001179 using real-time PCR-based methods.
   Results: Among patients with neonatal HIE, carriers of at least one polymorphic CAT rs1001179 T allele were significantly associated with development of cerebral palsy compared to non carriers (univariate logistic regression, p = 0.026; OR = 3.36; 95% CI = 1.16-9.76). This difference remained statistically significant after accounting for prematurity. The investigated SOD2 and GPX1 polymorphisms were not associated with cerebral palsy after perinatal HIE.
   Conclusion: CAT rs1001179 polymorphism could be used to identify children that have a higher susceptibility to cerebral palsy after perinatal HIE. (C) 2016 European Paediatric Neurology Society. Published by Elsevier Ltd. All rights reserved.
C1 [Esih, Katarina; Rener-Primec, Zvonka] Univ Med Ctr Ljubljana, Childrens Hosp, Dept Child Adolescent & Dev Neurol, Bohoriceva 20, Ljubljana 1000, Slovenia.
   [Esih, Katarina; Rener-Primec, Zvonka] Univ Ljubljana, Fac Med, Ljubljana 61000, Slovenia.
   [Goricar, Katja; Dolzan, Vita] Univ Ljubljana, Fac Med, Inst Biochem, Pharmacogenet Lab, Ljubljana 61000, Slovenia.
C3 University Medical Centre Ljubljana; University of Ljubljana; University
   of Ljubljana
RP Rener-Primec, Z (corresponding author), Univ Med Ctr Ljubljana, Childrens Hosp, Dept Child Adolescent & Dev Neurol, Bohoriceva 20, Ljubljana 1000, Slovenia.
EM zvonka.rener@uni-lj.si
FU Ministry of Education, Science, and Sport of the Republic of Slovenia
   [P1-0170, P3-0343]
FX The study was financially supported by the Ministry of Education,
   Science, and Sport of the Republic of Slovenia (Grant Nos P1-0170 and
   P3-0343).
CR Ahn J, 2005, AM J EPIDEMIOL, V162, P943, DOI 10.1093/aje/kwi306
   Ahn JY, 2006, CANCER EPIDEM BIOMAR, V15, P1217, DOI 10.1158/1055-9965.EPI-06-0104
   Babusikova E, 2013, ARCH BRONCONEUMOL, V49, P507, DOI 10.1016/j.arbres.2013.04.002
   Bastaki M, 2006, PHARMACOGENET GENOM, V16, P279, DOI 10.1097/01.fpc.0000199498.08725.9c
   Betteridge DJ, 2000, METABOLISM, V49, P3, DOI 10.1016/S0026-0495(00)80077-3
   Blencowe H, 2012, LANCET, V379, P2162, DOI 10.1016/S0140-6736(12)60820-4
   Deng WB, 2010, NAT REV NEUROL, V6, P328, DOI 10.1038/nrneurol.2010.53
   DUPONT WD, 1990, CONTROL CLIN TRIALS, V11, P116, DOI 10.1016/0197-2456(90)90005-M
   Ferriero DM, 2001, DEV NEUROSCI-BASEL, V23, P198, DOI 10.1159/000046143
   Forsberg L, 2001, ARCH BIOCHEM BIOPHYS, V389, P84, DOI 10.1006/abbi.2001.2295
   Forsberg L, 2001, FREE RADICAL BIO MED, V30, P500, DOI 10.1016/S0891-5849(00)00487-1
   Garfinkle J, 2015, EUR J PAEDIATR NEURO, V19, P423, DOI 10.1016/j.ejpn.2015.03.001
   Goricar K, 2012, RADIOL ONCOL, V46, P46, DOI 10.2478/v10019-012-0001-7
   Goulas A, 2002, NEUROSCI LETT, V330, P210, DOI 10.1016/S0304-3940(02)00780-2
   HAUSER WA, 1995, NEUROSURG CLIN N AM, V6, P419
   Hossain MA, 2005, EPILEPSY BEHAV, V7, P204, DOI 10.1016/j.yebeh.2005.05.015
   Klen J, 2015, PERS MED, V12, P187, DOI [10.2217/PME.14.86, 10.2217/pme.14.86]
   Kodydková J, 2014, FOLIA BIOL-PRAGUE, V60, P153
   Kulak W, 2005, LIFE SCI, V77, P3031, DOI 10.1016/j.lfs.2005.02.031
   Lai MC, 2011, J BIOMED BIOTECHNOL, DOI 10.1155/2011/609813
   Logitharajah P, 2009, PEDIATR RES, V66, P222, DOI 10.1203/PDR.0b013e3181a9ef34
   Nangia S, 1998, Indian J Pediatr, V65, P419, DOI 10.1007/BF02761137
   Pocernich CB, 2012, BBA-MOL BASIS DIS, V1822, P625, DOI 10.1016/j.bbadis.2011.10.003
   SARNAT HB, 1976, ARCH NEUROL-CHICAGO, V33, P696, DOI 10.1001/archneur.1976.00500100030012
   Sutton A, 2005, PHARMACOGENET GENOM, V15, P311, DOI 10.1097/01213011-200505000-00006
   Takata Y, 2012, J NUTR, V142, P419, DOI 10.3945/jn.111.151845
   Vento M, 2003, J PEDIATR-US, V142, P240, DOI 10.1067/mpd.2003.91
   Yang JH, 2015, INT J CLIN EXP PATHO, V8, P2852
NR 28
TC 15
Z9 15
U1 0
U2 7
PU ELSEVIER SCI LTD
PI OXFORD
PA THE BOULEVARD, LANGFORD LANE, KIDLINGTON, OXFORD OX5 1GB, OXON, ENGLAND
SN 1090-3798
EI 1532-2130
J9 EUR J PAEDIATR NEURO
JI Eur. J. Paediatr. Neurol.
PD SEP
PY 2016
VL 20
IS 5
BP 704
EP 708
DI 10.1016/j.ejpn.2016.05.018
PG 5
WC Clinical Neurology; Pediatrics
WE Science Citation Index Expanded (SCI-EXPANDED)
SC Neurosciences & Neurology; Pediatrics
GA DU6SS
UT WOS:000382345500004
PM 27302388
DA 2024-09-06
ER

PT J
AU Glass, HC
   Rowitch, DH
AF Glass, Hannah C.
   Rowitch, David H.
TI The Role of the Neurointensive Care Nursery for Neonatal Encephalopathy
SO CLINICS IN PERINATOLOGY
LA English
DT Article
DE Neurocritical care; Infant; Critical care; Therapeutic hypothermia;
   Neonatal seizures; Cerebral palsy; Neonatal encephalopathy;
   Hypoxic-ischemic encephalopathy
ID HYPOXIC-ISCHEMIC ENCEPHALOPATHY; CEREBRAL-PALSY; THERAPEUTIC
   HYPOTHERMIA; NEUROCRITICAL CARE; BRAIN-INJURY; OUTCOMES; HYPOGLYCEMIA;
   CHILDREN; ERYTHROPOIETIN; DIAGNOSIS
AB Neonatal encephalopathy due to intrapartum events is estimated at 1 to 2 per 1000 live births in high-income countries. Outcomes have improved over the past decade due to implementation of therapeutic hypothermia, the only clinically available neuroprotective strategy for hypoxicischemic encephalopathy. Neonatal encephalopathy is the most common condition treated within a neonatal neurocritical care unit. Neonates with encephalopathy benefit from a neurocritical care approach due to prevention of secondary brain injury through attention to basic physiology, earlier recognition and treatment of neurologic complications, consistent management using guidelines and protocols, and use of optimized teams at dedicated referral centers.
C1 [Glass, Hannah C.] Univ Calif San Francisco, Benioff Childrens Hosp, Dept Neurol, 675 Nelson Rising Lane,Room 494,Box 0663, San Francisco, CA 94158 USA.
   [Glass, Hannah C.] Univ Calif San Francisco, Benioff Childrens Hosp, Dept Pediat, San Francisco, CA 94158 USA.
   [Glass, Hannah C.] Univ Calif San Francisco, Dept Epidemiol & Biostat, San Francisco, CA 94158 USA.
   [Rowitch, David H.] Univ Cambridge, Dept Paediat, Cambridge, England.
   [Rowitch, David H.] Univ Calif San Francisco, Dept Pediat & Neurol Surg, San Francisco, CA 94158 USA.
C3 University of California System; University of California San Francisco;
   University of California System; University of California San Francisco;
   University of California System; University of California San Francisco;
   University of Cambridge; University of California System; University of
   California San Francisco
RP Glass, HC (corresponding author), Univ Calif San Francisco, Dept Neurol, 675 Nelson Rising Lane,Room 494,Box 0663, San Francisco, CA 94158 USA.
EM Hannah.Glass@ucsf.edu
OI Rowitch, David/0000-0002-0079-0060
FU NINDS [K23NS066137]; Neonatal Brain Research Institute
FX The authors have no financial conflicts of interest to disclose. H.C.
   Glass is supported by the NINDS K23NS066137 and the Neonatal Brain
   Research Institute.
CR Akula VP, 2015, J PEDIATR-US, V166, P856, DOI 10.1016/j.jpeds.2014.12.061
   [Anonymous], 2015, LANCET NEUROL
   [Anonymous], 2014, CEREBRAL PALSY INFAN
   Azzopardi D, 2014, NEW ENGL J MED, V371, P140, DOI 10.1056/NEJMoa1315788
   Azzopardi DV, 2009, NEW ENGL J MED, V361, P1349, DOI 10.1056/NEJMoa0900854
   Bonifacio SL, 2015, SEMIN FETAL NEONAT M, V20, P122, DOI 10.1016/j.siny.2014.12.011
   California Perinatal Quality Care Collaborative, 2015, EARL SCREEN ID CAND
   Cotten CM, 2014, J PEDIATR-US, V164, P973, DOI 10.1016/j.jpeds.2013.11.036
   Damiano DL, 2006, PHYS THER, V86, P1534, DOI 10.2522/ptj.20050397
   Egawa S, 2016, J CRIT CARE, V32, P52, DOI 10.1016/j.jcrc.2015.11.008
   Felix JF, 2000, DEV MED CHILD NEUROL, V42, P803
   Filan PM, 2006, J PEDIATR-US, V148, P552, DOI 10.1016/j.jpeds.2005.11.015
   Glass HC, 2014, SEMIN PEDIATR NEUROL, V21, P241, DOI 10.1016/j.spen.2014.10.003
   Glass HC, 2014, NEUROLOGY, V82, P1239, DOI 10.1212/WNL.0000000000000282
   Glass HC, 2013, J CHILD NEUROL, V28, P1342, DOI 10.1177/0883073813488663
   Glass HC, 2011, CURR TREAT OPTION NE, V13, P574, DOI 10.1007/s11940-011-0144-7
   Glass HC, 2010, NEUROCRIT CARE, V12, P421, DOI 10.1007/s12028-009-9324-7
   Gunn A J, 2006, NeuroRx, V3, P154, DOI 10.1016/j.nurx.2006.01.007
   Jacobs SE, 2013, COCHRANE DB SYST REV, DOI 10.1002/14651858.CD003311.pub3
   Josephson SA, 2010, J NEUROSURG, V112, P626, DOI 10.3171/2009.8.JNS09441
   Kasdorf E, 2013, SEMIN FETAL NEONAT M, V18, P379, DOI 10.1016/j.siny.2013.08.004
   Kolb B, 2014, FRONT HUM NEUROSCI, V8, DOI 10.3389/fnhum.2014.00377
   Lee ACC, 2013, PEDIATR RES, V74, P50, DOI 10.1038/pr.2013.206
   Low E, 2012, ARCH DIS CHILD-FETAL, V97, pF267, DOI 10.1136/archdischild-2011-300716
   Morgan C, 2013, PEDIATRICS, V132, pE735, DOI 10.1542/peds.2012-3985
   Mrelashvili A, 2015, J CHILD NEUROL, V30, P1453, DOI 10.1177/0883073815569307
   Mulkey SB, 2014, J CHILD NEUROL, V29, P31, DOI 10.1177/0883073812469051
   Nash KB, 2011, NEUROLOGY, V76, P556, DOI 10.1212/WNL.0b013e31820af91a
   Novak I, 2014, J CHILD NEUROL, V29, P1141, DOI 10.1177/0883073814535503
   Novak I, 2013, DEV MED CHILD NEUROL, V55, P885, DOI 10.1111/dmcn.12246
   Papile LA, 2014, PEDIATRICS, V133, P1146, DOI 10.1542/peds.2014-0899
   Rincon F, 2007, CURR OPIN CRIT CARE, V13, P115, DOI 10.1097/MCC.0b013e32808255c6
   Rogers EE, 2014, PEDIATR NEUROL, V51, P657, DOI 10.1016/j.pediatrneurol.2014.08.010
   Rutherford M, 2010, LANCET NEUROL, V9, P39, DOI 10.1016/S1474-4422(09)70295-9
   Shankaran S, 2014, CLIN PERINATOL, V41, P149, DOI 10.1016/j.clp.2013.10.008
   Tagin MA, 2012, ARCH PEDIAT ADOL MED, V166, P558, DOI 10.1001/archpediatrics.2011.1772
   Tam EWY, 2012, J PEDIATR-US, V161, P88, DOI 10.1016/j.jpeds.2011.12.047
   Thoresen M, 2013, NEONATOLOGY, V104, P228, DOI 10.1159/000353948
   Thoresen M, 2010, PEDIATRICS, V126, pE131, DOI 10.1542/peds.2009-2938
   Wong DST, 2013, AM J NEURORADIOL, V34, P1456, DOI 10.3174/ajnr.A3423
   Wu YW, 2012, PEDIATRICS, V130, P683, DOI 10.1542/peds.2012-0498
   Wusthoff CJ, 2011, J CHILD NEUROL, V26, P724, DOI 10.1177/0883073810390036
   Wyatt JS, 2007, PEDIATRICS, V119, P912, DOI 10.1542/peds.2006-2839
NR 43
TC 10
Z9 11
U1 1
U2 3
PU W B SAUNDERS CO-ELSEVIER INC
PI PHILADELPHIA
PA 1600 JOHN F KENNEDY BOULEVARD, STE 1800, PHILADELPHIA, PA 19103-2899 USA
SN 0095-5108
EI 1557-9840
J9 CLIN PERINATOL
JI Clin. Perinatol.
PD SEP
PY 2016
VL 43
IS 3
BP 547
EP +
DI 10.1016/j.clp.2016.04.011
PG 12
WC Obstetrics & Gynecology; Pediatrics
WE Science Citation Index Expanded (SCI-EXPANDED)
SC Obstetrics & Gynecology; Pediatrics
GA DV8UZ
UT WOS:000383213500013
PM 27524453
OA Green Accepted, Green Published
DA 2024-09-06
ER

PT J
AU Herrera, CA
   Silver, RM
AF Herrera, Christina A.
   Silver, Robert M.
TI Perinatal Asphyxia from the Obstetric Standpoint Diagnosis and
   Interventions
SO CLINICS IN PERINATOLOGY
LA English
DT Article
DE Perinatal asphyxia; Cerebral palsy; Neonatal encephalopathy; Hypoxic
   ischemic encephalopathy; Birth asphyxia
ID NATIONAL-INSTITUTE; PLACENTA-PREVIA; CEREBRAL-PALSY; CHILD-HEALTH;
   RISK-FACTORS; FETAL; BIRTH; ENCEPHALOPATHY; MANAGEMENT; INFANTS
AB Perinatal asphyxia is a general term referring to neonatal encephalopathy related to events during birth. Asphyxia refers to a deprivation of oxygen for a duration sufficient to cause neurologic injury. Most cases of perinatal asphyxia are not necessarily caused by intrapartum events but rather associated with underlying chronic maternal or fetal conditions. Of intrapartum causes, obstetric emergencies are the most common and are not always preventable. Screening high-risk pregnancies with ultrasound, Doppler velocimetry, and antenatal testing can aid in identifying fetuses at risk. Interventions such as intrauterine resuscitation or operative delivery may decrease the risk of severe hypoxia from intrauterine insults and improve long-term neurologic outcomes.
C1 [Herrera, Christina A.; Silver, Robert M.] Univ Utah, Dept Obstet & Gynecol, Salt Lake City, UT 84132 USA.
   [Herrera, Christina A.; Silver, Robert M.] Intermt Healthcare, Dept Maternal Fetal Med, 121 Cottonwood St, Murray, UT 84157 USA.
C3 Utah System of Higher Education; University of Utah; Intermountain
   Healthcare; Intermountain Medical Center
RP Herrera, CA (corresponding author), Univ Utah, Dept Obstet & Gynecol, Div Maternal Fetal Med, 30 North Med Dr,Room 28200, Salt Lake City, UT 84132 USA.
EM Christina.Herrera@hsc.utah.edu
CR Alfirevic Z, 2013, COCHRANE DB SYST REV, DOI 10.1002/14651858.CD006066.pub2
   ALMSTROM H, 1992, LANCET, V340, P936, DOI 10.1016/0140-6736(92)92818-Z
   American College of Obstetricians and Gynecologists, 2010, Obstet Gynecol, V116, P1232, DOI 10.1097/AOG.0b013e3182004fa9
   Ananth CV, 2015, PLOS ONE, V10, DOI 10.1371/journal.pone.0125246
   [Anonymous], 2014, Obstet Gynecol, V123, P896, DOI 10.1097/01.AOG.0000445580.65983.d2
   [Anonymous], 2014, Obstet Gynecol, V124, P182, DOI 10.1097/01.AOG.0000451759.90082.7b
   [Anonymous], 2011, Obstet Gynecol, V117, P425, DOI 10.1097/AOG.0b013e31820eee20
   Badawi N, 1998, BMJ-BRIT MED J, V317, P1549, DOI 10.1136/bmj.317.7172.1549
   Belfort MA, 2015, NEW ENGL J MED, V373, P632, DOI 10.1056/NEJMoa1500600
   Blair EM, 2015, AM J OBSTET GYNECOL, V212, DOI 10.1016/j.ajog.2014.10.1103
   Blume HK, 2008, DEV MED CHILD NEUROL, V50, P19, DOI 10.1111/j.1469-8749.2007.02007.x
   BOEHM FH, 1986, OBSTET GYNECOL, V67, P566
   Cahill AG, 2012, AM J OBSTET GYNECOL, V207, pe1, DOI DOI 10.1016/J.AJ0G.2012.06.046
   Cahill AG, 2015, CLIN OBSTET GYNECOL, V58, P263, DOI 10.1097/GRF.0000000000000109
   Cahill AG, 2009, OBSTET GYNECOL, V114, P124, DOI [10.1097/AOG.0b013e3181a99def, 10.1097/AOG.0b013e3181aef106]
   Committee on Obstetric Practice ACOG, 2006, Obstet Gynecol, V107, P1209
   Elimian A, 1997, OBSTET GYNECOL, V89, P373, DOI 10.1016/S0029-7844(96)00525-X
   FRETTS RC, 1995, NEW ENGL J MED, V333, P953, DOI 10.1056/NEJM199510123331501
   Furuta K, 2014, EARLY HUM DEV, V90, P455, DOI 10.1016/j.earlhumdev.2014.06.002
   Graham EM, 2014, OBSTET GYNECOL, V124, P507, DOI 10.1097/AOG.0000000000000424
   Grether JK, 1997, JAMA-J AM MED ASSOC, V278, P207, DOI 10.1001/jama.278.3.207
   Grimes DA, 2010, OBSTET GYNECOL, V116, P1397, DOI 10.1097/AOG.0b013e3181fae39f
   Haddow JE, 1999, NEW ENGL J MED, V341, P549, DOI 10.1056/NEJM199908193410801
   Hamel MS, 2015, AM J OBSTET GYNECOL, V212, P461, DOI 10.1016/j.ajog.2015.01.057
   Hamel MS, 2014, AM J OBSTET GYNECOL, V211, P124, DOI 10.1016/j.ajog.2014.01.004
   Hofmeyr GJ, 2012, COCHRANE DB SYST REV, DOI 10.1002/14651858.CD009148.pub2
   KARSDORP VHM, 1994, LANCET, V344, P1664, DOI 10.1016/S0140-6736(94)90457-X
   Kieser KE, 2002, OBSTET GYNECOL, V100, P749, DOI 10.1016/S0029-7844(02)02161-0
   Knutzen L, 2015, AM J OBSTET GYNECOL, V213, DOI 10.1016/j.ajog.2015.03.051
   KRIPLANI A, 1994, EUR J OBSTET GYN R B, V54, P159, DOI 10.1016/0028-2243(94)90276-3
   Mangesi L, 2007, COCHRANE DB SYST REV, DOI 10.1002/14651858.CD004909.pub2
   Landon M B, 1985, Diabetes, V34 Suppl 2, P50
   LEUNG AS, 1993, OBSTET GYNECOL, V81, P349
   Leung WC, 2003, BJOG-INT J OBSTET GY, V110, P319, DOI 10.1046/j.1471-0528.2003.02348.x
   MacKenzie IZ, 2007, OBSTET GYNECOL, V110, P1059, DOI 10.1097/01.AOG.0000287615.35425.5c
   Macones GA, 2008, JOGNN-J OBST GYN NEO, V37, P510, DOI 10.1111/j.1552-6909.2008.00284.x
   Nelson DB, 2014, AM J OBSTET GYNECOL, V211, DOI 10.1016/j.ajog.2014.02.013
   NELSON KB, 1984, JAMA-J AM MED ASSOC, V251, P1843, DOI 10.1001/jama.251.14.1843
   Peaceman AM, 2015, OBSTET GYNECOL, V126, pE56, DOI 10.1097/AOG.0000000000001147
   Persson M, 2014, PLOS MED, V11, DOI 10.1371/journal.pmed.1001648
   Pinar H, 2014, OBSTET GYNECOL, V123, P325, DOI 10.1097/AOG.0000000000000100
   Rouse DJ, 2009, AM J OBSTET GYNECOL, V201, DOI 10.1016/j.ajog.2009.08.003
   Savasan ZA, 2014, SEMIN PERINATOL, V38, P167, DOI 10.1053/j.semperi.2014.03.008
   Signore C, 2009, OBSTET GYNECOL, V113, P687, DOI 10.1097/AOG.0b013e318197bd8a
   Silver RM, 2015, OBSTET GYNECOL, V126, P654, DOI 10.1097/AOG.0000000000001005
   Snowden JM, 2015, NEW ENGL J MED, V373, P2642, DOI 10.1056/NEJMsa1501738
   Tita ATN, 2010, CLIN PERINATOL, V37, P339, DOI 10.1016/j.clp.2010.02.003
   Tuuli MG, 2014, OBSTET GYNECOL, V124, P756, DOI 10.1097/AOG.0000000000000466
   Veerbeek JHW, 2014, PLACENTA, V35, P696, DOI 10.1016/j.placenta.2014.06.375
   Wayock CP, 2014, AM J OBSTET GYNECOL, V211, DOI 10.1016/j.ajog.2014.03.033
   Weiner E, 2014, AM J OBSTET GYNECOL, V210, DOI 10.1016/j.ajog.2014.01.007
   Williamson C, 2011, DIGEST DIS, V29, P58, DOI 10.1159/000324130
   Wright JD, 2013, OBSTET GYNECOL, V121, P1217, DOI [10.1097/AOG.0b013e31828ec686, 10.1097/01.AOG.0000429658.85846.f9]
NR 53
TC 24
Z9 25
U1 0
U2 16
PU W B SAUNDERS CO-ELSEVIER INC
PI PHILADELPHIA
PA 1600 JOHN F KENNEDY BOULEVARD, STE 1800, PHILADELPHIA, PA 19103-2899 USA
SN 0095-5108
EI 1557-9840
J9 CLIN PERINATOL
JI Clin. Perinatol.
PD SEP
PY 2016
VL 43
IS 3
BP 423
EP +
DI 10.1016/j.clp.2016.04.003
PG 18
WC Obstetrics & Gynecology; Pediatrics
WE Science Citation Index Expanded (SCI-EXPANDED)
SC Obstetrics & Gynecology; Pediatrics
GA DV8UZ
UT WOS:000383213500005
PM 27524445
DA 2024-09-06
ER

PT J
AU Krishnan, P
   Shroff, M
AF Krishnan, Pradeep
   Shroff, Manohar
TI Neuroimaging in Neonatal Hypoxic Ischemic Encephalopathy
SO INDIAN JOURNAL OF PEDIATRICS
LA English
DT Review
DE Neonatal encephalopathy; HIE; Hypoxic ischemic insult; MRI brain
ID PERINATAL BRAIN-INJURY; PRETERM INFANTS; IMAGING FINDINGS; LESIONS;
   BIRTH; HYPOTHERMIA; PREVALENCE; ASPHYXIA; PATTERNS; NEWBORN
AB Magnetic resonance (MR) imaging is emerging as one of the most important tools in identifying the etiology of neonatal encephalopathy as well as in predicting long-term outcomes. This makes it imperative to have a broader understanding of normal myelination of the neonatal brain on MR imaging and to be familiar with the spectrum of imaging features in ischemic and non-ischemic neonatal encephalopathy. Hypoxic ischemic injury (HIE) is one of the most common causes of neonatal encephalopathy and imaging appearances are influenced by factors such as the stage of maturation of the neonatal brain and severity as well as duration of ischemic insult. Other common causes of neonatal encephalopathy include infectious diseases, congenital disorders and inborn errors of metabolism.
C1 [Krishnan, Pradeep; Shroff, Manohar] Hosp Sick Children, Dept Pediat Neuroimaging, Toronto, ON, Canada.
C3 University of Toronto; Hospital for Sick Children (SickKids)
RP Krishnan, P (corresponding author), Hosp Sick Children, Dept Pediat Neuroimaging, Toronto, ON, Canada.
EM pradeep.krishnan@sickkids.ca
RI Shroff, Manohar/AAM-2418-2020
CR Azzopardi D, 2010, SEMIN FETAL NEONAT M, V15, P261, DOI 10.1016/j.siny.2010.03.001
   Barkovich AJ, 2006, AM J NEURORADIOL, V27, P533
   BARKOVICH AJ, 1995, AM J NEURORADIOL, V16, P427
   Barkovich AJ, 1998, AM J NEURORADIOL, V19, P143
   Barkovich AJ, 2005, PEDIAT NEUROIMAGING, P57
   Blaser S, 2004, NEUROIMAG CLIN N AM, V14, P307, DOI 10.1016/j.nic.2004.03.013
   Chao CP, 2006, RADIOGRAPHICS, V26, pS159, DOI 10.1148/rg.26si065504
   Cowan F, 2003, LANCET, V361, P736, DOI 10.1016/S0140-6736(03)12658-X
   D'Alton ME., 2014, Pediatrics, V133, pe1482, DOI 10.1542/peds.2014-0724
   de Vries LS, 2010, NEURORADIOLOGY, V52, P555, DOI 10.1007/s00234-010-0674-9
   Dyet LE, 2006, PEDIATRICS, V118, P536, DOI 10.1542/peds.2005-1866
   Ferriero DM, 2004, NEW ENGL J MED, V351, P1985, DOI 10.1056/NEJMra041996
   Garel C, 2001, AM J NEURORADIOL, V22, P184
   Huang BY, 2008, RADIOGRAPHICS, V28, P417, DOI 10.1148/rg.282075066
   Inder TE, 2004, J PEDIATR-US, V145, P835, DOI 10.1016/j.jpeds.2004.07.034
   Katyucia R, 2011, NEUROIMAG CLIN N AM, V21, P127
   Kirton A, 2008, ANN NEUROL, V63, P436, DOI 10.1002/ana.21334
   Limperopoulos C, 2007, PEDIATRICS, V120, P584, DOI 10.1542/peds.2007-1041
   Logitharajah P, 2009, PEDIATR RES, V66, P222, DOI 10.1203/PDR.0b013e3181a9ef34
   O'Shea TM, 2002, MENT RETARD DEV D R, V8, P135, DOI 10.1002/mrdd.10032
   Pierrat V, 2005, ARCH DIS CHILD-FETAL, V90, P257, DOI 10.1136/adc.2003.047985
   Rutherford M, 2004, PEDIATRICS, V114, P1004, DOI 10.1542/peds.2004-0222
   Rutherford MA, 1998, PEDIATRICS, V102, P323, DOI 10.1542/peds.102.2.323
   Rutherford M, 2006, PEDIATR RADIOL, V36, P582, DOI 10.1007/s00247-006-0164-8
   Rutherford M, 2010, EARLY HUM DEV, V86, P351, DOI 10.1016/j.earlhumdev.2010.05.014
   Rutherford M, 2010, LANCET NEUROL, V9, P39, DOI 10.1016/S1474-4422(09)70295-9
   Shankaran S, 2005, NEW ENGL J MED, V353, P1574, DOI 10.1056/NEJMcps050929
   Sharma R, 2007, J PEDIATR SURG, V42, P454, DOI 10.1016/j.jpedsurg.2006.10.038
   Shroff MM, 2010, RADIOGRAPHICS, V30, P763, DOI 10.1148/rg.303095126
   Wong DST, 2013, AM J NEURORADIOL, V34, P1456, DOI 10.3174/ajnr.A3423
NR 30
TC 16
Z9 17
U1 4
U2 30
PU SPRINGER INDIA
PI NEW DELHI
PA 7TH FLOOR, VIJAYA BUILDING, 17, BARAKHAMBA ROAD, NEW DELHI, 110 001,
   INDIA
SN 0019-5456
EI 0973-7693
J9 INDIAN J PEDIATR
JI Indian J. Pediatr.
PD SEP
PY 2016
VL 83
IS 9
BP 995
EP 1002
DI 10.1007/s12098-016-2042-1
PG 8
WC Pediatrics
WE Science Citation Index Expanded (SCI-EXPANDED)
SC Pediatrics
GA DY0VE
UT WOS:000384813500009
PM 26909496
DA 2024-09-06
ER

PT J
AU Laptook, AR
AF Laptook, Abbot R.
TI Birth Asphyxia and Hypoxic-Ischemic Brain Injury in the Preterm Infant
SO CLINICS IN PERINATOLOGY
LA English
DT Article
DE Hypbxia-ischemia; Asphyxia; Preterm infants; Therapeutic hypothermia;
   Neuroprotection
ID CEREBRAL-BLOOD-FLOW; AMPLITUDE-INTEGRATED ELECTROENCEPHALOGRAM;
   WHOLE-BODY HYPOTHERMIA; NEONATAL ENCEPHALOPATHY; PREMATURE-INFANTS;
   PERINATAL ASPHYXIA; MATTER INJURY; WHITE-MATTER; PERIVENTRICULAR
   LEUKOMALACIA; NEURODEVELOPMENTAL OUTCOMES
AB Birth asphyxia, also termed perinatal hypoxia-ischemia, is a modifiable condition as evidenced by improved outcomes of infants >= 36 weeks' gestation provided hypothermia treatment in randomized trials. Preterm animal models of asphyxia in utero demonstrate that hypothermia can provide short-term neuroprotection for the developing brain, supporting the interest in extending therapeutic hypothermia to preterm infants. This review focuses on the challenge of identifying preterm infants with perinatal asphyxia, the neuropathology of hypoxic-ischemic brain injury across extreme, moderate, and late preterm infants, and patterns of brain injury, use of therapeutic hypothermia, and approach to patient selection for neuroprotective treatments among preterm infants.
C1 [Laptook, Abbot R.] Women & Infants Hosp Rhode Isl, Dept Pediat, 101 Dudley St, Providence, RI 02905 USA.
C3 Women & Infants Hospital Rhode Island
RP Laptook, AR (corresponding author), Women & Infants Hosp Rhode Isl, Dept Pediat, 101 Dudley St, Providence, RI 02905 USA.
EM alaptook@wihri.org
CR al Naqeeb N, 1999, PEDIATRICS, V103, P1263, DOI 10.1542/peds.103.6.1263
[truncated: 2,418,916 more chars]
