# Supplementary material for: A bibliometric study on clinical research in neonatal encephalopathy
Source: Front Pediatr. 2024 Nov 1;12:1403671. doi: 10.3389/fped.2024.1403671 (PMC11563830; doi:10.3389/fped.2024.1403671)
Supplement: Supplementary file 1 [file Datasheet1.zip › Data Sheet 1_v1/savedrecs .xls]

## Sheet: savedrecs
Article Title
Expiratory braking defines the breathing patterns of asphyxiated neonates during therapeutic hypothermia
Association between decreased cord blood inter-alpha inhibitor levels and neonatal encephalopathy at birth
Early and extended erythropoietin monotherapy after hypoxic ischaemic encephalopathy: a multicentre double-blind pilot randomised controlled trial
Quality improvement and outcomes for neonates with hypoxic-ischemic encephalopathy: obstetrics and neonatal perspectives
Therapeutic Hypothermia for Neonatal Hypoxic-Ischemic Encephalopathy: Reducing Variability in Practice through a Collaborative Telemedicine Initiative
Growth trajectories and need for oral feeding support among infants with neonatal encephalopathy treated with therapeutic hypothermia
Ultrasound Diagnosis and Near-Infrared Spectroscopy in the Study of Encephalopathy in Neonates Born under Asphyxia: Narrative Review
Regional variability in therapeutic hypothermia eligibility criteria for neonatal hypoxic-ischemic encephalopathy
The predictive value of MRI scores for neurodevelopmental outcome in infants with neonatal encephalopathy
General movement assessment efficacy for assessment of nervous system integrity in children after hypoxic-ischemic encephalopathy in middle income countries
Risk factors for infection and outcomes in infants with neonatal encephalopathy: a cohort study
Neuroimaging to guide neuroprognostication in the neonatal intensive care unit
Hypoxic-ischaemic encephalopathy code: a systematic review for resource-limited settings
Parent Experience of Hypoxic-Ischemic Encephalopathy and Hypothermia: A Call for Trauma Informed Care
Incidence of encephalopathy and comorbidity in infants with perinatal asphyxia: a comparative prospective cohort study
Association between Portal Vein Thrombosis after Umbilical Vein Catheterization and Neonatal Asphyxia
Genetic and Congenital Anomalies in Infants With Hypoxic-Ischemic Encephalopathy
Racial and Ethnic Inequities in Therapeutic Hypothermia and Neonatal Hypoxic -Ischemic Encephalopathy: A Retrospective Cohort Study
Correlation analysis between the amniotic fluid contamination and clinical grading of neonatal hypoxic-ischemic encephalopathy and biomarkers of brain damage
Neonatal magnesium sulphate for neuroprotection: A systematic review and meta-analysis
Hearing impairment after asphyxia and neonatal encephalopathy: a Norwegian population-based study
Standardizing neonatal hypoxic ischemic encephalopathy evaluation and documentation practices
Effect of gestational age on cerebral lesions in neonatal encephalopathy
Temporal evolution of electrographic seizures in newborn infants with hypoxic-ischaemic encephalopathy requiring therapeutic hypothermia: a secondary analysis of the ANSeR studies
Single-center Experience with Therapeutic Hypothermia for Hypoxic-Ischemic Encephalopathy in Infants with <36 Weeks' Gestation
Factors affecting early childhood growth in hypoxic-ischemic encephalopathy treated with hypothermia
Neuro-Specific and Immuno-Inflammatory Biomarkers in Umbilical Cord Blood in Neonatal Hypoxic-Ischemic Encephalopathy
NRBC concentrations over time in neonates with moderate to severe neonatal encephalopathy with and without sentinel events
pCO2 values in asphyxiated infants under therapeutic hypothermia after tailored respiratory management: a retrospective cohort study
Therapeutic hypothermia for preterm infants 34-35 weeks gestational age with neonatal encephalopathy
Biochemical profiles and organ dysfunction in neonates with hypoxic-ischemic encephalopathy post-hoc analysis of the THIN trial
Feasibility and Safety of Sildenafil to Repair Brain Injury Secondary to Birth Asphyxia (SANE-01): A Randomized, Double-blind, Placebo-controlled Phase Ib Clinical Trial
Evaluating the Safety and Efficacy of Erythropoietin Therapy for Neonatal Hypoxic-Ischemic Encephalopathy: A Systematic Review and Meta-Analysis
The Association of Therapeutic Hypothermia With Seizure Burden in Neonates With Hypoxic-Ischemic Encephalopathy
Neonatal Hypoxic-Ischemic Encephalopathy Spectrum: Severity-Stratified Analysis of Neuroimaging Modalities and Association with Neurodevelopmental Outcomes
COHESION: a core outcome set for the treatment of neonatal encephalopathy
Characteristics of neonatal hypoxic-ischemic encephalopathy at high altitude and early results of therapeutic hypothermia
Evolution of the Sarnat exam and association with 2-year outcomes in infants with moderate or severe hypoxic-ischaemic encephalopathy: a secondary analysis of the HEAL Trial
Neonatal hypoxic-ischemic encephalopathy after acute carbon monoxide intoxication during pregnancy. A case report and brief review of the literature
Progress in the treatment of neonatal hypoxic-ischemic encephalopathy with umbilical cord blood mononuclear cells
Seizures after initiation of rewarming in cooled infants with hypoxic ischaemic encephalopathy
Safety and efficacy of therapeutic hypothermia in neonates with mild hypoxic-ischemic encephalopathy
Perinatal Hypoxic-Ischemic Encephalopathy: Incidence Over Time Within a Modern US Birth Cohort
Effects of Neonatal Hypoxic-Ischemic Injury on Brain Sterol Synthesis and Metabolism
Impact of persistent pulmonary hypertension and oxygenation on brain injury in neonates with neonatal encephalopathy treated with therapeutic hypothermia
Long-term motor development after hypothermia-treated hypoxic-ischaemic encephalopathy
Hypoxic Ischemic Encephalopathy with Cervical Spinal Cord Injury: A Diagnostic Dilemma
The Placenta and Neonatal Encephalopathy with a Focus on Hypoxic-Ischemic Encephalopathy
A narrative review on treatment strategies for neonatal hypoxic ischemic encephalopathy
Short-term neurological injury in newborns infants with overcooling in passive hypothermia and transferred to reference hospital in Colombia
Left Ventricular Function and Dimensions Are Altered Early in Infants Developing Brain Injury in the Setting of Neonatal Encephalopathy
Safety of High Dose Erythropoietin Used with Therapeutic Hypothermia as Treatment for Newborn Hypoxic-Ischemic Encephalopathy: Secondary Analysis of the HEAL Randomized Controlled Trial
Additional Value of 3-Month Cranial Magnetic Resonance Imaging in Infants with Neonatal Encephalopathy following Perinatal Asphyxia
Cerebral Glucose Concentration in Neonatal Hypoxic-Ischemic Encephalopathy during Therapeutic Hypothermia
Melatonin Alters Innate Immune Function in Infants with Neonatal Encephalopathy
Increased newborn NICU admission for evaluation of hypoxic-ischemic encephalopathy during COVID-19 pandemic in a public hospital
Subcortical brain volumes in neonatal hypoxic-ischemic encephalopathy
Glycemia and Neonatal Encephalopathy: Outcomes in the LyTONEPAL (Long-Term Outcome of Neonatal Hypoxic EncePhALopathy in the Era of Neuroprotective Treatment With Hypothermia) Cohort
Hypoglycaemia and hyperglycaemia in neonatal encephalopathy: a systematic review and meta-analysis
Reduced Hippocampal Volumes in Children with History of Hypoxic Ischemic Encephalopathy after Therapeutic Hypothermia
Comparison of Different Adjuvant Therapies for Hypothermia in Neonates with Hypoxic-Ischemic Encephalopathy: A Systematic Review and Network Meta-Analysis
Stem cells for neonatal brain injury-Lessons from the bench
Therapeutic hypothermia can cause non-infective C-reactive protein elevating
Biomarkers of hypoxic-ischemic encephalopathy: a systematic review
Echocardiographic and ultrasound evaluation of haemodynamic parameters in hypoxic neonates treated with hypothermia: Study protocol
Exposure to Maternal Diabetes during Pregnancy Is Associated with Aggravated Short- Term Neonatal and Neurological Outcomes following Perinatal Hypoxic-Ischemic Encephalopathy
Adrenal congestion in perinatal hypoxia: Sonographic assessment and relationship with hypoxic ischemic encephalopathy
Differences between early and late MRI in infants with neonatal encephalopathy following therapeutic hypothermia
Evaluation of heterogeneity in effect of therapeutic hypothermia by sex among infants with neonatal encephalopathy
Clinical practice guidelines for neonatal hypoxic-ischemic encephalopathy: A systematic review using the appraisal of guidelines for research and evaluation (AGREE) II instrument
Brain Injury in Infants Evaluated for, But Not Treated with, Therapeutic Hypothermia
Adequacy of sedation analgesia to support the comfort of neonates undergoing therapeutic hypothermia and its impact on short-term neonatal outcomes
Characteristics of Children With Cerebral Palsy in the Post-Therapeutic Hypothermia Era
Predictive Value of MRI in Hypoxic-Ischemic Encephalopathy Treated with Therapeutic Hypothermia
Hypoxic-Ischemic Encephalopathy Changing Outcomes Across the Spectrum
How well does neonatal neuroimaging correlate with neurodevelopmental outcomes in infants with hypoxic-ischemic encephalopathy?
Hypothermia for neonatal hypoxic-ischemic encephalopathy: Retrospective descriptive study of features associated with poor outcome
Short-term outcome of perinatal hypoxic-ischaemic encephalopathy at Chiang Mai University Hospital, Thailand: a 15-year retrospective study
Identifying Genetic Susceptibility in Neonates With Hypoxic-Ischemic Encephalopathy: A Retrospective Case Series
Variations in care of neonates during therapeutic hypothermia: call for care practice bundle implementation
The effect of erythropoietin on neonatal hypoxic-ischemic encephalopathy: An updated meta-analysis of randomized control trials
The role of early functional neuroimaging in predicting neurodevelopmental outcomes in neonatal encephalopathy
Cooling strategies during neonatal transport for hypoxic-ischaemic encephalopathy
Therapeutic hypothermia is associated with changes in prognostic value of general movements
Continuous glucose monitoring during therapeutic hypothermia for hypoxic ischaemic encephalopathy: a feasibility study
Plasma Biomarkers of Evolving Encephalopathy and Brain Injury in Neonates with Hypoxic-Ischemic Encephalopathy
Interventions for the Management of Pain and Sedation in Newborns Undergoing Therapeutic Hypothermia for Hypoxic-Ischemic Encephalopathy: A Systematic Review
Maternal and neonatal exposure to risk factors for neonates with moderate or severe hypoxic ischemic encephalopathy: a cross-sectional study
High incidence of poor in-hospital outcomes of term newborns with hypoxic-ischaemic encephalopathy admitted at a regional referral hospital in Dodoma, Tanzania
Application of amide proton transfer imaging for the diagnosis of neonatal hypoxic-ischemic encephalopathy
Mammillary body abnormalities and cognitive outcomes in children cooled for neonatal encephalopathy
Risk factors for unfavorable outcome at discharge of newborns with hypoxic-ischemic encephalopathy in the era of hypothermia
Healthcare organizational factors associated with delayed therapeutic hypothermia in neonatal hypoxic-ischemic encephalopathy: the LyTONEPAL cohort
Mild'' Hypoxic-Ischaemic Encephalopathy and Therapeutic Hypothermia: A Survey of Clinical Practice and Opinion from 35 Countries
Neuroprotective therapies in the NICU in term infants: present and future
Brain temperature monitoring in newborn infants: Current methodologies and prospects
Neuroprotection for hypoxic-ischemic encephalopathy: Contributions from the neonatal research network
Attitudes towards the neurological examination in an unwell neonate: a mixed methods approach
Altered biventricular function in neonatal hypoxic-ischaemic encephalopathy: a case-control echocardiographic study
Non-invasive continuous cardiac output monitoring in infants with hypoxic ischaemic encephalopathy
Neonatal Hypoxic-Ischemic Encephalopathy: Perspectives of Neuroprotective and Neuroregenerative Treatments
Adverse short- and long-term outcomes among infants with mild neonatal encephalopathy
Early versus delayed enteral nutrition for neonatal hypoxic-ischemic encephalopathy undergoing therapeutic hypothermia: a randomized controlled trial
Brain injury following mild hypoxic-ischemic encephalopathy in neonates-Ten-year experience in a tertiary perinatal center
Ocular neovascularization following hypoxic ischemic encephalopathy
Polygraphic EEG Can Identify Asphyxiated Infants for Therapeutic Hypothermia and Predict Neurodevelopmental Outcomes
Early Plasma Magnesium in Near-Term and Term Infants with Neonatal Encephalopathy in the Context of Perinatal Asphyxia
Brain volumes and functional outcomes in children without cerebral palsy after therapeutic hypothermia for neonatal hypoxic-ischaemic encephalopathy
Factors associated with MRI success in children cooled for neonatal encephalopathy and controls
Neurogenetic and Metabolic Mimics of Common Neonatal Neurological Disorders
Magnetic resonance venography to evaluate cerebral sinovenous thrombosis in infants receiving therapeutic hypothermia
Magnesium Sulfate as an Adjunct to Therapeutic Hypothermia in the Management of Term Infants with Hypoxic-Ischemic Encephalopathy: A Randomized, Parallel-Group, Controlled Trial
Cerebral Oxygenation and Metabolism After Hypoxia-Ischemia
Association Between Early EEG Background and Outcomes in Infants With Mild HIE Undergoing Therapeutic Hypothermia
Serum Creatinine Patterns in Neonates Treated with Therapeutic Hypothermia for Neonatal Encephalopathy
Implications of an Elevated Nucleated Red Blood Cell Count in Neonates with Moderate to Severe Hypoxic-Ischemic Encephalopathy
Longitudinal Analysis of Amplitude-Integrated Electroencephalography for Outcome Prediction in Hypoxic-Ischemic Encephalopathy
Core outcomes in neonatal encephalopathy: a qualitative study with parents
Therapeutic Hypothermia for Perinatal Asphyxia in India-Experience and Evidence
The prognostic value of neonatal conventional-EEG monitoring in hypoxic-ischemic encephalopathy during therapeutic hypothermia
An Observational Study of Therapeutic Hypothermia and Factors Associated With Mortality in Late-Preterm and Term Neonates With Hypoxic-Ischemic Encephalopathy in a Middle-Income Country
Effect of Hypothermia on Myocardial Depolarization and Repolarization in Neonates with Hypoxic-Ischemic Encephalopathy Due to Asphyxia
Outcome Prediction in Neonatal Hypoxic-Ischaemic Encephalopathy Using Neurophysiology and Neuroimaging
Diastolic Dysfunction in Neonates With Hypoxic-Ischemic Encephalopathy During Therapeutic Hypothermia: A Tissue Doppler Study
Serum neuron-specific enolase, magnetic resonance imaging, and electrophysiology for predicting neurodevelopmental outcomes of neonates with hypoxic-ischemic encephalopathy: a prospective study
Variations in practices and outcomes of neonates with hypoxic ischemic encephalopathy treated with therapeutic hypothermia across tertiary NICUs in Canada
Association of Maternal Obesity and Neonatal Hypoxic-Ischemic Encephalopathy
Opioid exposure during therapeutic hypothermia and short-term outcomes in neonatal encephalopathy
Hypocapnia in early hours of life is associated with brain injury in moderate to severe neonatal encephalopathy
Efficacy and Prognosis of Hyperbaric Oxygen as Adjuvant Therapy for Neonatal Hypoxic-Ischemic Encephalopathy: A Meta-Analysis Study
Availability of active therapeutic hypothermia at birth for neonatal hypoxic ischaemic encephalopathy: a UK population study from 2011 to 2018
Prognostic Value of Various Diagnostic Methods for Long-Term Outcome of Newborns After Hypoxic-Ischemic Encephalopathy Treated With Hypothermia
An Updated Overview of MRI Injuries in Neonatal Encephalopathy: LyTONEPAL Cohort
Severity parameters for asphyxia or hypoxic-ischemic encephalopathy do not explain inter-individual variability in the pharmacokinetics of phenobarbital in newborns treated with therapeutic hypothermia
Cerebral perfusion changes of the basal ganglia and thalami in full-term neonates with hypoxic-ischaemic encephalopathy: a three-dimensional pseudo continuous arterial spin labelling perfusion magnetic resonance imaging study
Mild hypoxic-ischemic encephalopathy (HIE): timing and pattern of MRI brain injury
Transcutaneous carbon dioxide monitoring during therapeutic hypothermia for neonatal encephalopathy
Therapeutic Hypothermia for Neonatal Encephalopathy in Low- and Middle-Income Countries: A Meta-Analysis
Diffusion restriction in the corticospinal tract and the corpus callosum of term neonates with hypoxic-ischemic encephalopathy
Therapeutic hypothermia for neonatal encephalopathy with sepsis: a retrospective cohort study
Continous somatosensory evoked potentials and brain injury in neonatal hypoxic-ischaemic encephalopathy treated with hypothermia
Placental Findings in Infants with Hypoxic-Ischemic Encephalopathy: The Importance of the Comparison Group
Beyond the Clinical Trials Off-Protocol Therapeutic Hypothermia
Determining the Effect of Birth Weight on Therapeutic Hypothermia in Neonates with Hypoxic-Ischemic Encephalopathy
Two Useful Umbilical Biomarkers for Therapeutic Hypothermia Decision in Patients with Hypoxic Ischemic Encephalopathy with Perinatal Asphyxia: Netrin-1 and Neuron Specific Enolase
Therapeutic Hypothermia for Neonatal Encephalopathy in Low- and Middle-Income Countries: A Literature Review
Prognostic value of somatosensory-evoked potentials in the newborn with hypoxic-ischemic encephalopathy after the introduction of therapeutic hypothermia
Long-term neuropsychological and behavioral outcome of mild and moderate hypoxic ischemic encephalopathy
The association between early-onset sepsis and neonatal encephalopathy
Blanket temperature during therapeutic hypothermia and outcomes in hypoxic ischemic encephalopathy
Neurophysiological recordings improve the accuracy of the evaluation of the outcome in perinatal hypoxic ischemic encephalopathy
Short-term Outcome and Predictors of Survival Among Neonates With Moderate or Severe Hypoxic Ischemic Encephalopathy: Data From the Indian Neonatal Collaborative
Role of Near-Infrared Spectroscopy in Monitoring the Clinical Course of Asphyxiated Neonates Treated with Hypothermia
Neurological Outcome Following Newborn Encephalopathy With and Without Perinatal Infection: A Systematic Review
Outcome of non-cooled asphyxiated infants with under-recognised or delayed-onset encephalopathy
Perinatal outcome and need of care for term asphyxiated newborns without moderate or severe hypoxic-ischemic encephalopathy
QTc Intervals Are Prolonged in Late Preterm and Term Neonates during Therapeutic Hypothermia but Normalize Afterwards
Physiological responses to cuddling babies with hypoxic-ischaemic encephalopathy during therapeutic hypothermia: an observational study
Prognostic Risk Factors for Severe Outcome in the Acute Phase of Neonatal Hypoxic-Ischemic Encephalopathy: A Prospective Cohort Study
Challenges in the application of non-servocontrolled therapeutic hypothermia during neonatal transport in Catalonia
Tubular calcium, magnesium, and phosphate excretion during therapeutic hypothermia for neonatal hypoxic-ischemic encephalopathy: A prospective study
New possibilities for neuroprotection in neonatal hypoxic-ischemic encephalopathy
Therapies for neonatal encephalopathy: Targeting the latent, secondary and tertiary phases of evolving brain injury
Bedside and laboratory neuromonitoring in neonatal encephalopathy
Medico-legal considerations in the context of neonatal encephalopathy and therapeutic hypothermia
Neonatal encephalopathy: Etiologies other than hypoxic-ischemic encephalopathy
Need for more evidence in the prevention and management of perinatal asphyxia and neonatal encephalopathy in low and middle-income countries: A call for action
Neurological and developmental outcomes following neonatal encephalopathy treated with therapeutic hypothermia
Supporting families in their child's journey with neonatal encephalopathy and therapeutic hypothermia
Unanswered questions regarding therapeutic hypothermia for neonates with neonatal encephalopathy
Cerebral injuries in neonatal encephalopathy treated with hypothermia: French LyTONEPAL cohort
Comparison of Predictive Values of Magnetic Resonance Biomarkers Based on Scan Timing in Neonatal Encephalopathy Following Therapeutic Hypothermia
Challenges in respiratory management during therapeutic hypothermia for neonatal encephalopathy
Haematological issues in neonates with neonatal encephalopathy treated with hypothermia
Neonatal encephalopathy: Focus on epidemiology and underexplored aspects of etiology
Management of comfort and sedation in neonates with neonatal encephalopathy treated with therapeutic hypothermia
Optimizing initial neonatal resuscitation to reduce neonatal encephalopathy around the world
Placental contribution to neonatal encephalopathy
Nutrition and management of glycemia in neonates with neonatal encephalopathy treated with hypothermia
Hemodynamic optimization for neonates with neonatal encephalopathy caused by a hypoxic ischemic event: Physiological and therapeutic considerations
Subcutaneous fat necrosis associated with hypercalcemia in neonates with neonatal encephalopathy treated with therapeutic hypothermia
Fluid management, electrolytes imbalance and renal management in neonates with neonatal encephalopathy treated with hypothermia
Differences in standardized neonatal encephalopathy exam criteria may impact therapeutic hypothermia eligibility
Treatment device for neonatal birth asphyxia related Hypoxic Ischemic Encephalopathy
Long-Term Outcomes after Neonatal Hypoxic-Ischemic Encephalopathy in the Era of Therapeutic Hypothermia: A Longitudinal, Prospective, Multicenter Case-Control Study in Children without Overt Brain Damage
Association of Total Sarnat Score with brain injury and neurodevelopmental outcomes after neonatal encephalopathy
Relationship Between MRI Scoring Systems and Neurodevelopmental Outcome at Two Years in Infants With Neonatal Encephalopathy
Mild Hypoxic-Ischemic Encephalopathy: Can Neurophysiological Monitoring Predict Unfavorable Neurological Outcome? A Systematic Review and Meta-analysis
Value of cranial ultrasound at initiation of therapeutic hypothermia for neonatal encephalopathy
Neonatal hypoxic-ischaemic encephalopathy: Motor impairment beyond cerebral palsy
Altered Cytokine Endotoxin Responses in Neonatal Encephalopathy Predict MRI Outcomes
Neonatal encephalopathy plasma metabolites are associated with neurodevelopmental outcomes
Serum troponin I: a potential biomarker of hypoxic-ischemic encephalopathy in term newborns
Acute and Chronic Placental Abnormalities in a Multicenter Cohort of Newborn Infants with Hypoxic-Ischemic Encephalopathy
Multi-organ dysfunction scoring in neonatal encephalopathy (MODE Score) and neurodevelopmental outcomes
Predictive value of early amplitude integrated electroencephalogram (aEEG) in sleep related problems in children with perinatal hypoxic-ischemia (HIE)
Clonidine for sedation in infants during therapeutic hypothermia with neonatal encephalopathy: pilot study
Temporal Trends in the Severity and Mortality of Neonatal Hypoxic-Ischemic Encephalopathy in the Era of Hypothermia
A multicenter study of incidence, risk factors and outcomes of babies with birth asphyxia in Nepal
Neurodevelopmental outcome in neonates with hypoxic-ischaemic encephalopathy managed with therapeutic hypothermia in a tertiary-level public hospital outside an intensive care unit setting
Early Use of Transcranial Doppler Ultrasonography to Stratify Neonatal Encephalopathy
Cardiac Dysfunction in Neonatal HIE Is Associated with Increased Mortality and Brain Injury by MRI
Predictive performance and metabolite dynamics of proton MR spectroscopy in neonatal hypoxic-ischemic encephalopathy
Combined hypothermia and mesenchymal stem cells in animal models of neonatal hypoxic-ischaemic encephalopathy: a systematic review
Usefulness of video recordings for validating neonatal encephalopathy exams: a population-based cohort study
Changing clinical characteristics of infants treated for hypoxic-ischaemic encephalopathy in England, Wales and Scotland: a population-based study using the National Neonatal Research Database
Trends in the incidence and management of hypoxic-ischaemic encephalopathy in the therapeutic hypothermia era: a national population study
Neonates with mild hypoxic-ischaemic encephalopathy receiving supportive care versus therapeutic hypothermia in California
Comparison of numerical and standard sarnat grading using the NICHD and SIBEN methods
The Term Newborn Evaluation for Hypoxic-Ischemic Encephalopathy
The First Thousand Days Define a Fetal/Neonatal Neurology Program
Identifying Ways to Fix Outcome Disparities among Outborns Needing Therapeutic Hypothermia
Perinatal Risk Factors Influencing Neonatal Hypoxic Ischemic Encephalopathy in Southern China: A Case-Control Study
Rise and Fall of Therapeutic Hypothermia in Low-Resource Settings: Lessons from the HELIX Trial
Development, Reliability, and Testing of a New Rating Scale for Neonatal Encephalopathy
Process variations between Swiss units treating neonates with hypoxic-ischemic encephalopathy and their effect on short-term outcome
EEG Spectral Power: A Proposed Physiological Biomarker to Classify the Hypoxic-Ischemic Encephalopathy Severity in Real Time
Cerebral Blood Flow of the Neonatal Brain after Hypoxic-Ischemic Injury
Children with neonatal Hypoxic Ischaemic Encephalopathy (HIE) treated with therapeutic hypothermia are not as school ready as their peers
Prediction of encephalopathy in perinatal asphyxia score: reaching the unreached
Erythropoietin monotherapy for neuroprotection after neonatal encephalopathy in low-to-middle income countries: a systematic review and meta-analysis
Prediction of outcome from MRI and general movements assessment after hypoxic-ischaemic encephalopathy in low-income and middle-income countries: data from a randomised controlled trial
Does Severity of Brain Injury on Magnetic Resonance Imaging Predict Short-Term Outcome in Neonates Who Received Therapeutic Hypothermia?
Neonatal hypoxic-ischemic encephalopathy diagnosis and treatment: a National Survey in China
Utilization of Erythropoietin within the United States Neonatal Intensive Care Units from 2008 to 2017
Early Determination of Prognosis in Neonatal Moderate or Severe Hypoxic-Ischemic Encephalopathy
Mechanical Ventilation, Partial Pressure of Carbon Dioxide, Increased Fraction of Inspired Oxygen and the Increased Risk for Adverse Short-Term Outcomes in Cooled Asphyxiated Newborns
Neurodevelopmental outcome following hypoxic ischaemic encephalopathy and therapeutic hypothermia is related to right ventricular performance at 24-hour postnatal age
Outcomes of neonatal hypoxic-ischaemic encephalopathy in centres with and without active therapeutic hypothermia: a nationwide propensity score-matched analysis
Cooling in mild encephalopathy: Costs and perils of therapeutic creep
Neuronal exosome proteins: novel biomarkers for predicting neonatal response to therapeutic hypothermia
Venovenous versus venoarterial extracorporeal membrane oxygenation among infants with hypoxic-ischemic encephalopathy: is there a difference in outcome?
Feeding during neonatal therapeutic hypothermia, assessed using routinely collected National Neonatal Research Database data: a retrospective, UK population-based cohort study
Darbepoetin as a neuroprotective agent in mild neonatal encephalopathy: a randomized, placebo-controlled, feasibility trial
Enteral nutrition during therapeutic hypothermia for neonatal hypoxic-ischaemic encephalopathy: The need for more evidence
Neonatal encephalopathy prediction of poor outcome with diffusion-weighted imaging connectome and fixel-based analysis
Short-term outcomes in infants with mild neonatal encephalopathy: a retrospective, observational study
Noninvasive monitoring of evolving urinary metabolic patterns in neonatal encephalopathy
Diverse actions of cord blood cell therapy for hypoxic-ischemic encephalopathy
Early Versus Late Brain Magnetic Resonance Imaging after Neonatal Hypoxic Ischemic Encephalopathy Treated with Therapeutic Hypothermia
Multichannel EEG abnormalities during the first 6 hours in infants with mild hypoxic-ischaemic encephalopathy
Preventing Brain Damage from Hypoxic-Ischemic Encephalopathy in Neonates: Update on Mesenchymal Stromal Cells and Umbilical Cord Blood Cells
Hemodynamic response to milrinone for refractory hypoxemia during therapeutic hypothermia for neonatal hypoxic ischemic encephalopathy
Role of Optical Neuromonitoring in Neonatal Encephalopathy-Current State and Recent Advances
The safety of passive hypothermia during assessment for hypoxic ischaemic encephalopathy
Effect of Music on Outcomes of Birth Asphyxia: A Randomized Controlled Trial
Brain cooling reduces the risk of postneonatal epilepsy in newborns affected by moderate to severe hypoxic-ischemic encephalopathy
Emerging therapies and management for neonatal encephalopathy-controversies and current approaches
Early Identification of Cerebral Palsy Using Neonatal MRI and General Movements Assessment in a Cohort of High-Risk Term Neonates
Elevated serum IL-10 is associated with severity of neonatal encephalopathy and adverse early childhood outcomes
Objective and Clinically Feasible Analysis of Diffusion MRI Data can Help Predict Dystonia After Neonatal Brain Injury
Mammillary body injury in neonatal encephalopathy: a multicentre, retrospective study
Serial plasma biomarkers of brain injury in infants with neonatal encephalopathy treated with therapeutic hypothermia
Quality improvement for reducing utilization drift in hypoxic-ischemic encephalopathy management
Limitations of Conventional Magnetic Resonance Imaging as a Predictor of Death or Disability Following Neonatal Hypoxic-Ischemic Encephalopathy in the Late Hypothermia Trial
Mesenchymal stem cell therapy for intractable neonatal disorders
Melatonin for neuroprotection in neonatal encephalopathy: A systematic review & meta-analysis of clinical trials
Dysregulated Monocyte and Neutrophil Functional Phenotype in Infants With Neonatal Encephalopathy Requiring Therapeutic Hypothermia
Pathophysiology of Cerebral Hyperperfusion in Term Neonates With Hypoxic-Ischemic Encephalopathy: A Systematic Review for Future Research
Effect of Therapeutic Hypothermia on the Outcome in Term Neonates with Hypoxic Ischemic Encephalopathy-A Randomized Controlled Trial
Predictive Models of Neurodevelopmental Outcomes After Neonatal Hypoxic-Ischemic Encephalopathy
Clinical characteristics predicting abnormal brain magnetic resonance image findings in hypoxic-ischemic encephalopathy infants
Improvement in the Prediction of Neonatal Hypoxic-Ischemic Encephalopathy with the Integration of Umbilical Cord Metabolites and Current Clinical Makers
Association between cerebral oxygen saturation and brain injury in neonates receiving therapeutic hypothermia for neonatal encephalopathy
Early neonatal death review from two provinces in Papua New Guinea: A retrospective analysis
MRI Score Ability to Detect Abnormalities in Mild Hypoxic-Ischemic Encephalopathy
Early Spontaneous Movements of Infants With Hypoxic-Ischemic Encephalopathy
Intrapartum Basal Ganglia-Thalamic Pattern Injury and Radiologically Termed Acute Profound Hypoxic-Ischemic Brain Injury Are Not Synonymous
Factors associated with follow-up of infants with hypoxic-ischemic encephalopathy in a high-risk infant clinic in California
Early postnatal color Doppler changes in neonates receiving delivery room resuscitation with low 5 min Apgar score-a pilot study
Early Troponin I Levels in Newborns Undergoing Therapeutic Hypothermia for Hypoxic Ischemic Encephalopathy and Residual Encephalopathy at Discharge
Predictors of Outcomes in Hypoxic-Ischemic Encephalopathy following Hypothermia: A Meta-Analysis
Increased Use of Therapeutic Hypothermia in Infants with Milder Neonatal Encephalopathy due to Presumed Perinatal Asphyxia
Death after Birth Asphyxia in the Cooling Era
Plasma and Cerebrospinal Fluid Candidate Biomarkers of Neonatal Encephalopathy Severity and Neurodevelopmental Outcomes
Abnormal heart rate variability at school age in survivors of neonatal hypoxic-ischemic encephalopathy managed with therapeutic hypothermia
Melatonin Administration from 2000 to 2020 to Human Newborns with Hypoxic-Ischemic Encephalopathy
Cholesterol metabolism and brain injury in neonatal encephalopathy
The Relationship between Serum Total Bilirubin and Severity of Hypoxic Injury in Neonatal Hypoxic-Ischemic Encephalopathy
Cardiovascular management following hypoxic-ischemic encephalopathy in North America: need for physiologic consideration
Therapeutic Hypothermia in Transport Permits Earlier Treatment Regardless of Transfer Distance
Blood biomarkers for neonatal hypoxic-ischemic encephalopathy in the presence and absence of sentinel events
Selective Head versus Whole Body Cooling Treatment of Hypoxic-Ischemic Encephalopathy: Comparison of Electroencephalogram and Magnetic Resonance Imaging Findings
Cerebral Pulsed Arterial Spin Labeling Perfusion Weighted Imaging Predicts Language and Motor Outcomes in Neonatal Hypoxic-Ischemic Encephalopathy
Decision to Incision and Risk for Fetal Acidemia, Low Apgar Scores, and Hypoxic Ischemic Encephalopathy
Utilization of Therapeutic Hypothermia and Neurological Injury in Neonates with Mild Hypoxic-Ischemic Encephalopathy: A Report from Children's Hospital Neonatal Consortium
Diffusion tensor imaging in neonatal encephalopathy: a systematic review
Reduced white-matter integrity and lower speed of information processing in adolescents with mild and moderate neonatal hypoxic-ischaemic encephalopathy
Blood Pressure Profiles in Infants With Hypoxic Ischemic Encephalopathy (HIE), Response to Dopamine, and Association With Brain Injury
Low Variability of Blood Pressure Predicts Abnormal Electroencephalogram in Infants with Hypoxic Ischemic Encephalopathy
Neonatal Vitamin D Status Is Associated with the Severity of Brain Injury in Neonatal Hypoxic-Ischemic Encephalopathy: A Pilot Study
Neurologic outcome after fetal inflammatory response syndrome: Trimester-specific considerations
Evaluation for the etiology of neonatal encephalopathy and the diagnosis of FIRS
Radiologic-pathologic evidence of brain injury: hypoperfusion in the Papez circuit results in poor neurodevelopmental outcomes in neonatal hypoxic ischemic encephalopathy
Cooling and immunomodulation for treating hypoxic-ischemic brain injury
Combination treatments with therapeutic hypothermia for hypoxic-ischemic neuroprotection
Therapeutic hypothermia for neonatal hypoxic-ischaemic encephalopathy in India (THIN study): a randomised controlled trial
Minor neurological signs and behavioural function at age 2 years in neonatal hypoxic ischaemic encephalopathy (HIE)
Hypothermia Plus Melatonin in Asphyctic Newborns: A Randomized-Controlled Pilot Study
Hydrogen and therapeutic gases for neonatal hypoxic-ischemic encephalopathy: potential neuroprotective adjuncts in translational research
Aminophylline for renal protection in neonatal hypoxic-ischemic encephalopathy in the era of therapeutic hypothermia
Neonatal Hypoxic-Ischemic Encephalopathy Yields Permanent Deficits in Learning Acquisition: A Preclinical Touchscreen Assessment
Regional heterogeneity of cerebral hemodynamics in mild neonatal encephalopathy measured with multichannel near-infrared spectroscopy
Early Electroencephalogram Background Could Guide Tailored Duration of Monitoring for Neonatal Encephalopathy Treated with Therapeutic Hypothermia
Pharmacokinetics during therapeutic hypothermia for neonatal hypoxic ischaemic encephalopathy: a literature review
Neuronal Biomarkers in Predicting Neurodevelopmental Outcome in Term Babies with Perinatal Asphyxia
Management of Multi Organ Dysfunction in Neonatal Encephalopathy
Umbilical artery carbon dioxide decreases the risk for hypoxic-ischaemic encephalopathy
Biomarkers in newborns with hypoxic-ischemic encephalopathy treated with therapeutic hypothermia
Cerebral blood flow velocity and oxygenation correlate predominantly with right ventricular function in cooled neonates with moderate-severe hypoxic-ischemic encephalopathy
Neonatal encephalopathy therapy optimization for better neuroprotection with inhalation of CO2: the HENRIC feasibility and safety trial
An In Vivo Assessment of Regional Brain Temperature during Whole-Body Cooling for Neonatal Encephalopathy
Troponin T correlates with MRI results in neonatal encephalopathy
Later cooling within 6 h and temperatures outside 33-34 °C are not associated with dysfunctional autoregulation during hypothermia for neonatal encephalopathy
Prenatal selective serotonin reuptake inhibitors and therapeutic hypothermia for suspected hypoxic ischemic encephalopathy
Placental pathology and neonatal brain MRI in a randomized trial of erythropoietin for hypoxic-ischemic encephalopathy
Perspectives from the Society for Pediatric Research. Neonatal encephalopathy clinical trials: developing the future
Plasma vasopressin levels are closely associated with fetal hypotension and neuronal injury after hypoxia-ischemia in near-term fetal sheep
Therapeutic hypothermia for mild neonatal encephalopathy: a systematic review and meta-analysis
Is there a role for therapeutic hypothermia administration in term infants with mild neonatal encephalopathy?
Late onset oxygen requirement following neonatal therapeutic hypothermia
Getting an Early Start in Understanding Perinatal Asphyxia Impact on the Cardiovascular System
Characteristics and short-term outcomes of neonates with mild hypoxic-ischemic encephalopathy treated with hypothermia
Pseudo-sawtooth pattern on amplitude-integrated electroencephalography in neonatal hypoxic-ischemic encephalopathy
Brain temperature of infants with neonatal encephalopathy following perinatal asphyxia calculated using magnetic resonance spectroscopy
Retinal haemorrhage rates and resolution time of retinal haemorrhage in newborns after hypothermic treatment for hypoxic-ischemic encephalopathy
Two-Year Neurodevelopmental Outcomes After Mild Hypoxic Ischemic Encephalopathy in the Era of Therapeutic Hypothermia
Antenatal and intrapartum risk factors for neonatal hypoxic ischemic encephalopathy
Neonatal cord blood eucapnic pH: A potential biomarker predicting the need for transfer to the NICU
Antimicrobial therapy utilization in neonates with hypoxic-ischemic encephalopathy (HIE): a report from the Children's Hospital Neonatal Database (CHND)
Systematic review: long-term cognitive and behavioural outcomes of neonatal hypoxic-ischaemic encephalopathy in children without cerebral palsy
Neuroprotection Strategies for Term Encephalopathy
Neuroprotection Strategies in Preterm Encephalopathy
Implementation of Neonatal Neurocritical Care Program Improved Short-Term Outcomes in Neonates With Moderate-to-Severe Hypoxic Ischemic Encephalopathy
Gastrointestinal hemodynamic changes during therapeutic hypothermia and after rewarming in neonatal hypoxic-Ischemic encephalopathy
Neurodevelopmental effect of intracranial hemorrhage observed in hypoxic ischemic brain injury in hypothermia-treated asphyxiated neonates-an MRI study
Prevention of excessive hypothermia in infants with hypoxic ischemic encephalopathy prior to admission to a quaternary care center: a neonatal outreach educational project
Motor performance and cognitive correlates in children cooled for neonatal encephalopathy without cerebral palsy at school age
Coagulation Profiles Are Associated With Early Clinical Outcomes in Neonatal Encephalopathy
Maternal holding during therapeutic hypothermia for infants with neonatal encephalopathy is feasible
Correlation Between White Matter Injury Identified by Neonatal Diffusion Tensor Imaging and Neurodevelopmental Outcomes Following Term Neonatal Asphyxia and Therapeutic Hypothermia: An Exploratory Pilot Study
Therapeutic hypothermia initiated within 6 hours of birth is associated with reduced brain injury on MR biomarkers in mild hypoxic-ischaemic encephalopathy: a non-randomised cohort study
Therapeutic Hypothermia in Brazil: A MultiProfessional National Survey
A Randomized Controlled Study of Low-Dose Hydrocortisone Versus Placebo in Dopamine-Treated Hypotensive Neonates Undergoing Hypothermia Treatment for Hypoxic-Ischemic Encephalopathy
Effect of rewarming in oxygenation and respiratory condition after neonatal exposure to moderate therapeutic hypothermia
Severity of hypoxic ischemic encephalopathy and heart rate variability in neonates: a systematic review
Combined therapy in neonatal hypoxic-ischaemic encephalopathy
Neonatal Encephalopathy and SIADH during RSV Infection
Update on the current management of newborns with neonatal encephalopathy
Early proton magnetic resonance spectroscopy during and after therapeutic hypothermia in perinatal hypoxic-ischemic encephalopathy
Hyperglycemia and Glucose Variability Are Associated with Worse Brain Function and Seizures in Neonatal Encephalopathy: A Prospective Cohort Study
Current Practice of Therapeutic Hypothermia for Mild Hypoxic Ischemic Encephalopathy
Association of cerebral activity with MRI scans in infants with neonatal encephalopathy undergoing therapeutic hypothermia
Therapeutic Hypothermia After Perinatal Asphyxia in Infants With Severe, Ductal-Dependent Congenital Heart Disease
Servo-controlled cooling during neonatal transport for babies with hypoxic-ischaemic encephalopathy is practical and beneficial: Experience from a large UK neonatal transport service
Neonatal Encephalopathy: Need for Recognition of Multiple Etiologies for Optimal Management
Apgar Scores at 10 Minutes and Outcomes in Term and Late Preterm Neonates with Hypoxic-Ischemic Encephalopathy in the Cooling Era
Placental findings among newborns with hypoxic ischemic encephalopathy
Neonatal Resuscitation with an Intact Cord: Current and Ongoing Trials
Therapeutic hypothermia during neonatal transport at Regional Perinatal Centers: active vs. passive cooling
Dried blood spot compared to plasma measurements of blood-based biomarkers of brain injury in neonatal encephalopathy
A Successful Whole Body Therapeutic Hypothermia for Hypoxic Ischemic Encephalopathy During an ECMO Run in a Newborn
A Pilot Study of Soluble Form of LOX-1 as a Novel Biomarker for Neonatal Hypoxic-Ischemic Encephalopathy
Should therapeutic hypothermia be offered to babies with mild neonatal encephalopathy in the first 6 h after birth?
The Therapeutic Hypothermia in Treatment of Hyperammonemic Encephalopathy due to Urea Cycle Disorders and Organic Acidemias
Early Retinal Findings Following Cooling in Neonatal Encephalopathy
Automated EEG background analysis to identify neonates with hypoxic-ischemic encephalopathy treated with hypothermia at risk for adverse outcome: A pilot study
Withdrawal of Life-Support in Neonatal Hypoxic-Ischemic Encephalopathy
The complexity of physicians' understanding and management of prognostic uncertainty in neonatal hypoxic-ischemic encephalopathy
Cerebral oxygen metabolism during and after therapeutic hypothermia in neonatal hypoxic-ischemic encephalopathy: a feasibility study using magnetic resonance imaging
Combination therapy with erythropoietin, magnesium sulfate and hypothermia for hypoxic-ischemic encephalopathy: an open-label pilot study to assess the safety and feasibility
The long-term effect of perinatal asphyxia on hippocampal volumes
Electroencephalography and brain magnetic resonance imaging in asphyxia comparing cooled and non-cooled infants
Hearing impairment and hypoxia ischaemic encephalopathy: Incidence and associated factors
Outcome of Infants with Therapeutic Hypothermia after Perinatal Asphyxia and Early-Onset Sepsis
Risk Factors for Neonatal Hypoxic-Ischemic Encephalopathy in the Absence of Sentinel Events
Prognostic Accuracy of Heart Rate Variability Analysis in Neonatal Encephalopathy: A Systematic Review
Impact of Education on Hypothermia Delivery during Neonatal Transport
Room Air for Initiating Term Newborn Resuscitation: A Systematic Review With Meta-analysis
Early Glycemic Profile Is Associated with Brain Injury Patterns on Magnetic Resonance Imaging in Hypoxic Ischemic Encephalopathy
Passive therapeutic hypothermia during ambulance and helicopter secondary neonatal transport in neonates with hypoxic brain injury: a 10-year retrospective survey
Preserved speed of processing and memory in infants with a history of moderate neonatal encephalopathy treated with therapeutic hypothermia
Neonatal encephalopathy: How can we improve clinical outcomes?
Targeted Temperature Management in Pediatric Neurocritical Care
Perinatal prediction model for severe intraventricular hemorrhage and the effect of early postnatal acidosis
Serum biomarkers of neuronal injury in newborns evaluated for selective head cooling: a comparative pilot study
Asphyxiated neonates who received active therapeutic hypothermia during transport had higher rates of hypocapnia than controls
The Placenta in Neonatal Encephalopathy: A Case-Control Study
Outcomes of preterm infants treated with hypothermia for hypoxic-ischemic encephalopathy
Cardiac Troponin-T as a Marker of Myocardial Dysfunction in Term Neonates with Perinatal Asphyxia
Might Bilirubin Serve as a Natural Antioxidant in Response to Neonatal Encephalopathy?
Occult Massive Visceral Fat Necrosis Following Therapeutic Hypothermia for Neonatal Encephalopathy
Neuroimaging for Neurodevelopmental Prognostication in High-Risk Neonates
Survey of ECMO practices for infants with hypoxic ischemic encephalopathy
Observational study shows that it is feasible to provide neuroprotective treatment for neonatal encephalopathy in low-income countries
LyTONEPAL: long term outcome of neonatal hypoxic encephalopathy in the era of neuroprotective treatment with hypothermia: a French population-based cohort
Association between sedation-analgesia and neurodevelopment outcomes in neonatal hypoxic-ischemic encephalopathy
Imaging the term neonatal brain
Illness Severity Predicts Death and Brain Injury in Asphyxiated Newborns Treated with Hypothermia
The first case of neonatal priapism during hypothermia for hypoxic-ischemic encephalopathy and a literature review
Xenon Combined With Hypothermia in Perinatal Hypoxic-Ischemic Encephalopathy: A Noble Gas, a Noble Mission
Exploring parent expectations of neonatal therapeutic hypothermia
Conventional MRI scan and DTI imaging show more severe brain injury in neonates with hypoxic-ischemic encephalopathy and seizures
Residual brain injury after early discontinuation of cooling therapy in mild neonatal encephalopathy
Current and Emerging Therapies in the Management of Hypoxic Ischemic Encephalopathy in Neonates
Therapeutic hypothermia in mild neonatal encephalopathy: a national survey of practice in the UK
Can Neonatal Brain MRI be Performed during Active Cooling?
Re-examining the arterial cord blood gas pH screening criteria in neonatal encephalopathy
Prevalence and Characteristics of Intracranial Hemorrhages in Neonates with Hypoxic Ischemic Encephalopathy
Therapeutic Hypothermia How Can We Optimize This Therapy to Further Improve Outcomes?
Hemodynamic Changes During Rewarming Phase of Whole-Body Hypothermia Therapy in Neonates with Hypoxic-Ischemic Encephalopathy
Prediction of outcome in asphyxiated newborns treated with hypothermia: Is a MRI scoring system described before the cooling era still useful?
Cerebral Autoregulation and Conventional and Diffusion Tensor Imaging Magnetic Resonance Imaging in Neonatal Hypoxic-Ischemic Encephalopathy
A review of the conundrum of mild hypoxic-ischemic encephalopathy: Current challenges and moving forward
Mild hypoxic ischaemic encephalopathy and long term neurodevelopmental outcome - A systematic review
Future alternative therapies in the pipeline for mild neonatal encephalopathy: Review of evidence of neuroprotection with erythropoiesis stimulating agents
Thyroid function in asphyxiated newborns who received hypothermia therapy
Perinatal risk factors for neonatal encephalopathy: an unmatched case-control study
MRI as a biomarker for mild neonatal encephalopathy
Blood biomarkers for evaluation of perinatal encephalopathy: state of the art
Plasma Biomarkers of Brain Injury in Neonatal Hypoxic-Ischemic Encephalopathy
Hypothermia for encephalopathy in low-income and middle-income countries: feasibility of whole-body cooling using a low-cost servo-controlled device
Phase Changing Material for Therapeutic Hypothermia in Neonates with Hypoxic Ischemic Encephalopathy - A Multi-centric Study
Transcapillary fluid flux and inflammatory response during neonatal therapeutic hypothermia: an open, longitudinal, observational study
Benefits of starting hypothermia treatment within 6 h vs. 6-12 h in newborns with moderate neonatal hypoxic-ischemic encephalopathy
Hypoxia-ischemia is not an antecedent of most preterm brain damage: the illusion of validity
Hypotension and Brain Injury in Asphyxiated Newborns Treated with Hypothermia
Enteral Feeding as an Adjunct to Hypothermia in Neonates with Hypoxic-Ischemic Encephalopathy
Neurodevelopmental outcome in survivors of hypoxic ischemic encephalopathy without cerebral palsy
High-Dose Erythropoietin for Asphyxia and Encephalopathy (HEAL): A Randomized Controlled Trial - Background, Aims, and Study Protocol
The Neuroprotective Effects of Hypothermia on Bilirubin-Induced Neurotoxicity in vitro
Future perspectives of cell therapy for neonatal hypoxic-ischemic encephalopathy
Associations between birth at, or after, 41 weeks gestation and perinatal encephalopathy: a cohort study
Prospective research on infants with mild encephalopathy: the PRIME study
Head Ultrasound in Neonatal Hypoxic-Ischemic Injury and Its Mimickers for Clinicians: A Review of the Patterns of Injury and the Evolution of Findings Over Time
Vitamin D and Its Role in Neonatal Hypoxic-Ischemic Brain Injury
A Novel Magnetic Resonance Imaging Score Predicts Neurodevelopmental Outcome After Perinatal Asphyxia and Therapeutic Hypothermia
Cooling in neonatal hypoxic-ischemic encephalopathy: practices and opinions on minimum standards in the state of California
Variability in Preferred Management of Electrographic Seizures in Neonatal Hypoxic Ischemic Encephalopathy
Feasibility and Safety of Controlled Active Hypothermia Treatment During Transport in Neonates With Hypoxic-Ischemic Encephalopathy
Planned home birth and the association with neonatal hypoxic ischemic encephalopathy
Neonatal therapeutic hypothermia outside of standard guidelines: a survey of US neonatologists
Therapeutic hypothermia for neonatal encephalopathy in Indian neonatal units: A survey of national practices
Noninvasive continuous cardiac output and cerebral perfusion monitoring in term infants with neonatal encephalopathy: assessment of feasibility and reliability
Prognostic Value of Brain Magnetic Resonance Imaging in Neonatal Hypoxic-Ischemic Encephalopathy: A Meta-analysis
Cerebral regional oxygen saturation trends in infants with hypoxic-ischemic encephalopathy
Biomarkers of hepatic injury and function in neonatal hypoxic ischemic encephalopathy and with therapeutic hypothermia
A validated clinical MRI injury scoring system in neonatal hypoxic-ischemic encephalopathy
Repair of neonatal brain injury: bringing stem cell-based therapy into clinical practice
Relationship between temperature variability and brain injury on magnetic resonance imaging in cooled newborn infants after perinatal asphyxia
Initiation of passive cooling at referring centre is most predictive of achieving early therapeutic hypothermia in asphyxiated newborns
Safety of Moderate Hypothermia for Perinatal Hypoxic-Ischemic Encephalopathy: A Meta-analysis
Early Imaging and Adverse Neurodevelopmental Outcome in Asphyxiated Newborns Treated With Hypothermia
Non-pathological bilious vomiting complicating therapeutic hypothermia for hypoxic ischaemic encephalopathy in neonates: a retrospective cohort study
The Frequency and Severity of Magnetic Resonance Imaging Abnormalities in Infants with Mild Neonatal Encephalopathy
Biventricular function on early echocardiograms in neonatal hypoxic-ischaemic encephalopathy
Survey of nutritional practices during therapeutic hypothermia for hypoxic-ischaemic encephalopathy
Perinatal death associated with umbilical cord prolapse
Vitamin D insufficiency in neonatal hypoxic-ischemic encephalopathy
Inflammatory cytokine response and reduced heart rate variability in newborns with hypoxic-ischemic encephalopathy
Predictive value of amplitude-integrated EEG (aEEG) after rescue hypothermic neuroprotection for hypoxic ischemic encephalopathy: a meta-analysis
Sex-specific associations between cerebrovascular blood pressure autoregulation and cardiopulmonary injury in neonatal encephalopathy and therapeutic hypothermia
Early EEG power predicts MRI injury in infants with hypoxic-ischemic encephalopathy
Optimal Duration of Continuous Video-Electroencephalography in Term Infants With Hypoxic-Ischemic Encephalopathy and Therapeutic Hypothermia
Erythropoietin monotherapy in perinatal asphyxia with moderate to severe encephalopathy: a randomized placebo-controlled trial
Heart rate variability in hypoxic ischemic encephalopathy during therapeutic hypothermia
Improving the Identification of Neonatal Encephalopathy: Utility of a Web-Based Video Tool
Effect of Temperature on Heart Rate Variability in Neonatal ICU Patients With Hypoxic-Ischemic Encephalopathy
Melatonin alleviates brain and peripheral tissue edema in a neonatal rat model of hypoxic-ischemic brain damage: the involvement of edema related proteins
The Severity of Hypoxic-Ischemic Encephalopathy Correlates With Multiple Organ Dysfunction in the Hypothermia Era
Therapeutic Hypothermia for Birth Asphyxia in Neonates
Parent Experience of Neonatal Encephalopathy: The Need for Family-Centered Outcomes
Characterization of Death in Neonatal Encephalopathy in the Hypothermia Era
Eligibility criteria for therapeutic hypothermia: From trials to clinical practice
Challenges in neurologic prognostication after neonatal brain injury
Understanding the Full Spectrum of Organ Injury Following Intrapartum Asphyxia
Neurodevelopmental outcome of term infants with perinatal asphyxia with hypoxic ischemic encephalopathy stage II
Therapeutic hypothermia for neonatal hypoxic ischemic encephalopathy is associated with short-term reduction of seizures after discharge from the neonatal intensive care unit
The Correlation Between a Short-term Conventional Electroencephalography in the First Day of Life and Brain Magnetic Resonance Imaging in Newborns Undergoing Hypothermia for Hypoxic-Ischemic Encephalopathy
Hypoxic-Ischemic Encephalopathy and Therapeutic Hypothermia: The Hemodynamic Perspective
Comparison of Passive and Servo-Controlled Active Cooling for Infants with Hypoxic-Ischemic Encephalopathy during Neonatal Transfers
Fifty years of brain imaging in neonatal encephalopathy following perinatal asphyxia
Therapeutic hypothermia translates from ancient history in to practice
Prognostic Value of the Apparent Diffusion Coefficient in Newborns with Hypoxic-Ischaemic Encephalopathy Treated with Therapeutic Hypothermia
Abnormal Interhemispheric Synchrony in Neonatal Hypoxic-Ischemic Encephalopathy: A Retrospective Pilot Study
Cerebral Sinovenous Thrombosis in the Asphyxiated Cooled Infants: A Prospective Observational Study
Acute Perinatal Sentinel Events, Neonatal Brain Injury Pattern, and Outcome of Infants Undergoing a Trial of Hypothermia for Neonatal Hypoxic-Ischemic Encephalopathy
Perinatal Asphyxia and Erythropoietin and VEGF: Serial Serum and Cerebrospinal Fluid Responses
A Comparison of the Thompson Encephalopathy Score and Amplitude-Integrated Electroencephalography in Infants with Perinatal Asphyxia and Therapeutic Hypothermia
Hypothermia reduces seizure burden and improves neurological outcome in severe hypoxic-ischemic encephalopathy: an observational study
Cytokine changes in newborns with therapeutic hypothermia after hypoxic ischemic encephalopathy
Outcomes in childhood following therapeutic hypothermia for neonatal hypoxic-ischemic encephalopathy (HIE)
ERP evidence of preserved early memory function in term infants with neonatal encephalopathy following therapeutic hypothermia
Temporal Relationship between Serum Levels of Interleukin-6 and C-Reactive Protein in Therapeutic Hypothermia for Neonatal Hypoxic-Ischemic Encephalopathy
Placental pathology and outcome after perinatal asphyxia and therapeutic hypothermia
Role of EEG background activity, seizure burden and MRI in predicting neurodevelopmental outcome in full-term infants with hypoxic-ischaemic encephalopathy in the era of therapeutic hypothermia
Preterm Hypoxic-ischemic encephalopathy
A Qualitative Study of Physician Perspectives on Prognostication in Neonatal Hypoxic Ischemic Encephalopathy
Hypothermia for neonatal hypoxic-ischemic encephalopathy: NICHD Neonatal Research Network contribution to the field
Global Burden, Epidemiologic Trends, and Prevention of Intrapartum-Related Deaths in Low-Resource Settings
Macrosomia and haemodynamic instability may represent risk factors for subcutaneous fat necrosis in asphyxiated newborns treated with hypothermia
The association between antioxidant enzyme polymorphisms and cerebral palsy after perinatal hypoxic-ischaemic encephalopathy
The Role of the Neurointensive Care Nursery for Neonatal Encephalopathy
Perinatal Asphyxia from the Obstetric Standpoint Diagnosis and Interventions
Neuroimaging in Neonatal Hypoxic Ischemic Encephalopathy
Birth Asphyxia and Hypoxic-Ischemic Brain Injury in the Preterm Infant
Communication Challenges in Neonatal Encephalopathy
Neonatal Encephalopathy Update on Therapeutic Hypothermia and Other Novel Therapeutics
Neuroimaging and Other Neurodiagnostic Tests in Neonatal Encephalopathy
Long-Term Cognitive Outcomes of Birth Asphyxia and the Contribution of Identified Perinatal Asphyxia to Cerebral Palsy
Curved reformat of the paediatric brain MRI into a 'flat-earth map' - standardised method for demonstrating cortical surface atrophy resulting from hypoxic-ischaemic encephalopathy
Early cranial ultrasound findings among infants with neonatal encephalopathy in Uganda: an observational study
Ultrasonography of the internal carotid artery during therapeutic hypothermia
Therapeutic hypothermia for neonatal hypoxic-ischaemic encephalopathy had favourable outcomes at a referral hospital in a middle-income country
The Thompson Encephalopathy Score and Short-Term Outcomes in Asphyxiated Newborns Treated With Therapeutic Hypothermia
Neonatal encephalopathy in New Zealand: Demographics and clinical outcome
Noninvasive assessments of oxygen delivery from the microcirculation to skin in hypothermia-treated asphyxiated newborn infants
Perinatal inflammation/infection and its association with correction of metabolic acidosis in hypoxic-ischemic encephalopathy
Intercenter Cost Variation for Perinatal Hypoxic-Ischemic Encephalopathy in the Era of Therapeutic Hypothermia
Insulin-Like Growth Factor-1 Levels in Term Newborns with Hypoxic-Ischemic Encephalopathy
High-Dose Erythropoietin and Hypothermia for Hypoxic-Ischemic Encephalopathy: A Phase II Trial
Monitoring of newborns at high risk for brain injury
Mapping the Knowledge Structure of Neonatal Hypoxic-Ischemic Encephalopathy Over the Past Decade: A Co-word Analysis Based on Keywords
The role of fetal inflammatory response syndrome and fetal anemia in nonpreventable term neonatal encephalopathy
Association of brain injury and neonatal cytokine response during therapeutic hypothermia in newborns with hypoxic-ischemic encephalopathy
Reliability of Early Magnetic Resonance Imaging (MRI) and Necessity of Repeating MRI in Noncooled and Cooled Infants With Neonatal Encephalopathy
Hypoglycaemia and hyperglycaemia are associated with unfavourable outcome in infants with hypoxic ischaemic encephalopathy: a post hoc analysis of the CoolCap Study
Transfontanellar duplex brain ultrasonography resistive indices as a prognostic tool in neonatal hypoxic-ischemic encephalopathy before and after treatment with therapeutic hypothermia
Cerebral Hemodynamics in Asphyxiated Newborns Undergoing Hypothermia Therapy: Pilot Findings Using a Multiple-Time-Scale Analysis
Serum Lactate, Brain Magnetic Resonance Imaging and Outcome of Neonatal Hypoxic Ischemic Encephalopathy after Therapeutic Hypothermia
Cerebral palsy after neonatal encephalopathy: do neonates with suspected asphyxia have worse outcomes?
Early Cord Metabolite Index and Outcome in Perinatal Asphyxia and Hypoxic-Ischaemic Encephalopathy
Stem Cells for Neonatal Brain Disorders
Comparison of selective head cooling versus whole-body cooling
Newborns Referred for Therapeutic Hypothermia: Association between Initial Degree of Encephalopathy and Severity of Brain Injury (What About the Newborns with Mild Encephalopathy on Admission?)
Earlier Initiation of Therapeutic Hypothermia by Non-Tertiary Neonatal Units in Victoria, Australia
Secretoneurin Serum Levels in Healthy Term Neonates and Neonates with Hypoxic-Ischaemic Encephalopathy
Comparison of early and late MRI in neonatal hypoxic-ischemic encephalopathy using three assessment methods
Less severe cerebral palsy outcomes in infants treated with therapeutic hypothermia
Therapeutic hypothermia for hypoxic ischaemic encephalopathy using low-technology methods: a systematic review and meta-analysis
New horizons for newborn brain protection: enhancing endogenous neuroprotection
Management of therapeutic hypothermia for neonatal hypoxic ischaemic encephalopathy in a tertiary centre in South Africa
Subacute Hypoxia-Ischemia and the Timing of Injury in Treatment With Therapeutic Hypothermia
Quantification of ante-mortem hypoxic ischemic brain injury by post-mortem cerebral magnetic resonance imaging in neonatal encephalopathy
Using a novel laminar flow unit provided effective total body hypothermia for neonatal hypoxic encephalopathy
Neonatal Magnetic Resonance Imaging Pattern of Brain Injury as a Biomarker of Childhood Outcomes following a Trial of Hypothermia for Neonatal Hypoxic-Ischemic Encephalopathy
Hypothermia therapy for newborns with hypoxic ischemic encephalopathy
The effects of selective head cooling versus whole-body cooling on some neural and inflammatory biomarkers: a randomized controlled pilot study
Neonatal neurobehavior after therapeutic hypothermia for hypoxic ischemic encephalopathy
Outcome After Therapeutic Hypothermia in Term Neonates With Encephalopathy and a Syndromic Diagnosis
Can We Predict Functional Outcome in Neonates with Hypoxic Ischemic Encephalopathy by the Combination of Neuroimaging and Electroencephalography?
Using adrenaline during neonatal resuscitation may have an impact onserum cardiac troponin-T levels
Erythropoietin and Neonatal Neuroprotection
Serum calcium concentrations and incidence of hypocalcemia in infants with moderate or severe hypoxic-ischemic encephalopathy: Effect of therapeutic hypothermia
Intraventricular hemorrhage in asphyxiated newborns treated with hypothermia: a look into incidence, timing and risk factors
Assessment of Risk Factors and Prognosis in Asphyxiated Infants
Brain imaging in cooled encephalopathic neonates does not differ between four and 11days after birth
General movements as a predictive tool of the neurological outcome in term born infants with hypoxic ischemic encephalopathy
Subcutaneous fat necrosis in neonates with hypoxic ischaemic encephalopathy registered in the Swiss National Asphyxia and Cooling Register
Somatosensory evoked potentials in neonates with hypoxic-ischemic encephalopathy treated with hypothermia
Cerebral Palsy after Neonatal Encephalopathy: How Much Is Preventable?
Clinical applications of cerebral function monitoring in neonates
Effect of Therapeutic Hypothermia on C-Reactive Protein Levels in Patients with Perinatal Asphyxia
MRI obtained during versus after hypothermia in asphyxiated newborns
White matter tract integrity and developmental outcome in newborn infants with hypoxic-ischemic encephalopathy treated with hypothermia
Does Near-Infrared Spectroscopy Identify Asphyxiated Newborns at Risk of Developing Brain Injury During Hypothermia Treatment?
Long-term motor and behavioral outcome after perinatal hypoxic-ischemic encephalopathy
A Randomized Clinical Trial of Therapeutic Hypothermia Mode during Transport for Neonatal Encephalopathy
Hypoglycaemia and hypoxic-ischaemic encephalopathy
Impact of hypothermia on predictors of poor outcome: How do we decide to redirect care?
Hypoxic-Ischemic Encephalopathy A Review for the Clinician
The long-term health, social, and financial burden of hypoxic-ischaemic encephalopathy
Short-term outcomes after perinatal hypoxic ischemic encephalopathy: a report from the Children's Hospitals Neonatal Consortium HIE focus group
Does aetiology of neonatal encephalopathy and hypoxic-ischaemic encephalopathy influence the outcome of treatment?
Early predictors of outcome in infants treated with hypothermia for hypoxic-ischaemic encephalopathy
Cooling in a low-resource environment: Lost in translation
Prediction of outcome methods assessing short- and long-term outcome after therapeutic hypothermia
Establishing a hypothermia service for infants with suspected hypoxic-ischemic encephalopathy
Management of neonatal morbidities during hypothermia treatment
Therapeutic hypothermia for neonatal encephalopathy
Physiological responses to hypothermia
Erythropoietin: a novel therapy for hypoxic-ischaemic encephalopathy?
Melatonin use for neuroprotection in perinatal asphyxia: a randomized controlled pilot study
MRI for neurodevelopmental prognostication in the high-risk term infant
Targeted temperature management of acute encephalopathy without AST elevation
Cognitive Outcomes After Neonatal Encephalopathy
Injury and repair in perinatal brain injury: Insights from non-invasive MR perfusion imaging
Magnetic Resonance Imaging (MRI) and Prognostication in Neonatal Hypoxic-Ischemic Injury: A Vignette-Based Study of Canadian Specialty Physicians
Hypoxic ischemic encephalopathy in a case of intranuclear rod myopathy without any prenatal sentinel event
Minimal enteral nutrition during neonatal hypothermia treatment for perinatal hypoxic-ischaemic encephalopathy is safe and feasible
Calcium concentration in hypoxic-ischemic encephalopathy during hypothermia
Management of Hypothermia for Perinatal Asphyxia in Austria - a Survey of Current Practice Standards
Innate Hypothermia after Hypoxic Ischaemic Delivery
Is infection a factor in neonatal encephalopathy?
Therapeutic hypothermia delays the C-reactive protein response and suppresses white blood cell and platelet count in infants with neonatal encephalopathy
Heart rate variability in encephalopathic newborns during and after therapeutic hypothermia
Functional status at 18 months of age as a predictor of childhood disability after neonatal hypoxic-ischemic encephalopathy
Erythropoietin and Hypothermia for Hypoxic-Ischemic Encephalopathy
Erythropoietin: Emerging Role of Erythropoietin in Neonatal Neuroprotection
Prognostic value of diffusion-weighted imaging summation scores or apparent diffusion coefficient maps in newborns with hypoxic-ischemic encephalopathy
Neurodevelopmental outcomes after hypothermia therapy in the era of Bayley-III
Successful Hypothermia Treatment of Hypoxic-Ischemic Encephalopathy in a Neonate with Epidermolysis Bullosa
Hypothermia Therapy for Neonatal Hypoxic Ischemic Encephalopathy in the State of California
Early identification of brain injury in infants with hypoxic ischemic encephalopathy at high risk for severe impairments: accuracy of MRI performed in the first days of life
Maternal or neonatal infection: association with neonatal encephalopathy outcomes
Risk Factors for Intraventricular Hemorrhage in Term Asphyxiated Newborns Treated With Hypothermia
Neuroimaging in the Evaluation of Neonatal Encephalopathy
Therapeutic Cooling for Perinatal Asphyxia-Indian Experience
Apparent diffusion coefficient histogram analysis of neonatal hypoxic-ischemic encephalopathy
Hypothermia and Neonatal Encephalopathy
Current Status of Hypothermia for Hypoxemic Ischemia of the Newborn
Xenon Ventilation During Therapeutic Hypothermia in Neonatal Encephalopathy: A Feasibility Study
Effect of temperature on thromboelastography and implications for clinical use in newborns undergoing therapeutic hypothermia
Outcomes of hypoxic ischaemic encephalopathy treated with therapeutic hypothermia using cool gel packs - Experience from Western Australia
Preferential Cephalic Redistribution of Left Ventricular Cardiac Output during Therapeutic Hypothermia for Perinatal Hypoxic-Ischemic Encephalopathy
The myocardial function during and after whole-body therapeutic hypothermia for hypoxic-ischemic encephalopathy, a cohort study
Predictive Value of Neonatal MRI Showing No or Minor Degrees of Brain Injury After Hypothermia
Electrographic seizures are associated with brain injury in newborns undergoing therapeutic hypothermia
Maintenance of whole-body therapeutic hypothermia during patient transport and magnetic resonance imaging
Biomarkers for Severity of Neonatal Hypoxic-Ischemic Encephalopathy and Outcomes in Newborns Receiving Hypothermia Therapy
Pharmacologic Neuroprotective Strategies in Neonatal Brain Injury
Outcomes of Hypoxic-Ischernic Encephalopathy in Neonates Treated with Hypothermia
Can biochemical markers predict the severity of hypoxic-ischemic encephalopathy?
Stem cells for brain repair in neonatal hypoxia-ischemia
Perceptions and Practices of Therapeutic Hypothermia in American Neonatal Intensive Care Units
Hypothermia Makes Cerebral Resistance Index a Poor Prognostic Tool in Encephalopathic Newborns
Hypothermia for Perinatal Brain Hypoxia-Ischemia in Different Resource Settings: A Systematic Review
Neonatal hypoxic-ischaemic encephalopathy: most deaths followed end-of-life decisions within three days of birth
Two-Year Follow-Up Study on Neurodevelopmental Outcomes After Term Intrapartum Asphyxia Using Age and Stages Questionnaire
Intrapartum-related neonatal encephalopathy incidence and impairment at regional and global levels for 2010 with trends from 1990
Prevalence and etiology of false normal aEEG recordings in neonatal hypoxic-ischaemic encephalopathy
The Importance of Cold-Reactive Autoantibodies in an Asphyxiated Infant Before Therapeutic Hypothermia
Region-specific reduction in brain volume in young adults with perinatal hypoxic-ischaemic encephalopathy
Active Versus Passive Cooling During Neonatal Transport
Cerebrovascular autoregulation and neurologic injury in neonatal hypoxic-ischemic encephalopathy
Placental Pathology in Full-Term Infants with Hypoxic-Ischemic Neonatal Encephalopathy and Association with Magnetic Resonance Imaging Pattern of Brain Injury
Factors Associated with Permanent Hearing Impairment in Infants Treated with Therapeutic Hypothermia
To cool or not to cool? Hypothermia treatment outside trial criteria
Neonatal neurobehavioral abnormalities and MRI brain injury in encephalopathic newborns treated with hypothermia
Cooling in the real world: Therapeutic hypothermia in hypoxic-ischemic encephalopathy
Magnesium for newborns with hypoxic-ischemic encephalopathy: a systematic review and meta-analysis
A Descriptive Study of Perinatal Asphyxia at the University Hospital of Kinshasa (Democratic Republic Of Congo)
Cerebral oxygenation and brain activity after perinatal asphyxia: does hypothermia change their prognostic value?
Long-Term Neurodevelopmental Outcome with Hypoxic-Ischemic Encephalopathy
Therapeutic Hypothermia in Neonatal Hypoxic Ischemic Encephalopathy: Electrographic Seizures and Magnetic Resonance Imaging Evidence of Injury
Antemortem cranial MRI compared with postmortem histopathologic examination of the brain in term infants with neonatal encephalopathy following perinatal asphyxia
Evolution of pattern of injury and quantitative MRI on days 1 and 3 in term newborns with hypoxic-ischemic encephalopathy
Diffusion-weighted imaging changes in cerebral watershed distribution following neonatal encephalopathy are not invariably associated with an adverse outcome
Monitoring brain function with aEEG in term asphyxiated infants before and during cooling
Does clinical status 1 week after therapeutic hypothermia predict brain MRI abnormalities?
EEG findings in cooled asphyxiated newborns and correlation with site and severity of brain damage
Esophageal Mechanosensitive Mechanisms Are Impaired in Neonates with Hypoxic-Ischemic Encephalopathy
Correlation between echocardiographic superior vena cava flow and short-term outcome in infants with asphyxia
Term neonatal encephalopathy antecedent cerebral palsy: A retrospective population-based study
Prediction of neurodevelopmental outcome in term neonates with hypoxic-ischemic encephalopathy
The Effect of Whole-Body Cooling on Hematological and Coagulation Parameters in Asphyxic Newborns
Therapeutic hypothermia during neonatal transport: data from the California Perinatal Quality Care Collaborative (CPQCC) and California Perinatal Transport System (CPeTS) for 2010
Defining hypoxic ischemic encephalopathy in newborn infants: benchmarking in a South African population
Serum Biomarkers of MRI Brain Injury in Neonatal Hypoxic Ischemic Encephalopathy Treated With Whole-Body Hypothermia: A Pilot Study
Therapeutic hypothermia in term infants after perinatal encephalopathy: The last 5 years in Switzerland
Management of renal dysfunction following term perinatal hypoxia-ischaemia
Optimizing Therapeutic Hypothermia for Neonatal Encephalopathy
Population Pharmacokinetics of Phenobarbital in Infants With Neonatal Encephalopathy Treated With Therapeutic Hypothermia
Association of nucleated red blood cells and severity of encephalopathy in normothermic and hypothermic infants
Hypercalcemia Due to Subcutaneous Fat Necrosis in a Newborn After Total Body Cooling
Early predictors of short term neurodevelopmental outcome in asphyxiated cooled infants. A combined brain amplitude integrated electroencephalography and near infrared spectroscopy study
Short-Term Outcomes of Newborns with Perinatal Acidemia Who are Not Eligible for Systemic Hypothermia Therapy
Hypothermia and erythropoietin for neuroprotection after neonatal brain damage
Effects of combination therapy using hypothermia and erythropoietin in a rat model of neonatal hypoxia-ischemia
Role of thrombophilic factors in full-term infants with neonatal encephalopathy
Axillary temperature measurement during hypothermia treatment for neonatal hypoxic-ischaemic encephalopathy
Magnetic resonance imaging in neonates with total asphyxia
Prognostic Tests in Term Neonates With Hypoxic-Ischemic Encephalopathy: A Systematic Review
Congenital diaphragmatic hernia repair during whole body hypothermia for neonatal hypoxic ischemic encephalopathy
Hypoxic-ischemic Encephalopathy and Novel Strategies for Neuroprotection
Feeding and communication impairments in infants with central grey matter lesions following perinatal hypoxic-ischaemic injury
Antecedents of Neonatal Encephalopathy in the Vermont Oxford Network Encephalopathy Registry
Brain injury following trial of hypothermia for neonatal hypoxic-ischaemic encephalopathy
Effect of inborn vs. outborn delivery on neurodevelopmental outcomes in infants with hypoxic-ischemic encephalopathy: secondary analyses of the NICHD whole-body cooling trial
Reduced cardiac output and its correlation with coronary blood flow and troponin in asphyxiated infants treated with therapeutic hypothermia
Lactate dehydrogenase in hypothermia-treated newborn infants with hypoxic-ischaemic encephalopathy
Erythropoietin for Neuroprotection in Neonatal Encephalopathy: Safety and Pharmacokinetics
Provision of servo-controlled cooling during neonatal transport
Distribution and severity of hypoxic-ischaemic lesions on brain MRI following therapeutic cooling: selective head versus whole body cooling
Early sucking and swallowing problems as predictors of neurodevelopmental outcome in children with neonatal brain injury: a systematic review
Quantitative Cranial Magnetic Resonance Imaging in Neonatal Hypoxic-Ischemic Encephalopathy
Prognostic Utility of Magnetic Resonance Imaging in Neonatal Hypoxic-Ischemic Encephalopathy Substudy of a Randomized Trial
Hypoglycemia is Associated with Increased Risk for Brain Injury and Adverse Neurodevelopmental Outcome in Neonates at Risk for Encephalopathy
Prediction of neurodevelopmental outcome after hypoxic-ischemic encephalopathy treated with hypothermia by diffusion tensor imaging analyzed using tract-based spatial statistics
The Vermont oxford neonatal encephalopathy registry: rationale, methods, and initial results
Therapeutic hypothermia and hypoxic ischemic encephalopathy: opinion and practice of pediatricians in South Africa
Hypothermia for Neonatal Hypoxic Ischemic Encephalopathy An Updated Systematic Review and Meta-analysis
Therapeutic Hypothermia during Neonatal Transport: Current Practices in California
Neonatal ischemic brain injury: what every radiologist needs to know
Neonatal resuscitation assessment: documentation and early paging must be improved!
Hypothermia for neonatal encephalopathy: Nationwide Survey of Clinical Practice in Japan as of August 2010
Cerebral oxygenation during subclinical seizures in neonatal hypoxic-ischaemic encephalopathy
Pharmacokinetics and pharmacodynamics of medication in asphyxiated newborns during controlled hypothermia. The PharmaCool multicenter study
Umbilical cord blood mononuclear cell transplantation for neonatal hypoxic-ischemic encephalopathy
Phenobarbital and Temperature Profile During Hypothermia for Hypoxic-Ischemic Encephalopathy
Evolution of Encephalopathy during Whole Body Hypothermia for Neonatal Hypoxic-Ischemic Encephalopathy
Mesenchymal stem cells as a treatment for neonatal ischemic brain damage
Effect of neonatal resuscitation courses on long-term neurodevelopmental outcomes of newborn infants with perinatal asphyxia
Seven- to eight-year follow-up of the CoolCap trial of head cooling for neonatal encephalopathy
Changes of Positron Emission Tomography in Newborn Infants at Different Gestational Ages, and Neonatal Hypoxic-Ischemic Encephalopathy
Therapeutic hypothermia for neonatal encephalopathy: JSPNM & MHLW Japan Working Group Practice Guidelines Consensus Statement from the Working Group on Therapeutic Hypothermia for Neonatal Encephalopathy, Ministry of Health, Labor and Welfare (MHLW), Japan, and Japan Society for Perinatal and Neonatal Medicine (JSPNM)
Changing Pattern of Perinatal Brain Injury in Term Infants in Recent Years
The effect of whole-body cooling on brain metabolism following perinatal hypoxic-ischemic injury
Does phenobarbital improve the effectiveness of therapeutic hypothermia in infants with hypoxic-ischemic encephalopathy?
Temperature profile and outcomes of neonates undergoing whole body hypothermia for neonatal hypoxic-ischemic encephalopathy
Cardiac Biomarkers as Indicators of Hemodynamic Adaptation during Postasphyxial Hypothermia Treatment
Seizures and Magnetic Resonance Imaging-Detected Brain Injury in Newborns Cooled for Hypoxic-Ischemic Encephalopathy
The Relationship between Clinically Identifiable Intrapartum Sentinel Events and Short-Term Outcome after Therapeutic Hypothermia
Brain Diffusivity in Infants With Hypoxic-Ischemic Encephalopathy Following Whole Body Hypothermia: Preliminary Results
Cerebral Resistance Index is less predictive in hypothermic encephalopathic newborns
Laboratory markers of perinatal acidosis are poor predictors of neurodevelopmental impairment in very low birth weight infants
Incidence of and Risk Factors for Neonatal Respiratory Depression and Encephalopathy in Rural Sarlahi, Nepal
Does pulmonary function change during whole-body deep hypothermia?
Hypothermia Is Correlated With Seizure Absence in Perinatal Stroke
Whole-Body Hypothermia for Term and Near-Term Newborns With Hypoxic-Ischemic Encephalopathy A Randomized Controlled Trial
General Movements in Full-Term Infants with Perinatal Asphyxia Are Related to Basal Ganglia and Thalamic Lesions
Whole body cooling in newborn infants with perinatal asphyxial encephalopathy in a low resource setting: A Feasibility Trial
Electrographic Seizures During Therapeutic Hypothermia for Neonatal Hypoxic-Ischemic Encephalopathy
Hypocarbia and Adverse Outcome in Neonatal Hypoxic-Ischemic Encephalopathy
Current Management of the Infant Who Presents with Neonatal Encephalopathy
Serum amyloid A protein and hypoxic ischemic encephalopathy in the newborn
Perinatal Events and Early Magnetic Resonance Imaging in Therapeutic Hypothermia
Hypothermia: Novel approaches for premature infants
Filling the evidence gap: How can we improve the outcome of neonatal encephalopathy in the next 10 years?
Lessons learned during implementation of therapeutic hypothermia for neonatal hypoxic ischemic encephalopathy in a regional transport program in Ontario
Clinical Seizures in Neonatal Hypoxic-Ischemic Encephalopathy Have No Independent Impact on Neurodevelopmental Outcome: Secondary Analyses of Data from the Neonatal Research Network Hypothermia Trial
Early blood glucose profile and neurodevelopmental outcome at two years in neonatal hypoxic-ischaemic encephalopathy
Predictors of Outcome of Neonates with Hypoxic Ischaemic Encephalopathy Admitted to the Neonatal Unit of the University Hospital of the West Indies
The Apparently Stillborn Infant: Risk Factors, Incidence, and Neonatal Outcome
Ethical and practical issues relating to the global use of therapeutic hypothermia for perinatal asphyxial encephalopathy
Early versus late MRI in asphyxiated newborns treated with hypothermia
A combined a-EEG and MR spectroscopy study in term newborns with hypoxic-ischemic encephalopathy
Use of stem cells in perinatal asphyxia: from bench to bedside
Passive cooling for initiation of therapeutic hypothermia in neonatal encephalopathy
Outcomes after central grey matter injury in term perinatal hypoxic-ischaemic encephalopathy
Special Report-Neonatal Resuscitation: 2010 International Consensus on Cardiopulmonary Resuscitation and Emergency Cardiovascular Care Science With Treatment Recommendations
Predicting death despite therapeutic hypothermia in infants with hypoxic-ischaemic encephalopathy
Subcutaneous Fat Necrosis and Hypercalcemia Following Therapeutic Hypothermia - a Patient Report and Review of the Literature
Magnetic resonance biomarkers of neuroprotective effects in infants with hypoxic ischemic encephalopathy
Potential biomarkers for hypoxic-ischemic encephalopathy
Synergistic neuroprotective therapies with hypothermia
Neonatal encephalopathy: a prospective comparison of head US and MRI
Therapeutic hypothermia for newborn infants with hypoxic-ischaemic encephalopathy
Hypothermia for the treatment of infants with hypoxic-ischemic encephalopathy
Techniques for therapeutic hypothermia during transport and in hospital for perinatal asphyxial encephalopathy
Systemic complications and hypothermia
Survey of the use of therapeutic hypothermia post cardiac arrest
Hypothermia: a systematic review and meta-analysis of clinical trials
Systemic Hypothermia After Neonatal Encephalopathy: Outcomes of neo.nEURO.network RCT
Patient selection and prognostication with hypothermia treatment
Ethics and hypothermia treatment
Antepartum and Intrapartum Risk Factors for Neonatal Encephalopathy at Term
Therapeutic Hypothermia for Neonatal Encephalopathy and Extracorporeal Membrane Oxygenation
Tract-Based Spatial Statistics of Magnetic Resonance Images to Assess Disease and Treatment Effects in Perinatal Asphyxial Encephalopathy
Restricted Diffusion in the Corpus Callosum in Hypoxic-Ischemic Encephalopathy
Selective Head Cooling with Mild Systemic Hypothermia after Neonatal Hypoxic-Ischemic Encephalopathy: A Multicenter Randomized Controlled Trial in China
Lactate dehydrogenase predicts hypoxic ischaemic encephalopathy in newborn infants: a preliminary study
Prophylactic Phenobarbital and Whole-Body Cooling for Neonatal Hypoxic-Ischemic Encephalopathy
Serial MRI and Neurodevelopmental Outcome in 9-to 10-Year-Old Children with Neonatal Encephalopathy
MRI and Withdrawal of Life Support From Newborn Infants With Hypoxic-Ischemic Encephalopathy
A Comparison of Cooling Methods Used in Therapeutic Hypothermia for Perinatal Asphyxia
Effect of Hypothermia on Amplitude-Integrated Electroencephalogram in Infants With Asphyxia
Clinical management of the baby with hypoxic ischaemic encephalopathy
Evaluating a Simple Method of Neuroprotective Hypothermia for Newborn Infants
Experimental treatments for hypoxic ischaemic encephalopathy
Epidemiology of neonatal encephalopathy and hypoxic-ischaemic encephalopathy
Therapeutic hypothermia for neonatal hypoxic ischaemic encephalopathy
Magnetic resonance imaging in hypoxic-ischaemic encephalopathy
Long-term outcome after neonatal hypoxic-ischaemic encephalopathy
Therapeutic hypothermia on neonatal transport: 4-year experience in a single NICU
Blood Carbon Dioxide Levels and Adverse Outcome in Neonatal Hypoxic-Ischemic Encephalopathy
Pulmonary Hypertensive Crisis Requiring ECMO Associated with Re-warming from whole Body Hypothermia for Hypoxic Ischemic Encephalopathy: Clinical Observations from a Case Series
Ethical Challenges in the Use of Therapeutic Hypothermia in Indian Neonatal Units
The prognostic value of early aEEG in asphyxiated infants undergoing systemic hypothermia treatment
Erythropoietin for infants with hypoxic-ischemic encephalopathy
Brain damage caused by severe fetomaternal hemorrhage
Measurement of the Urinary Lactate/Creatinine Ratio for Early Diagnosis of the Hypoxic-Ischemic Encephalopathy in Newborns
Neonatal Hypoxic-Ischemic Encephalopathy and Total-Body Cooling
Quantitative EEG in babies at risk for hypoxic ischemic encephalopathy after perinatal asphyxia
Bilateral loss of cortical somatosensory evoked potential at birth predicts cerebral palsy in term and near-term newborns
Cerebral Magnetic Resonance Biomarkers in Neonatal Encephalopathy: A Meta-analysis
The Spectrum of Abnormal Neurologic Outcomes Subsequent to Term Intrapartum Asphyxia
Evolving Understanding of Hypoxic-Ischemic Encephalopathy in the Term Infant
The Discovery of Hypothermic Neural Rescue Therapy for Perinatal Hypoxic-Ischemic Encephalopathy
Hypoxic-Ischemic Encephalopathy in the Term Infant
Outcome of neonates with hypoxic ischaemic encephalopathy admitted to the neonatal unit of the University Hospital of the West Indies
Outcome of Term Infants Using Apgar Scores at 10 Minutes Following Hypoxic-Ischemic Encephalopathy
Changes in pulmonary arterial pressure in term-infants with hypoxic-ischemic encephalopathy
Therapeutic hypothermia: surgical infant with neonatal encephalopathy
Seizures Are Common in Term Infants Undergoing Head Cooling
The Role of Complement in Neurodevelopmental Impairment following Neonatal Hypoxic-Ischemic Encephalopathy
Hypothermia for hypoxic ischemic encephalopathy in infants ≥36 weeks
Clinical Neonatal Seizures are Independently Associated with Outcome in Infants at Risk for Hypoxic-Ischemic Brain Injury
Fetal Heart Rate Patterns in Neonatal Hypoxic-Ischemic Encephalopathy: Relationship with Early Cerebral Activity and Neuro developmental Outcome
Hypoxic-Ischemic Encephalopathy in Preterm Infants: Antecedent Factors, Brain Imaging, and Outcome
Erythropoietin Improved Neurologic Outcomes in Newborns With Hypoxic-Ischemic Encephalopathy
Ascorbic acid combined with ibuprofen in hypoxic ischemic encephalopathy: a randomized controlled trial
Changes in cerebral hemodynamics and amplitude integrated EEG in an asphyxiated newborn during and after cool cap treatment
Passive induction of hypothermia during transport of asphyxiated infants: a risk of excessive cooling
Induced Hypothermia for Infants With Hypoxic-Ischemic Encephalopathy Using a Servo-Controlled Fan: An Exploratory Pilot Study
Use of Therapeutic Hypothermia for Term Infants with Hypoxic-Ischemic Encephalopathy
A review of developmental outcomes of term infants with post-asphyxia neonatal encephalopathy
Therapeutic hypothermia for neonatal encephalopathy: a UK survey of opinion, practice and neuro-investigation at the end of 2007
Pulmonary Dysfunction and Therapeutic Hypothermia in Asphyxiated Newborns: Whole Body versus Selective Head Cooling
Association between Hematologic Findings and Brain Injury due to Neonatal Hypoxic-Ischemic Encephalopathy
Therapeutic Hypothermia for Neonatal Encephalopathy: Implications for Neonatal Units in India
Does Head Cooling With Mild Systemic Hypothermia Affect Requirement for Blood Pressure Support?
Advanced Neuroimaging Techniques for the Term Newborn With Encephalopathy
Birth asphyxia survivors in a developing country
Low cerebral blood flow velocity and head circumference in infants with severe hypoxic ischemic encephalopathy and poor outcome
Systematic Review of Biomarkers of Brain Injury in Term Neonatal Encephalopathy
Imaging patterns of brain injury in term-birth asphyxia
Treatment of the Term Newborn With Brain Injury: Simplicity As the Mother of Invention
Clinical aspects of induced hypothermia in full term neonates with perinatal asphyxia
Volumetric and anatomical MRI for hypoxic-ischemic encephalopathy: relationship to hypothermia therapy and neurosensory impairments
Comparison of Computer Tomography and Magnetic Resonance Imaging Scans on the Third Day of Life in Term Newborns With Neonatal Encephalopathy
Changes in the PQRST Intervals and Heart Rate Variability Associated with Rewarming in Two Newborns Undergoing Hypothermia Therapy
Development of epilepsy in newborns with moderate hypoxic-ischemic encephalopathy and neonatal seizures
The Chilling Details Hypoxic-Ischemic Encephalopathy
Technical Aspects of Starting a Neonatal Cooling Program
Brain Cooling for Preterm Infants
Anatomic Changes and Imaging in Assessing Brain Injury in the Term Infant
Hypothermia for Hypoxic-Ischemic Encephalopathy
Supportive Care During Neuroprotective Hypothermia in the Term Newborn: Adverse Effects and Their Prevention
Prognostic Value of Electroencephalograms in Asphyxiated Newborns Treated With Hypothermia
Neonatal neurological morbidity associated with uterine rupture
Outcomes of safety and effectiveness in a multicenter randomized, controlled trial of whole-body hypothermia for neonatal hypoxic-ischemic encephalopathy
Free radical injury and blood-brain barrier permeability in hypoxic-ischemic encephalopathy
Elevated temperature after hypoxic-ischemic encephalopathy: Risk factor for adverse outcomes
Diffusion tensor imaging in infants with basal ganglia-thalamic lesions
Effects of hypoxic-ischemic encephalopathy and whole-body hypothermia on neonatal auditory function: A pilot study
Neonatal resuscitation after severe asphyxia - a critical evaluation of 177 Swedish cases
Risk factors for neonatal mortality due to birth asphyxia in southern Nepal: A prospective, community-based cohort study
Persistent lactic acidosis in neonatal hypoxic-ischaemic encephalopathy correlates with EEG grade and electrographic seizure burden
The TOBY Study. Whole body hypothermia for the treatment of perinatal asphyxial encephalopathy: A randomised controlled trial
Post-resuscitation management of asphyxiated neonates
Current controversies in hypothermic neuroprotection
Intrapartum fever and chorioamnionitis as risks for encephalopathy in term newborns: a case-control study
Safety of deep hypothermia in treating neonatal asphyxia
The impact of Neonatal Resuscitation Program courses on mortality and morbidity of newborn infants with perinatal asphyxia
Therapeutic hypothermia changes the prognostic value of clinical evaluation of neonatal encephalopathy
The combined detection of umbilical cord nucleated red blood cells and lactate: early prediction of neonatal hypoxic ischemic encephalopathy
The pattern and early diagnostic value of doppler ultrasound for neonatal hypoxic-ischemic encephalopathy
Neonatal encephalopathy is associated with altered perinatal systemic neutrophil apoptosis
Hypothermia to treat neonatal hypoxic ischemic encephalopathy
Apparent diffusion coefficient pseudonormalization time in neonatal hypoxic-ischemic encephalopathy
Passive cooling to initiate hypothermia for transported encephalopathic newborns
Relationship between electroencephalography and magnetic resonance imaging findings after hypoxic-ischemic encephalopathy at term
Amplitude-integrated EEG is useful in predicting neurodevelopmental outcome in full-term infants with hypoxic-ischemic encephalopathy: A meta-analysis
Neonatal encephalopathy and socioeconomic status - Population-based case-control study
Long-term cognitive and behavioral consequences of neonatal encephalopathy following perinatal asphyxia: a review
Power spectral analysis of two-channel EEG in hypoxic-ischaemic encephalopathy
Encephalopathy in a newborn due to prenatal lead exposure
Postmortem brain MRI with selective tissue biopsy as an adjunct to autopsy following neonatal encephalopathy
Systemic hypothermia to decrease morbidity of hypoxic-ischemic brain injury
Determinants of outcomes after head cooling for neonatal encephalopathy
Correlation of brain natriuretic peptide with hyponatremia in newborn infants with hypoxia ischemic encephalopathy
Magnetic resonance imaging of the neonatal brain
Hypothermia for the treatment of neonatal ischemic encephalopathy: Is the genie out of the bottle?
Magnetic resonance imaging of neonatal encephalopathy at 4.7 Tesla: Initial experiences
Predicting outcomes of neonates diagnosed with hypoxemic-ischemic encephalopathy
Does perinatal asphyxia impair cognitive function without cerebral palsy?
Cesarean section on request at 39 weeks: Impact on shoulder dystocia, fetal trauma, neonatal encephalopathy, and intrauterine fetal demise
Comparative prognostic utilities of early quantitative magnetic resonance Imaging spin-spin relaxometry and proton magnetic resonance spectroscopy in neonatal encephalopathy
Magnetic resonance imaging in perinatal brain injury: clinical presentation, lesions and outcome
Use of 2-channel bedside electroencephalogram monitoring in term-born encephalopathic infants related to cerebral injury defined by magnetic resonance imaging
Postasphyxial hypoxic-ischemic encephalopathy in neonates - Outcome prediction rule within 4 hours of birth
Pre-Wallerian degeneration in the neonatal brain following perinatal cerebral hypoxia-ischemia demonstrated with MRI
Early postnatal allopurinol does not improve short term outcome after severe birth asphyxia
Reduced fractional anisotropy on diffusion tensor magnetic resonance imaging after hypoxic-ischemic encephalopathy
Therapeutic hypothermia following perinatal asphyxia
Mild hypothermia via selective head cooling as neuroprotective therapy in term neonates with perinatal asphyxia: an experience from a single neonatal intensive care unit
Modest hypothermia as a neuroprotective strategy in high-risk term infants
Cerebral oxygenation and electrical activity after birth asphyxia: Their relation to outcome
The timing of neonatal brain damage
Mild hypothermia and the distribution of cerebral lesions in neonates with hypoxic-ischemic encephalopathy
How has research in the last five years changed my clinical practice?
Neuropsychological and educational problems at school age associated with neonatal encephalopathy
Cerebral palsy following term newborn encephalopathy: a population-based study
Prevalence, causes, and outcome at 2 years of age of newborn encephalopathy: population based study
Recovery of amplitude integrated electroencephalographic background patterns within 24 hours of perinatal asphyxia
Patterns of brain injury in term neonatal encephalopathy
Sleep-wake cycling on amplitude-integrated electroencephalography in term newborns with hypoxic-ischemic encephalopathy
Moderate hypothermia in neonatal encephalopathy: Efficacy outcomes
Moderate hypothermia in neonatal encephalopathy: Safety outcomes
Therapeutic hypothermia: from lab to NICU
Magnetic resonance imaging in neonatal encephalopathy
Severe fetal acidemia and subsequent neonatal encephalopathy in the larger premature infant
